# Supplementary material for: The rise and fall of breakpoint reuse depending on genome resolution
Source: BMC Bioinformatics. 2011 Oct 5;12(Suppl 9):S1. doi: 10.1186/1471-2105-12-S9-S1 (PMC3283316; doi:10.1186/1471-2105-12-S9-S1)
Supplement: Additional file 2 — Permutation file These files contain the permutations for the human-mouse-rat collinear synteny blocks which are output by Mauve. [file 1471-2105-12-S9-S1-S2.tgz]

Archive with 840 entries (839 files):
- permutations
- permutations/filelist
- permutations/mrh_permutation.100
- permutations/mrh_permutation.1002
- permutations/mrh_permutation.1005
- permutations/mrh_permutation.1008
- permutations/mrh_permutation.1009
- permutations/mrh_permutation.101
- permutations/mrh_permutation.1016
- permutations/mrh_permutation.10162
- permutations/mrh_permutation.102
- permutations/mrh_permutation.1021
- permutations/mrh_permutation.1023
- permutations/mrh_permutation.103
- permutations/mrh_permutation.1031
- permutations/mrh_permutation.1035
- permutations/mrh_permutation.104
- permutations/mrh_permutation.1042
- permutations/mrh_permutation.1044
- permutations/mrh_permutation.10446
- permutations/mrh_permutation.1045
- permutations/mrh_permutation.1049
- permutations/mrh_permutation.10494
- permutations/mrh_permutation.105
- permutations/mrh_permutation.106
- permutations/mrh_permutation.10619
- permutations/mrh_permutation.1062
- permutations/mrh_permutation.1064
- permutations/mrh_permutation.1065
- permutations/mrh_permutation.10666
- permutations/mrh_permutation.10698
- permutations/mrh_permutation.107
- permutations/mrh_permutation.1070
- permutations/mrh_permutation.10766
- permutations/mrh_permutation.108
- permutations/mrh_permutation.1087
- permutations/mrh_permutation.1088
- permutations/mrh_permutation.1089
- permutations/mrh_permutation.109
- permutations/mrh_permutation.1090
- permutations/mrh_permutation.10906
- permutations/mrh_permutation.1093
- permutations/mrh_permutation.1096
- permutations/mrh_permutation.110
- permutations/mrh_permutation.1101
- permutations/mrh_permutation.11029
- permutations/mrh_permutation.111
- permutations/mrh_permutation.1110
- permutations/mrh_permutation.112
- permutations/mrh_permutation.1124
- permutations/mrh_permutation.113
- permutations/mrh_permutation.1138
- permutations/mrh_permutation.11386
- permutations/mrh_permutation.114
- permutations/mrh_permutation.11411
- permutations/mrh_permutation.1145
- permutations/mrh_permutation.1146
- permutations/mrh_permutation.115
- permutations/mrh_permutation.1155
- permutations/mrh_permutation.116
- permutations/mrh_permutation.117
- permutations/mrh_permutation.1171
- permutations/mrh_permutation.1177
- permutations/mrh_permutation.1178
- permutations/mrh_permutation.11783
- permutations/mrh_permutation.118
- permutations/mrh_permutation.11814
- permutations/mrh_permutation.1185
- permutations/mrh_permutation.11857
- permutations/mrh_permutation.11865
- permutations/mrh_permutation.1188
- permutations/mrh_permutation.119
- permutations/mrh_permutation.1191
- permutations/mrh_permutation.11925
- permutations/mrh_permutation.1195
- permutations/mrh_permutation.11959
- permutations/mrh_permutation.120
- permutations/mrh_permutation.121
- permutations/mrh_permutation.1216
- permutations/mrh_permutation.1219
- permutations/mrh_permutation.122
- permutations/mrh_permutation.12268
- permutations/mrh_permutation.12277
- permutations/mrh_permutation.123
- permutations/mrh_permutation.1239
- permutations/mrh_permutation.124
- permutations/mrh_permutation.125
- permutations/mrh_permutation.1251
- permutations/mrh_permutation.126
- permutations/mrh_permutation.12640
- permutations/mrh_permutation.12667
- permutations/mrh_permutation.1267
- permutations/mrh_permutation.127
- permutations/mrh_permutation.128
- permutations/mrh_permutation.1282
- permutations/mrh_permutation.1283
- permutations/mrh_permutation.129
- permutations/mrh_permutation.12977
- permutations/mrh_permutation.130
- permutations/mrh_permutation.1310
- permutations/mrh_permutation.132
- permutations/mrh_permutation.1322
- permutations/mrh_permutation.1325
- permutations/mrh_permutation.133
- permutations/mrh_permutation.13386
- permutations/mrh_permutation.134
- permutations/mrh_permutation.13431
- permutations/mrh_permutation.1344
- permutations/mrh_permutation.1349
- permutations/mrh_permutation.135
- permutations/mrh_permutation.1355
- permutations/mrh_permutation.136
- permutations/mrh_permutation.137
- permutations/mrh_permutation.1372
- permutations/mrh_permutation.13778
- permutations/mrh_permutation.13791
- permutations/mrh_permutation.138
- permutations/mrh_permutation.13865
- permutations/mrh_permutation.139
- permutations/mrh_permutation.1395
- permutations/mrh_permutation.140
- permutations/mrh_permutation.141
- permutations/mrh_permutation.142
- permutations/mrh_permutation.14255
- permutations/mrh_permutation.14259
- permutations/mrh_permutation.143
- permutations/mrh_permutation.1435
- permutations/mrh_permutation.1439
- permutations/mrh_permutation.144
- permutations/mrh_permutation.145
- permutations/mrh_permutation.14513
- permutations/mrh_permutation.14566
- permutations/mrh_permutation.1459
- permutations/mrh_permutation.146
- permutations/mrh_permutation.147
- permutations/mrh_permutation.1476
- permutations/mrh_permutation.148
- permutations/mrh_permutation.14807
- permutations/mrh_permutation.1481
- permutations/mrh_permutation.149
- permutations/mrh_permutation.1491
- permutations/mrh_permutation.14955
- permutations/mrh_permutation.14996
- permutations/mrh_permutation.150
- permutations/mrh_permutation.15011
- permutations/mrh_permutation.1505
- permutations/mrh_permutation.1509
- permutations/mrh_permutation.151
- permutations/mrh_permutation.152
- permutations/mrh_permutation.15200
- permutations/mrh_permutation.1522
- permutations/mrh_permutation.153
- permutations/mrh_permutation.1538
- permutations/mrh_permutation.1539
- permutations/mrh_permutation.154
- permutations/mrh_permutation.1541
- permutations/mrh_permutation.155
- permutations/mrh_permutation.1556
- permutations/mrh_permutation.156
- permutations/mrh_permutation.1565
- permutations/mrh_permutation.157
- permutations/mrh_permutation.1571
- permutations/mrh_permutation.15716
- permutations/mrh_permutation.1572
- permutations/mrh_permutation.158
- permutations/mrh_permutation.159
- permutations/mrh_permutation.1596
- permutations/mrh_permutation.160
- permutations/mrh_permutation.1604
- permutations/mrh_permutation.161
- permutations/mrh_permutation.162
- permutations/mrh_permutation.16214
- permutations/mrh_permutation.163
- permutations/mrh_permutation.16343
- permutations/mrh_permutation.16356
- permutations/mrh_permutation.164
- permutations/mrh_permutation.165
- permutations/mrh_permutation.166
- permutations/mrh_permutation.1666
- permutations/mrh_permutation.167
- permutations/mrh_permutation.1676
- permutations/mrh_permutation.168
- permutations/mrh_permutation.1681
- permutations/mrh_permutation.1689
- permutations/mrh_permutation.169
- permutations/mrh_permutation.170
- permutations/mrh_permutation.17005
- permutations/mrh_permutation.17083
- permutations/mrh_permutation.17095
- permutations/mrh_permutation.171
- permutations/mrh_permutation.172
- permutations/mrh_permutation.173
- permutations/mrh_permutation.174
- permutations/mrh_permutation.1747
- permutations/mrh_permutation.1752
- permutations/mrh_permutation.1755
- permutations/mrh_permutation.177
- permutations/mrh_permutation.178
- permutations/mrh_permutation.17805
- permutations/mrh_permutation.1788
- permutations/mrh_permutation.179
- permutations/mrh_permutation.180
- permutations/mrh_permutation.181
- permutations/mrh_permutation.182
- permutations/mrh_permutation.1829
- permutations/mrh_permutation.183
- permutations/mrh_permutation.184
- permutations/mrh_permutation.18448
- permutations/mrh_permutation.1848
- permutations/mrh_permutation.18494
- permutations/mrh_permutation.185
- permutations/mrh_permutation.1850
- permutations/mrh_permutation.1852
- permutations/mrh_permutation.186
- permutations/mrh_permutation.1864
- permutations/mrh_permutation.187
- permutations/mrh_permutation.188
- permutations/mrh_permutation.1880
- permutations/mrh_permutation.189
- permutations/mrh_permutation.1894
- permutations/mrh_permutation.18990
- permutations/mrh_permutation.1900
- permutations/mrh_permutation.19050
- permutations/mrh_permutation.191
- permutations/mrh_permutation.192
- permutations/mrh_permutation.1925
- permutations/mrh_permutation.193
- permutations/mrh_permutation.19362
- permutations/mrh_permutation.194
- permutations/mrh_permutation.195
- permutations/mrh_permutation.1951
- permutations/mrh_permutation.196
- permutations/mrh_permutation.1966
- permutations/mrh_permutation.1969
- permutations/mrh_permutation.197
- permutations/mrh_permutation.198
- permutations/mrh_permutation.199
- permutations/mrh_permutation.1992
- permutations/mrh_permutation.200
- permutations/mrh_permutation.2002
- permutations/mrh_permutation.2006
- permutations/mrh_permutation.201
- permutations/mrh_permutation.20107
- permutations/mrh_permutation.2013
- permutations/mrh_permutation.202
- permutations/mrh_permutation.203
- permutations/mrh_permutation.204
- permutations/mrh_permutation.2048
- permutations/mrh_permutation.205
- permutations/mrh_permutation.2059
- permutations/mrh_permutation.206
- permutations/mrh_permutation.2061
- permutations/mrh_permutation.207
- permutations/mrh_permutation.208
- permutations/mrh_permutation.209
- permutations/mrh_permutation.2091
- permutations/mrh_permutation.2098
- permutations/mrh_permutation.211
- permutations/mrh_permutation.212
- permutations/mrh_permutation.21233
- permutations/mrh_permutation.21286
- permutations/mrh_permutation.213
- permutations/mrh_permutation.214
- permutations/mrh_permutation.21406
- permutations/mrh_permutation.2153
- permutations/mrh_permutation.216
- permutations/mrh_permutation.217
- permutations/mrh_permutation.2182
- permutations/mrh_permutation.21885
- permutations/mrh_permutation.219
- permutations/mrh_permutation.2190
- permutations/mrh_permutation.21947
- permutations/mrh_permutation.220
- permutations/mrh_permutation.22040
- permutations/mrh_permutation.221
- permutations/mrh_permutation.2213
- permutations/mrh_permutation.222
- permutations/mrh_permutation.22270
- permutations/mrh_permutation.223
- permutations/mrh_permutation.2232
- permutations/mrh_permutation.224
- permutations/mrh_permutation.22545
- permutations/mrh_permutation.226
- permutations/mrh_permutation.22609
- permutations/mrh_permutation.227
- permutations/mrh_permutation.22762
- permutations/mrh_permutation.2279
- permutations/mrh_permutation.228
- permutations/mrh_permutation.229
- permutations/mrh_permutation.2290
- permutations/mrh_permutation.22964
- permutations/mrh_permutation.2297
- permutations/mrh_permutation.230
- permutations/mrh_permutation.231
- permutations/mrh_permutation.232
- permutations/mrh_permutation.23357
- permutations/mrh_permutation.2349
- permutations/mrh_permutation.23493
- permutations/mrh_permutation.235
- permutations/mrh_permutation.23539
[truncated: 540 more entries]
