# Supplementary material for: The rise and fall of breakpoint reuse depending on genome resolution
Source: BMC Bioinformatics. 2011 Oct 5;12(Suppl 9):S1. doi: 10.1186/1471-2105-12-S9-S1 (PMC3283316; doi:10.1186/1471-2105-12-S9-S1)
Supplement: Additional file 2 — Permutation file These files contain the permutations for the human-mouse-rat collinear synteny blocks which are output by Mauve. [file 1471-2105-12-S9-S1-S2.tgz › permutations/filelist]

filelist
mrh_permutation.100
mrh_permutation.1002
mrh_permutation.1002.lcbs
mrh_permutation.1005
mrh_permutation.1005.lcbs
mrh_permutation.1008
mrh_permutation.1008.lcbs
mrh_permutation.1009
mrh_permutation.1009.lcbs
mrh_permutation.100.lcbs
mrh_permutation.101
mrh_permutation.1016
mrh_permutation.10162
mrh_permutation.10162.lcbs
mrh_permutation.1016.lcbs
mrh_permutation.101.lcbs
mrh_permutation.102
mrh_permutation.1021
mrh_permutation.1021.lcbs
mrh_permutation.1023
mrh_permutation.1023.lcbs
mrh_permutation.102.lcbs
mrh_permutation.103
mrh_permutation.1031
mrh_permutation.1031.lcbs
mrh_permutation.1035
mrh_permutation.1035.lcbs
mrh_permutation.103.lcbs
mrh_permutation.104
mrh_permutation.1042
mrh_permutation.1042.lcbs
mrh_permutation.1044
mrh_permutation.10446
mrh_permutation.10446.lcbs
mrh_permutation.1044.lcbs
mrh_permutation.1045
mrh_permutation.1045.lcbs
mrh_permutation.1049
mrh_permutation.10494
mrh_permutation.10494.lcbs
mrh_permutation.1049.lcbs
mrh_permutation.104.lcbs
mrh_permutation.105
mrh_permutation.105.lcbs
mrh_permutation.106
mrh_permutation.10619
mrh_permutation.10619.lcbs
mrh_permutation.1062
mrh_permutation.1062.lcbs
mrh_permutation.1064
mrh_permutation.1064.lcbs
mrh_permutation.1065
mrh_permutation.1065.lcbs
mrh_permutation.10666
mrh_permutation.10666.lcbs
mrh_permutation.10698
mrh_permutation.10698.lcbs
mrh_permutation.106.lcbs
mrh_permutation.107
mrh_permutation.1070
mrh_permutation.1070.lcbs
mrh_permutation.10766
mrh_permutation.10766.lcbs
mrh_permutation.107.lcbs
mrh_permutation.108
mrh_permutation.1087
mrh_permutation.1087.lcbs
mrh_permutation.1088
mrh_permutation.1088.lcbs
mrh_permutation.1089
mrh_permutation.1089.lcbs
mrh_permutation.108.lcbs
mrh_permutation.109
mrh_permutation.1090
mrh_permutation.10906
mrh_permutation.10906.lcbs
mrh_permutation.1090.lcbs
mrh_permutation.1093
mrh_permutation.1093.lcbs
mrh_permutation.1096
mrh_permutation.1096.lcbs
mrh_permutation.109.lcbs
mrh_permutation.110
mrh_permutation.1101
mrh_permutation.1101.lcbs
mrh_permutation.11029
mrh_permutation.11029.lcbs
mrh_permutation.110.lcbs
mrh_permutation.111
mrh_permutation.1110
mrh_permutation.1110.lcbs
mrh_permutation.111.lcbs
mrh_permutation.112
mrh_permutation.1124
mrh_permutation.1124.lcbs
mrh_permutation.112.lcbs
mrh_permutation.113
mrh_permutation.1138
mrh_permutation.11386
mrh_permutation.11386.lcbs
mrh_permutation.1138.lcbs
mrh_permutation.113.lcbs
mrh_permutation.114
mrh_permutation.11411
mrh_permutation.11411.lcbs
mrh_permutation.1145
mrh_permutation.1145.lcbs
mrh_permutation.1146
mrh_permutation.1146.lcbs
mrh_permutation.114.lcbs
mrh_permutation.115
mrh_permutation.1155
mrh_permutation.1155.lcbs
mrh_permutation.115.lcbs
mrh_permutation.116
mrh_permutation.116.lcbs
mrh_permutation.117
mrh_permutation.1171
mrh_permutation.1171.lcbs
mrh_permutation.1177
mrh_permutation.1177.lcbs
mrh_permutation.1178
mrh_permutation.11783
mrh_permutation.11783.lcbs
mrh_permutation.1178.lcbs
mrh_permutation.117.lcbs
mrh_permutation.118
mrh_permutation.11814
mrh_permutation.11814.lcbs
mrh_permutation.1185
mrh_permutation.11857
mrh_permutation.11857.lcbs
mrh_permutation.1185.lcbs
mrh_permutation.11865
mrh_permutation.11865.lcbs
mrh_permutation.1188
mrh_permutation.1188.lcbs
mrh_permutation.118.lcbs
mrh_permutation.119
mrh_permutation.1191
mrh_permutation.1191.lcbs
mrh_permutation.11925
mrh_permutation.11925.lcbs
mrh_permutation.1195
mrh_permutation.11959
mrh_permutation.11959.lcbs
mrh_permutation.1195.lcbs
mrh_permutation.119.lcbs
mrh_permutation.120
mrh_permutation.120.lcbs
mrh_permutation.121
mrh_permutation.1216
mrh_permutation.1216.lcbs
mrh_permutation.1219
mrh_permutation.1219.lcbs
mrh_permutation.121.lcbs
mrh_permutation.122
mrh_permutation.12268
mrh_permutation.12268.lcbs
mrh_permutation.12277
mrh_permutation.12277.lcbs
mrh_permutation.122.lcbs
mrh_permutation.123
mrh_permutation.1239
mrh_permutation.1239.lcbs
mrh_permutation.123.lcbs
mrh_permutation.124
mrh_permutation.124.lcbs
mrh_permutation.125
mrh_permutation.1251
mrh_permutation.1251.lcbs
mrh_permutation.125.lcbs
mrh_permutation.126
mrh_permutation.12640
mrh_permutation.12640.lcbs
mrh_permutation.12667
mrh_permutation.12667.lcbs
mrh_permutation.1267
mrh_permutation.1267.lcbs
mrh_permutation.126.lcbs
mrh_permutation.127
mrh_permutation.127.lcbs
mrh_permutation.128
mrh_permutation.1282
mrh_permutation.1282.lcbs
mrh_permutation.1283
mrh_permutation.1283.lcbs
mrh_permutation.128.lcbs
mrh_permutation.129
mrh_permutation.12977
mrh_permutation.12977.lcbs
mrh_permutation.129.lcbs
mrh_permutation.130
mrh_permutation.130.lcbs
mrh_permutation.1310
mrh_permutation.1310.lcbs
mrh_permutation.132
mrh_permutation.1322
mrh_permutation.1322.lcbs
mrh_permutation.1325
mrh_permutation.1325.lcbs
mrh_permutation.132.lcbs
mrh_permutation.133
mrh_permutation.13386
mrh_permutation.13386.lcbs
mrh_permutation.133.lcbs
mrh_permutation.134
mrh_permutation.13431
mrh_permutation.13431.lcbs
mrh_permutation.1344
mrh_permutation.1344.lcbs
mrh_permutation.1349
mrh_permutation.1349.lcbs
mrh_permutation.134.lcbs
mrh_permutation.135
mrh_permutation.1355
mrh_permutation.1355.lcbs
mrh_permutation.135.lcbs
mrh_permutation.136
mrh_permutation.136.lcbs
mrh_permutation.137
mrh_permutation.1372
mrh_permutation.1372.lcbs
mrh_permutation.13778
mrh_permutation.13778.lcbs
mrh_permutation.13791
mrh_permutation.13791.lcbs
mrh_permutation.137.lcbs
mrh_permutation.138
mrh_permutation.13865
mrh_permutation.13865.lcbs
mrh_permutation.138.lcbs
mrh_permutation.139
mrh_permutation.1395
mrh_permutation.1395.lcbs
mrh_permutation.139.lcbs
mrh_permutation.140
mrh_permutation.140.lcbs
mrh_permutation.141
mrh_permutation.141.lcbs
mrh_permutation.142
mrh_permutation.14255
mrh_permutation.14255.lcbs
mrh_permutation.14259
mrh_permutation.14259.lcbs
mrh_permutation.142.lcbs
mrh_permutation.143
mrh_permutation.1435
mrh_permutation.1435.lcbs
mrh_permutation.1439
mrh_permutation.1439.lcbs
mrh_permutation.143.lcbs
mrh_permutation.144
mrh_permutation.144.lcbs
mrh_permutation.145
mrh_permutation.14513
mrh_permutation.14513.lcbs
mrh_permutation.14566
mrh_permutation.14566.lcbs
mrh_permutation.1459
mrh_permutation.1459.lcbs
mrh_permutation.145.lcbs
mrh_permutation.146
mrh_permutation.146.lcbs
mrh_permutation.147
mrh_permutation.1476
mrh_permutation.1476.lcbs
mrh_permutation.147.lcbs
mrh_permutation.148
mrh_permutation.14807
mrh_permutation.14807.lcbs
mrh_permutation.1481
mrh_permutation.1481.lcbs
mrh_permutation.148.lcbs
mrh_permutation.149
mrh_permutation.1491
mrh_permutation.1491.lcbs
mrh_permutation.14955
mrh_permutation.14955.lcbs
mrh_permutation.14996
mrh_permutation.14996.lcbs
mrh_permutation.149.lcbs
mrh_permutation.150
mrh_permutation.15011
mrh_permutation.15011.lcbs
mrh_permutation.1505
mrh_permutation.1505.lcbs
mrh_permutation.1509
mrh_permutation.1509.lcbs
mrh_permutation.150.lcbs
mrh_permutation.151
mrh_permutation.151.lcbs
mrh_permutation.152
mrh_permutation.15200
mrh_permutation.15200.lcbs
mrh_permutation.1522
mrh_permutation.1522.lcbs
mrh_permutation.152.lcbs
mrh_permutation.153
mrh_permutation.1538
mrh_permutation.1538.lcbs
mrh_permutation.1539
mrh_permutation.1539.lcbs
mrh_permutation.153.lcbs
mrh_permutation.154
mrh_permutation.1541
mrh_permutation.1541.lcbs
mrh_permutation.154.lcbs
mrh_permutation.155
mrh_permutation.1556
mrh_permutation.1556.lcbs
mrh_permutation.155.lcbs
mrh_permutation.156
mrh_permutation.1565
mrh_permutation.1565.lcbs
mrh_permutation.156.lcbs
mrh_permutation.157
mrh_permutation.1571
mrh_permutation.15716
mrh_permutation.15716.lcbs
mrh_permutation.1571.lcbs
mrh_permutation.1572
mrh_permutation.1572.lcbs
mrh_permutation.157.lcbs
mrh_permutation.158
mrh_permutation.158.lcbs
mrh_permutation.159
mrh_permutation.1596
mrh_permutation.1596.lcbs
mrh_permutation.159.lcbs
mrh_permutation.160
mrh_permutation.1604
mrh_permutation.1604.lcbs
mrh_permutation.160.lcbs
mrh_permutation.161
mrh_permutation.161.lcbs
mrh_permutation.162
mrh_permutation.16214
mrh_permutation.16214.lcbs
mrh_permutation.162.lcbs
mrh_permutation.163
mrh_permutation.16343
mrh_permutation.16343.lcbs
mrh_permutation.16356
mrh_permutation.16356.lcbs
mrh_permutation.163.lcbs
mrh_permutation.164
mrh_permutation.164.lcbs
mrh_permutation.165
mrh_permutation.165.lcbs
mrh_permutation.166
mrh_permutation.1666
mrh_permutation.1666.lcbs
mrh_permutation.166.lcbs
mrh_permutation.167
mrh_permutation.1676
mrh_permutation.1676.lcbs
mrh_permutation.167.lcbs
mrh_permutation.168
mrh_permutation.1681
mrh_permutation.1681.lcbs
mrh_permutation.1689
mrh_permutation.1689.lcbs
mrh_permutation.168.lcbs
mrh_permutation.169
mrh_permutation.169.lcbs
mrh_permutation.170
mrh_permutation.17005
mrh_permutation.17005.lcbs
mrh_permutation.17083
mrh_permutation.17083.lcbs
mrh_permutation.17095
mrh_permutation.17095.lcbs
mrh_permutation.170.lcbs
mrh_permutation.171
mrh_permutation.171.lcbs
mrh_permutation.172
mrh_permutation.172.lcbs
mrh_permutation.173
mrh_permutation.173.lcbs
mrh_permutation.174
mrh_permutation.1747
mrh_permutation.1747.lcbs
mrh_permutation.174.lcbs
mrh_permutation.1752
mrh_permutation.1752.lcbs
mrh_permutation.1755
mrh_permutation.1755.lcbs
mrh_permutation.177
mrh_permutation.177.lcbs
mrh_permutation.178
mrh_permutation.17805
mrh_permutation.17805.lcbs
mrh_permutation.1788
mrh_permutation.1788.lcbs
mrh_permutation.178.lcbs
mrh_permutation.179
mrh_permutation.179.lcbs
mrh_permutation.180
mrh_permutation.180.lcbs
mrh_permutation.181
mrh_permutation.181.lcbs
mrh_permutation.182
mrh_permutation.1829
mrh_permutation.1829.lcbs
mrh_permutation.182.lcbs
mrh_permutation.183
mrh_permutation.183.lcbs
mrh_permutation.184
mrh_permutation.18448
mrh_permutation.18448.lcbs
mrh_permutation.1848
mrh_permutation.1848.lcbs
mrh_permutation.18494
mrh_permutation.18494.lcbs
mrh_permutation.184.lcbs
mrh_permutation.185
mrh_permutation.1850
mrh_permutation.1850.lcbs
mrh_permutation.1852
mrh_permutation.1852.lcbs
mrh_permutation.185.lcbs
mrh_permutation.186
mrh_permutation.1864
mrh_permutation.1864.lcbs
mrh_permutation.186.lcbs
mrh_permutation.187
mrh_permutation.187.lcbs
mrh_permutation.188
mrh_permutation.1880
mrh_permutation.1880.lcbs
mrh_permutation.188.lcbs
mrh_permutation.189
mrh_permutation.1894
mrh_permutation.1894.lcbs
mrh_permutation.18990
mrh_permutation.18990.lcbs
mrh_permutation.189.lcbs
mrh_permutation.1900
mrh_permutation.1900.lcbs
mrh_permutation.19050
mrh_permutation.19050.lcbs
mrh_permutation.191
mrh_permutation.191.lcbs
mrh_permutation.192
mrh_permutation.1925
mrh_permutation.1925.lcbs
mrh_permutation.192.lcbs
mrh_permutation.193
mrh_permutation.19362
mrh_permutation.19362.lcbs
mrh_permutation.193.lcbs
mrh_permutation.194
mrh_permutation.194.lcbs
mrh_permutation.195
mrh_permutation.1951
mrh_permutation.1951.lcbs
mrh_permutation.195.lcbs
mrh_permutation.196
mrh_permutation.1966
mrh_permutation.1966.lcbs
mrh_permutation.1969
mrh_permutation.1969.lcbs
mrh_permutation.196.lcbs
mrh_permutation.197
mrh_permutation.197.lcbs
mrh_permutation.198
mrh_permutation.198.lcbs
mrh_permutation.199
mrh_permutation.1992
mrh_permutation.1992.lcbs
mrh_permutation.199.lcbs
mrh_permutation.200
mrh_permutation.2002
mrh_permutation.2002.lcbs
mrh_permutation.2006
mrh_permutation.2006.lcbs
mrh_permutation.200.lcbs
mrh_permutation.201
mrh_permutation.20107
mrh_permutation.20107.lcbs
mrh_permutation.2013
mrh_permutation.2013.lcbs
mrh_permutation.201.lcbs
mrh_permutation.202
mrh_permutation.202.lcbs
mrh_permutation.203
mrh_permutation.203.lcbs
mrh_permutation.204
mrh_permutation.2048
mrh_permutation.2048.lcbs
mrh_permutation.204.lcbs
mrh_permutation.205
mrh_permutation.2059
mrh_permutation.2059.lcbs
mrh_permutation.205.lcbs
mrh_permutation.206
mrh_permutation.2061
mrh_permutation.2061.lcbs
mrh_permutation.206.lcbs
mrh_permutation.207
mrh_permutation.207.lcbs
mrh_permutation.208
mrh_permutation.208.lcbs
mrh_permutation.209
mrh_permutation.2091
mrh_permutation.2091.lcbs
mrh_permutation.2098
mrh_permutation.2098.lcbs
mrh_permutation.209.lcbs
mrh_permutation.211
mrh_permutation.211.lcbs
mrh_permutation.212
mrh_permutation.21233
mrh_permutation.21233.lcbs
mrh_permutation.21286
mrh_permutation.21286.lcbs
mrh_permutation.212.lcbs
mrh_permutation.213
mrh_permutation.213.lcbs
mrh_permutation.214
mrh_permutation.21406
mrh_permutation.21406.lcbs
mrh_permutation.214.lcbs
mrh_permutation.2153
mrh_permutation.2153.lcbs
mrh_permutation.216
mrh_permutation.216.lcbs
mrh_permutation.217
mrh_permutation.217.lcbs
mrh_permutation.2182
mrh_permutation.2182.lcbs
mrh_permutation.21885
mrh_permutation.21885.lcbs
mrh_permutation.219
mrh_permutation.2190
mrh_permutation.2190.lcbs
mrh_permutation.21947
mrh_permutation.21947.lcbs
mrh_permutation.219.lcbs
mrh_permutation.220
mrh_permutation.22040
mrh_permutation.22040.lcbs
mrh_permutation.220.lcbs
mrh_permutation.221
mrh_permutation.2213
mrh_permutation.2213.lcbs
mrh_permutation.221.lcbs
mrh_permutation.222
mrh_permutation.22270
mrh_permutation.22270.lcbs
mrh_permutation.222.lcbs
mrh_permutation.223
mrh_permutation.2232
mrh_permutation.2232.lcbs
mrh_permutation.223.lcbs
mrh_permutation.224
mrh_permutation.224.lcbs
mrh_permutation.22545
mrh_permutation.22545.lcbs
mrh_permutation.226
mrh_permutation.22609
mrh_permutation.22609.lcbs
mrh_permutation.226.lcbs
mrh_permutation.227
mrh_permutation.22762
mrh_permutation.22762.lcbs
mrh_permutation.2279
mrh_permutation.2279.lcbs
mrh_permutation.227.lcbs
mrh_permutation.228
mrh_permutation.228.lcbs
mrh_permutation.229
mrh_permutation.2290
mrh_permutation.2290.lcbs
mrh_permutation.22964
mrh_permutation.22964.lcbs
mrh_permutation.2297
mrh_permutation.2297.lcbs
mrh_permutation.229.lcbs
mrh_permutation.230
mrh_permutation.230.lcbs
mrh_permutation.231
mrh_permutation.231.lcbs
mrh_permutation.232
mrh_permutation.232.lcbs
mrh_permutation.23357
mrh_permutation.23357.lcbs
mrh_permutation.2349
mrh_permutation.23493
mrh_permutation.23493.lcbs
mrh_permutation.2349.lcbs
mrh_permutation.235
mrh_permutation.23539
mrh_permutation.23539.lcbs
mrh_permutation.235.lcbs
mrh_permutation.236
mrh_permutation.2364
mrh_permutation.2364.lcbs
mrh_permutation.23664
mrh_permutation.23664.lcbs
mrh_permutation.236.lcbs
mrh_permutation.237
mrh_permutation.2376
mrh_permutation.2376.lcbs
mrh_permutation.2377
mrh_permutation.2377.lcbs
mrh_permutation.237.lcbs
mrh_permutation.238
mrh_permutation.2386
mrh_permutation.2386.lcbs
mrh_permutation.238.lcbs
mrh_permutation.23939
mrh_permutation.23939.lcbs
mrh_permutation.240
mrh_permutation.240.lcbs
mrh_permutation.241
mrh_permutation.241.lcbs
mrh_permutation.242
mrh_permutation.2422
mrh_permutation.2422.lcbs
mrh_permutation.242.lcbs
mrh_permutation.243
mrh_permutation.243.lcbs
mrh_permutation.244
mrh_permutation.2444
mrh_permutation.24449
mrh_permutation.24449.lcbs
mrh_permutation.2444.lcbs
mrh_permutation.244.lcbs
mrh_permutation.2457
mrh_permutation.2457.lcbs
mrh_permutation.246
mrh_permutation.2460
mrh_permutation.2460.lcbs
mrh_permutation.24694
mrh_permutation.24694.lcbs
mrh_permutation.246.lcbs
mrh_permutation.247
mrh_permutation.247.lcbs
mrh_permutation.248
mrh_permutation.248.lcbs
mrh_permutation.24951
mrh_permutation.24951.lcbs
mrh_permutation.25034
mrh_permutation.25034.lcbs
mrh_permutation.25060
mrh_permutation.25060.lcbs
mrh_permutation.251
mrh_permutation.251.lcbs
mrh_permutation.2521
mrh_permutation.2521.lcbs
mrh_permutation.2523
mrh_permutation.2523.lcbs
mrh_permutation.253
mrh_permutation.253.lcbs
mrh_permutation.254
mrh_permutation.25475
mrh_permutation.25475.lcbs
mrh_permutation.254.lcbs
mrh_permutation.255
mrh_permutation.255.lcbs
mrh_permutation.256
mrh_permutation.256.lcbs
mrh_permutation.257
mrh_permutation.2571
mrh_permutation.2571.lcbs
mrh_permutation.2579
mrh_permutation.2579.lcbs
mrh_permutation.257.lcbs
mrh_permutation.258
mrh_permutation.258.lcbs
mrh_permutation.259
mrh_permutation.2590
mrh_permutation.2590.lcbs
mrh_permutation.259.lcbs
mrh_permutation.260
mrh_permutation.2606
mrh_permutation.2606.lcbs
mrh_permutation.260.lcbs
mrh_permutation.261
mrh_permutation.261.lcbs
mrh_permutation.263
mrh_permutation.263.lcbs
mrh_permutation.2642
mrh_permutation.2642.lcbs
mrh_permutation.265
mrh_permutation.2652
mrh_permutation.2652.lcbs
mrh_permutation.2654
mrh_permutation.2654.lcbs
mrh_permutation.265.lcbs
mrh_permutation.266
mrh_permutation.266.lcbs
mrh_permutation.2674
mrh_permutation.2674.lcbs
mrh_permutation.268
mrh_permutation.26833
mrh_permutation.26833.lcbs
mrh_permutation.268.lcbs
mrh_permutation.2690
mrh_permutation.2690.lcbs
mrh_permutation.271
mrh_permutation.2717
mrh_permutation.2717.lcbs
mrh_permutation.271.lcbs
mrh_permutation.272
mrh_permutation.27289
mrh_permutation.27289.lcbs
mrh_permutation.272.lcbs
mrh_permutation.273
mrh_permutation.273.lcbs
mrh_permutation.274
mrh_permutation.2740
mrh_permutation.2740.lcbs
mrh_permutation.2747
mrh_permutation.2747.lcbs
mrh_permutation.274.lcbs
mrh_permutation.275
mrh_permutation.275.lcbs
mrh_permutation.276
mrh_permutation.2760
mrh_permutation.2760.lcbs
mrh_permutation.27642
mrh_permutation.27642.lcbs
mrh_permutation.276.lcbs
mrh_permutation.279
mrh_permutation.27965
mrh_permutation.27965.lcbs
mrh_permutation.279.lcbs
mrh_permutation.280
mrh_permutation.28072
mrh_permutation.28072.lcbs
mrh_permutation.280.lcbs
mrh_permutation.2818
mrh_permutation.2818.lcbs
mrh_permutation.282
mrh_permutation.282.lcbs
mrh_permutation.28313
mrh_permutation.28313.lcbs
mrh_permutation.28389
mrh_permutation.28389.lcbs
mrh_permutation.284
mrh_permutation.284.lcbs
mrh_permutation.286
mrh_permutation.2869
mrh_permutation.2869.lcbs
mrh_permutation.286.lcbs
mrh_permutation.287
mrh_permutation.287.lcbs
mrh_permutation.288
mrh_permutation.2881
mrh_permutation.2881.lcbs
mrh_permutation.288.lcbs
mrh_permutation.289
mrh_permutation.28979
mrh_permutation.28979.lcbs
mrh_permutation.289.lcbs
mrh_permutation.290
mrh_permutation.2904
mrh_permutation.2904.lcbs
mrh_permutation.290.lcbs
mrh_permutation.291
mrh_permutation.291.lcbs
mrh_permutation.292
mrh_permutation.2920
mrh_permutation.2920.lcbs
mrh_permutation.292.lcbs
mrh_permutation.29305
mrh_permutation.29305.lcbs
mrh_permutation.2933
mrh_permutation.2933.lcbs
mrh_permutation.2945
mrh_permutation.2945.lcbs
mrh_permutation.295
mrh_permutation.295.lcbs
mrh_permutation.299
mrh_permutation.2993
mrh_permutation.29935
mrh_permutation.29935.lcbs
mrh_permutation.2993.lcbs
mrh_permutation.299.lcbs
mrh_permutation.300
mrh_permutation.3006
mrh_permutation.3006.lcbs
mrh_permutation.300.lcbs
mrh_permutation.301
mrh_permutation.301.lcbs
mrh_permutation.30245
mrh_permutation.30245.lcbs
mrh_permutation.3025
mrh_permutation.3025.lcbs
mrh_permutation.303
mrh_permutation.303.lcbs
mrh_permutation.304
mrh_permutation.30489
mrh_permutation.30489.lcbs
mrh_permutation.304.lcbs
mrh_permutation.305
mrh_permutation.305.lcbs
mrh_permutation.30674
mrh_permutation.30674.lcbs
mrh_permutation.307
mrh_permutation.30711
mrh_permutation.30711.lcbs
mrh_permutation.307.lcbs
mrh_permutation.3082
mrh_permutation.3082.lcbs
mrh_permutation.30853
mrh_permutation.30853.lcbs
mrh_permutation.30858
mrh_permutation.30858.lcbs
mrh_permutation.309
mrh_permutation.309.lcbs
mrh_permutation.3106
mrh_permutation.3106.lcbs
mrh_permutation.311
mrh_permutation.311.lcbs
mrh_permutation.312
mrh_permutation.312.lcbs
mrh_permutation.313
mrh_permutation.3136
mrh_permutation.3136.lcbs
mrh_permutation.313.lcbs
mrh_permutation.314
mrh_permutation.3149
mrh_permutation.3149.lcbs
mrh_permutation.314.lcbs
mrh_permutation.315
mrh_permutation.315.lcbs
mrh_permutation.316
mrh_permutation.316.lcbs
mrh_permutation.3176
mrh_permutation.3176.lcbs
mrh_permutation.3178
mrh_permutation.3178.lcbs
mrh_permutation.318
mrh_permutation.318.lcbs
mrh_permutation.319
mrh_permutation.319.lcbs
mrh_permutation.3208
mrh_permutation.3208.lcbs
mrh_permutation.322
mrh_permutation.32234
mrh_permutation.32234.lcbs
mrh_permutation.322.lcbs
mrh_permutation.323
mrh_permutation.323.lcbs
mrh_permutation.324
mrh_permutation.324.lcbs
mrh_permutation.32518
mrh_permutation.32518.lcbs
mrh_permutation.326
mrh_permutation.326.lcbs
mrh_permutation.3270
mrh_permutation.3270.lcbs
mrh_permutation.32792
mrh_permutation.32792.lcbs
mrh_permutation.328
mrh_permutation.328.lcbs
mrh_permutation.329
mrh_permutation.329.lcbs
mrh_permutation.331
mrh_permutation.331.lcbs
mrh_permutation.332
mrh_permutation.332.lcbs
mrh_permutation.333
mrh_permutation.333.lcbs
mrh_permutation.334
mrh_permutation.334.lcbs
mrh_permutation.335
mrh_permutation.335.lcbs
mrh_permutation.336
mrh_permutation.336.lcbs
mrh_permutation.337
mrh_permutation.3374
mrh_permutation.3374.lcbs
mrh_permutation.337.lcbs
mrh_permutation.338
mrh_permutation.33884
mrh_permutation.33884.lcbs
mrh_permutation.33891
mrh_permutation.33891.lcbs
mrh_permutation.338.lcbs
mrh_permutation.339
mrh_permutation.339.lcbs
mrh_permutation.340
mrh_permutation.340.lcbs
mrh_permutation.34172
mrh_permutation.34172.lcbs
mrh_permutation.342
mrh_permutation.34292
mrh_permutation.34292.lcbs
mrh_permutation.342.lcbs
mrh_permutation.343
mrh_permutation.343.lcbs
mrh_permutation.347
mrh_permutation.3474
mrh_permutation.3474.lcbs
mrh_permutation.347.lcbs
mrh_permutation.348
mrh_permutation.34825
mrh_permutation.34825.lcbs
mrh_permutation.34874
mrh_permutation.34874.lcbs
mrh_permutation.348.lcbs
mrh_permutation.3522
mrh_permutation.3522.lcbs
mrh_permutation.353
mrh_permutation.353.lcbs
mrh_permutation.355
mrh_permutation.355.lcbs
mrh_permutation.356
mrh_permutation.356.lcbs
mrh_permutation.358
mrh_permutation.358.lcbs
mrh_permutation.3591
mrh_permutation.3591.lcbs
mrh_permutation.360
mrh_permutation.36073
mrh_permutation.36073.lcbs
mrh_permutation.360.lcbs
mrh_permutation.362
mrh_permutation.362.lcbs
mrh_permutation.363
mrh_permutation.363.lcbs
mrh_permutation.36437
mrh_permutation.36437.lcbs
mrh_permutation.36441
mrh_permutation.36441.lcbs
mrh_permutation.36514
mrh_permutation.36514.lcbs
mrh_permutation.3657
mrh_permutation.3657.lcbs
mrh_permutation.366
mrh_permutation.366.lcbs
mrh_permutation.369
mrh_permutation.36991
mrh_permutation.36991.lcbs
mrh_permutation.369.lcbs
mrh_permutation.371
mrh_permutation.3712
mrh_permutation.3712.lcbs
mrh_permutation.3716
mrh_permutation.3716.lcbs
mrh_permutation.371.lcbs
mrh_permutation.3726
mrh_permutation.3726.lcbs
mrh_permutation.3740
mrh_permutation.3740.lcbs
mrh_permutation.3752
mrh_permutation.3752.lcbs
mrh_permutation.378
mrh_permutation.378.lcbs
mrh_permutation.37945
mrh_permutation.37945.lcbs
mrh_permutation.381
mrh_permutation.38135
mrh_permutation.38135.lcbs
mrh_permutation.381.lcbs
mrh_permutation.382
mrh_permutation.382.lcbs
mrh_permutation.383
mrh_permutation.3835
mrh_permutation.3835.lcbs
mrh_permutation.383.lcbs
mrh_permutation.384
mrh_permutation.384.lcbs
mrh_permutation.385
mrh_permutation.385.lcbs
mrh_permutation.388
mrh_permutation.3886
mrh_permutation.3886.lcbs
mrh_permutation.388.lcbs
mrh_permutation.391
mrh_permutation.39123
mrh_permutation.39123.lcbs
mrh_permutation.391.lcbs
mrh_permutation.392
mrh_permutation.392.lcbs
mrh_permutation.393
mrh_permutation.393.lcbs
mrh_permutation.395
mrh_permutation.395.lcbs
mrh_permutation.396
mrh_permutation.396.lcbs
mrh_permutation.399
mrh_permutation.399.lcbs
mrh_permutation.4000
mrh_permutation.4000.lcbs
mrh_permutation.4002
mrh_permutation.4002.lcbs
mrh_permutation.4005
mrh_permutation.40056
mrh_permutation.40056.lcbs
mrh_permutation.4005.lcbs
mrh_permutation.402
mrh_permutation.402.lcbs
mrh_permutation.404
mrh_permutation.40403
mrh_permutation.40403.lcbs
mrh_permutation.4043
mrh_permutation.4043.lcbs
mrh_permutation.40477
mrh_permutation.40477.lcbs
mrh_permutation.40499
mrh_permutation.40499.lcbs
mrh_permutation.404.lcbs
mrh_permutation.406
mrh_permutation.406.lcbs
mrh_permutation.407
mrh_permutation.407.lcbs
mrh_permutation.40869
mrh_permutation.40869.lcbs
mrh_permutation.409
mrh_permutation.409.lcbs
mrh_permutation.4109
mrh_permutation.4109.lcbs
mrh_permutation.411
mrh_permutation.411.lcbs
mrh_permutation.4121
mrh_permutation.4121.lcbs
mrh_permutation.413
mrh_permutation.413.lcbs
mrh_permutation.414
mrh_permutation.414.lcbs
mrh_permutation.415
mrh_permutation.4154
mrh_permutation.4154.lcbs
mrh_permutation.415.lcbs
mrh_permutation.418
mrh_permutation.41887
mrh_permutation.41887.lcbs
mrh_permutation.418.lcbs
mrh_permutation.419
mrh_permutation.4196
mrh_permutation.4196.lcbs
mrh_permutation.419.lcbs
mrh_permutation.420
mrh_permutation.4205
mrh_permutation.4205.lcbs
mrh_permutation.420.lcbs
mrh_permutation.421
mrh_permutation.42117
mrh_permutation.42117.lcbs
mrh_permutation.421.lcbs
mrh_permutation.423
mrh_permutation.42336
mrh_permutation.42336.lcbs
mrh_permutation.42356
mrh_permutation.42356.lcbs
mrh_permutation.423.lcbs
mrh_permutation.424
mrh_permutation.424.lcbs
mrh_permutation.42790
mrh_permutation.42790.lcbs
mrh_permutation.432
mrh_permutation.432.lcbs
mrh_permutation.433
mrh_permutation.433.lcbs
mrh_permutation.4346
mrh_permutation.4346.lcbs
mrh_permutation.437
mrh_permutation.437.lcbs
mrh_permutation.43891
mrh_permutation.43891.lcbs
mrh_permutation.43918
mrh_permutation.43918.lcbs
mrh_permutation.440
mrh_permutation.440.lcbs
mrh_permutation.44446
mrh_permutation.44446.lcbs
mrh_permutation.445
mrh_permutation.445.lcbs
mrh_permutation.44984
mrh_permutation.44984.lcbs
mrh_permutation.450
mrh_permutation.45081
mrh_permutation.45081.lcbs
mrh_permutation.450.lcbs
mrh_permutation.4519
mrh_permutation.4519.lcbs
mrh_permutation.453
mrh_permutation.453.lcbs
mrh_permutation.45511
mrh_permutation.45511.lcbs
mrh_permutation.45576
mrh_permutation.45576.lcbs
mrh_permutation.457
mrh_permutation.457.lcbs
mrh_permutation.458
mrh_permutation.4587
mrh_permutation.4587.lcbs
mrh_permutation.458.lcbs
mrh_permutation.459
mrh_permutation.459.lcbs
mrh_permutation.4603
mrh_permutation.4603.lcbs
mrh_permutation.461
mrh_permutation.461.lcbs
mrh_permutation.46281
mrh_permutation.46281.lcbs
mrh_permutation.463
mrh_permutation.463.lcbs
mrh_permutation.464
mrh_permutation.46439
mrh_permutation.46439.lcbs
mrh_permutation.464.lcbs
mrh_permutation.466
mrh_permutation.466.lcbs
mrh_permutation.467
mrh_permutation.467.lcbs
mrh_permutation.468
mrh_permutation.468.lcbs
mrh_permutation.469
mrh_permutation.469.lcbs
mrh_permutation.47021
mrh_permutation.47021.lcbs
mrh_permutation.47041
mrh_permutation.47041.lcbs
mrh_permutation.471
mrh_permutation.471.lcbs
mrh_permutation.4726
mrh_permutation.4726.lcbs
mrh_permutation.473
mrh_permutation.47300
mrh_permutation.47300.lcbs
mrh_permutation.473.lcbs
mrh_permutation.47603
mrh_permutation.47603.lcbs
mrh_permutation.47793
mrh_permutation.47793.lcbs
mrh_permutation.479
mrh_permutation.479.lcbs
mrh_permutation.4802
mrh_permutation.4802.lcbs
mrh_permutation.4806
mrh_permutation.4806.lcbs
mrh_permutation.481
mrh_permutation.481.lcbs
mrh_permutation.482
mrh_permutation.48281
mrh_permutation.48281.lcbs
mrh_permutation.482.lcbs
mrh_permutation.484
mrh_permutation.4843
mrh_permutation.4843.lcbs
mrh_permutation.484.lcbs
mrh_permutation.485
mrh_permutation.485.lcbs
mrh_permutation.4862
mrh_permutation.4862.lcbs
mrh_permutation.4882
mrh_permutation.4882.lcbs
mrh_permutation.4892
mrh_permutation.4892.lcbs
mrh_permutation.490
mrh_permutation.490.lcbs
mrh_permutation.492
mrh_permutation.492.lcbs
mrh_permutation.493
mrh_permutation.493.lcbs
mrh_permutation.494
mrh_permutation.4948
mrh_permutation.4948.lcbs
mrh_permutation.494.lcbs
mrh_permutation.495
mrh_permutation.49589
mrh_permutation.49589.lcbs
mrh_permutation.495.lcbs
mrh_permutation.4982
mrh_permutation.4982.lcbs
mrh_permutation.49868
mrh_permutation.49868.lcbs
mrh_permutation.499
mrh_permutation.49965
mrh_permutation.49965.lcbs
mrh_permutation.499.lcbs
mrh_permutation.500
mrh_permutation.500.lcbs
mrh_permutation.501
mrh_permutation.501.lcbs
mrh_permutation.502
mrh_permutation.502.lcbs
mrh_permutation.504
mrh_permutation.504.lcbs
mrh_permutation.505
mrh_permutation.505.lcbs
mrh_permutation.507
mrh_permutation.507.lcbs
mrh_permutation.508
mrh_permutation.508.lcbs
mrh_permutation.510
mrh_permutation.510.lcbs
mrh_permutation.5115
mrh_permutation.5115.lcbs
mrh_permutation.51235
mrh_permutation.51235.lcbs
mrh_permutation.51881
mrh_permutation.51881.lcbs
mrh_permutation.521
mrh_permutation.521.lcbs
mrh_permutation.523
mrh_permutation.523.lcbs
mrh_permutation.52461
mrh_permutation.52461.lcbs
mrh_permutation.52786
mrh_permutation.52786.lcbs
mrh_permutation.5284
mrh_permutation.5284.lcbs
mrh_permutation.5308
mrh_permutation.5308.lcbs
mrh_permutation.532
mrh_permutation.532.lcbs
mrh_permutation.533
mrh_permutation.533.lcbs
mrh_permutation.534
mrh_permutation.5344
mrh_permutation.5344.lcbs
mrh_permutation.534.lcbs
mrh_permutation.5389
mrh_permutation.5389.lcbs
mrh_permutation.543
mrh_permutation.543.lcbs
mrh_permutation.545
mrh_permutation.545.lcbs
mrh_permutation.5464
mrh_permutation.5464.lcbs
mrh_permutation.5480
mrh_permutation.5480.lcbs
mrh_permutation.54849
mrh_permutation.54849.lcbs
mrh_permutation.549
mrh_permutation.549.lcbs
mrh_permutation.55
mrh_permutation.551
mrh_permutation.5518
mrh_permutation.5518.lcbs
mrh_permutation.551.lcbs
mrh_permutation.55290
mrh_permutation.55290.lcbs
mrh_permutation.5548
mrh_permutation.5548.lcbs
mrh_permutation.55615
mrh_permutation.55615.lcbs
mrh_permutation.5565
mrh_permutation.5565.lcbs
mrh_permutation.55.lcbs
mrh_permutation.56
mrh_permutation.563
mrh_permutation.56309
mrh_permutation.56309.lcbs
mrh_permutation.5633
mrh_permutation.5633.lcbs
mrh_permutation.563.lcbs
mrh_permutation.5650
mrh_permutation.5650.lcbs
mrh_permutation.5655
mrh_permutation.5655.lcbs
mrh_permutation.566
mrh_permutation.566.lcbs
mrh_permutation.567
mrh_permutation.567.lcbs
mrh_permutation.56.lcbs
mrh_permutation.57
mrh_permutation.571
mrh_permutation.571.lcbs
mrh_permutation.573
mrh_permutation.573.lcbs
mrh_permutation.575
mrh_permutation.575.lcbs
mrh_permutation.576
mrh_permutation.57664
mrh_permutation.57664.lcbs
mrh_permutation.576.lcbs
mrh_permutation.57985
mrh_permutation.57985.lcbs
mrh_permutation.57.lcbs
mrh_permutation.58
mrh_permutation.5889
mrh_permutation.5889.lcbs
mrh_permutation.58.lcbs
mrh_permutation.59
mrh_permutation.5932
mrh_permutation.5932.lcbs
mrh_permutation.59513
mrh_permutation.59513.lcbs
mrh_permutation.598
mrh_permutation.598.lcbs
mrh_permutation.5999
mrh_permutation.5999.lcbs
mrh_permutation.59.lcbs
mrh_permutation.60
mrh_permutation.6007
mrh_permutation.6007.lcbs
mrh_permutation.603
mrh_permutation.603.lcbs
mrh_permutation.6041
mrh_permutation.6041.lcbs
mrh_permutation.605
mrh_permutation.605.lcbs
mrh_permutation.60631
mrh_permutation.60631.lcbs
mrh_permutation.60.lcbs
mrh_permutation.61
mrh_permutation.614
mrh_permutation.614.lcbs
mrh_permutation.616
mrh_permutation.6169
mrh_permutation.6169.lcbs
mrh_permutation.616.lcbs
mrh_permutation.6188
mrh_permutation.6188.lcbs
mrh_permutation.6189
mrh_permutation.6189.lcbs
mrh_permutation.61998
mrh_permutation.61998.lcbs
mrh_permutation.61.lcbs
mrh_permutation.62
mrh_permutation.62085
mrh_permutation.62085.lcbs
mrh_permutation.621
mrh_permutation.62100
mrh_permutation.62100.lcbs
mrh_permutation.621.lcbs
mrh_permutation.624
mrh_permutation.624.lcbs
mrh_permutation.6270
mrh_permutation.6270.lcbs
mrh_permutation.6284
mrh_permutation.6284.lcbs
mrh_permutation.62.lcbs
mrh_permutation.63
mrh_permutation.630
mrh_permutation.630.lcbs
mrh_permutation.632
mrh_permutation.6327
mrh_permutation.6327.lcbs
mrh_permutation.632.lcbs
mrh_permutation.633
mrh_permutation.633.lcbs
mrh_permutation.6348
mrh_permutation.6348.lcbs
mrh_permutation.636
mrh_permutation.63633
mrh_permutation.63633.lcbs
mrh_permutation.636.lcbs
mrh_permutation.638
mrh_permutation.638.lcbs
mrh_permutation.63.lcbs
mrh_permutation.64
mrh_permutation.642
mrh_permutation.642.lcbs
mrh_permutation.64535
mrh_permutation.64535.lcbs
mrh_permutation.6493
mrh_permutation.6493.lcbs
mrh_permutation.64.lcbs
mrh_permutation.65
mrh_permutation.6538
mrh_permutation.6538.lcbs
mrh_permutation.65413
mrh_permutation.65413.lcbs
mrh_permutation.6558
mrh_permutation.6558.lcbs
mrh_permutation.6560
mrh_permutation.6560.lcbs
mrh_permutation.6564
mrh_permutation.6564.lcbs
mrh_permutation.658
mrh_permutation.65817
mrh_permutation.65817.lcbs
mrh_permutation.658.lcbs
mrh_permutation.659
mrh_permutation.659.lcbs
mrh_permutation.65.lcbs
mrh_permutation.66
mrh_permutation.6637
mrh_permutation.6637.lcbs
mrh_permutation.665
mrh_permutation.665.lcbs
mrh_permutation.66.lcbs
mrh_permutation.67
mrh_permutation.670
mrh_permutation.670.lcbs
mrh_permutation.674
mrh_permutation.674.lcbs
mrh_permutation.679
mrh_permutation.679.lcbs
mrh_permutation.67.lcbs
mrh_permutation.68
mrh_permutation.680
mrh_permutation.680.lcbs
mrh_permutation.681
mrh_permutation.681.lcbs
mrh_permutation.682
mrh_permutation.682.lcbs
mrh_permutation.683
mrh_permutation.6832
mrh_permutation.6832.lcbs
mrh_permutation.683.lcbs
mrh_permutation.685
mrh_permutation.685.lcbs
mrh_permutation.68776
mrh_permutation.68776.lcbs
mrh_permutation.68.lcbs
mrh_permutation.69
mrh_permutation.691
mrh_permutation.691.lcbs
mrh_permutation.695
mrh_permutation.695.lcbs
mrh_permutation.69612
mrh_permutation.69612.lcbs
mrh_permutation.69.lcbs
mrh_permutation.70
mrh_permutation.7025
mrh_permutation.7025.lcbs
mrh_permutation.7083
mrh_permutation.7083.lcbs
mrh_permutation.7090
mrh_permutation.7090.lcbs
mrh_permutation.70.lcbs
mrh_permutation.71
mrh_permutation.710
mrh_permutation.710.lcbs
mrh_permutation.7112
mrh_permutation.7112.lcbs
mrh_permutation.7119
mrh_permutation.7119.lcbs
mrh_permutation.712
mrh_permutation.7127
mrh_permutation.7127.lcbs
mrh_permutation.712.lcbs
mrh_permutation.71471
mrh_permutation.71471.lcbs
mrh_permutation.7156
mrh_permutation.7156.lcbs
mrh_permutation.7163
mrh_permutation.7163.lcbs
mrh_permutation.719
mrh_permutation.719.lcbs
mrh_permutation.71.lcbs
mrh_permutation.72
mrh_permutation.721
mrh_permutation.721.lcbs
mrh_permutation.72.lcbs
mrh_permutation.73
mrh_permutation.7301
mrh_permutation.7301.lcbs
mrh_permutation.731
mrh_permutation.731.lcbs
mrh_permutation.732
mrh_permutation.732.lcbs
mrh_permutation.7389
mrh_permutation.7389.lcbs
mrh_permutation.73.lcbs
mrh_permutation.74
mrh_permutation.740
mrh_permutation.740.lcbs
mrh_permutation.742
mrh_permutation.742.lcbs
mrh_permutation.745
mrh_permutation.745.lcbs
mrh_permutation.747
mrh_permutation.747.lcbs
mrh_permutation.749
mrh_permutation.749.lcbs
mrh_permutation.74.lcbs
mrh_permutation.75
mrh_permutation.7511
mrh_permutation.7511.lcbs
mrh_permutation.752
mrh_permutation.752.lcbs
mrh_permutation.754
mrh_permutation.7547
mrh_permutation.7547.lcbs
mrh_permutation.754.lcbs
mrh_permutation.75650
mrh_permutation.75650.lcbs
mrh_permutation.75.lcbs
mrh_permutation.76
mrh_permutation.76134
mrh_permutation.76134.lcbs
mrh_permutation.762
mrh_permutation.7622
mrh_permutation.7622.lcbs
mrh_permutation.762.lcbs
mrh_permutation.766
mrh_permutation.766.lcbs
mrh_permutation.7684
mrh_permutation.7684.lcbs
mrh_permutation.7688
mrh_permutation.7688.lcbs
mrh_permutation.76.lcbs
mrh_permutation.77
mrh_permutation.770
mrh_permutation.770.lcbs
mrh_permutation.77.lcbs
mrh_permutation.78
mrh_permutation.7821
mrh_permutation.7821.lcbs
mrh_permutation.787
mrh_permutation.787.lcbs
mrh_permutation.78835
mrh_permutation.78835.lcbs
mrh_permutation.78.lcbs
mrh_permutation.79
mrh_permutation.791
mrh_permutation.791.lcbs
mrh_permutation.79340
mrh_permutation.79340.lcbs
mrh_permutation.796
mrh_permutation.7967
mrh_permutation.7967.lcbs
mrh_permutation.796.lcbs
mrh_permutation.79843
mrh_permutation.79843.lcbs
mrh_permutation.7986
mrh_permutation.7986.lcbs
mrh_permutation.7999
mrh_permutation.7999.lcbs
mrh_permutation.79.lcbs
mrh_permutation.80
mrh_permutation.8004
mrh_permutation.8004.lcbs
mrh_permutation.8028
mrh_permutation.8028.lcbs
mrh_permutation.8080
mrh_permutation.8080.lcbs
mrh_permutation.809
mrh_permutation.809.lcbs
mrh_permutation.80.lcbs
mrh_permutation.81
mrh_permutation.816
mrh_permutation.816.lcbs
mrh_permutation.817
mrh_permutation.8179
mrh_permutation.8179.lcbs
mrh_permutation.817.lcbs
mrh_permutation.81.lcbs
mrh_permutation.82
mrh_permutation.820
mrh_permutation.820.lcbs
mrh_permutation.8213
mrh_permutation.8213.lcbs
mrh_permutation.822
mrh_permutation.822.lcbs
mrh_permutation.82.lcbs
mrh_permutation.83
mrh_permutation.83040
mrh_permutation.83040.lcbs
mrh_permutation.83270
mrh_permutation.83270.lcbs
mrh_permutation.836
mrh_permutation.8364
mrh_permutation.8364.lcbs
mrh_permutation.836.lcbs
mrh_permutation.83815
mrh_permutation.83815.lcbs
mrh_permutation.83.lcbs
mrh_permutation.84
mrh_permutation.847
mrh_permutation.847.lcbs
mrh_permutation.84.lcbs
mrh_permutation.85
mrh_permutation.850
mrh_permutation.850.lcbs
mrh_permutation.851
mrh_permutation.851.lcbs
mrh_permutation.854
mrh_permutation.854.lcbs
mrh_permutation.85.lcbs
mrh_permutation.86
mrh_permutation.861
mrh_permutation.861.lcbs
mrh_permutation.86729
mrh_permutation.86729.lcbs
mrh_permutation.869
mrh_permutation.869.lcbs
mrh_permutation.86.lcbs
mrh_permutation.87
mrh_permutation.876
mrh_permutation.8762
mrh_permutation.8762.lcbs
mrh_permutation.876.lcbs
mrh_permutation.877
mrh_permutation.877.lcbs
mrh_permutation.878
mrh_permutation.878.lcbs
mrh_permutation.87971
mrh_permutation.87971.lcbs
mrh_permutation.87.lcbs
mrh_permutation.88
mrh_permutation.883
mrh_permutation.883.lcbs
mrh_permutation.8853
mrh_permutation.8853.lcbs
mrh_permutation.8862
mrh_permutation.8862.lcbs
mrh_permutation.88.lcbs
mrh_permutation.89
mrh_permutation.896
mrh_permutation.896.lcbs
mrh_permutation.897
mrh_permutation.89778
mrh_permutation.89778.lcbs
mrh_permutation.897.lcbs
mrh_permutation.89.lcbs
mrh_permutation.90
mrh_permutation.90389
mrh_permutation.90389.lcbs
mrh_permutation.90580
mrh_permutation.90580.lcbs
mrh_permutation.90.lcbs
mrh_permutation.91
mrh_permutation.913
mrh_permutation.913.lcbs
mrh_permutation.91.lcbs
mrh_permutation.92
mrh_permutation.920
mrh_permutation.920.lcbs
mrh_permutation.922
mrh_permutation.922.lcbs
mrh_permutation.925
mrh_permutation.925.lcbs
mrh_permutation.928
mrh_permutation.928.lcbs
mrh_permutation.92.lcbs
mrh_permutation.93
mrh_permutation.938
mrh_permutation.938.lcbs
mrh_permutation.939
mrh_permutation.939.lcbs
mrh_permutation.93.lcbs
mrh_permutation.94
mrh_permutation.947
mrh_permutation.9476
mrh_permutation.9476.lcbs
mrh_permutation.947.lcbs
mrh_permutation.949
mrh_permutation.949.lcbs
mrh_permutation.94.lcbs
mrh_permutation.95
mrh_permutation.951
mrh_permutation.951.lcbs
mrh_permutation.95.lcbs
mrh_permutation.96
mrh_permutation.963
mrh_permutation.96329
mrh_permutation.96329.lcbs
mrh_permutation.963.lcbs
mrh_permutation.967
mrh_permutation.9675
mrh_permutation.9675.lcbs
mrh_permutation.967.lcbs
mrh_permutation.96.lcbs
mrh_permutation.97
mrh_permutation.97673
mrh_permutation.97673.lcbs
mrh_permutation.97.lcbs
mrh_permutation.98
mrh_permutation.980
mrh_permutation.980.lcbs
mrh_permutation.985
mrh_permutation.985.lcbs
mrh_permutation.988
mrh_permutation.988.lcbs
mrh_permutation.98.lcbs
mrh_permutation.99
mrh_permutation.991
mrh_permutation.9911
mrh_permutation.9911.lcbs
mrh_permutation.991.lcbs
mrh_permutation.993
mrh_permutation.993.lcbs
mrh_permutation.998
mrh_permutation.998.lcbs
mrh_permutation.99.lcbs
