# Supplementary material for: The rise and fall of breakpoint reuse depending on genome resolution
Source: BMC Bioinformatics. 2011 Oct 5;12(Suppl 9):S1. doi: 10.1186/1471-2105-12-S9-S1 (PMC3283316; doi:10.1186/1471-2105-12-S9-S1)
Supplement: Additional file 2 — Permutation file These files contain the permutations for the human-mouse-rat collinear synteny blocks which are output by Mauve. [file 1471-2105-12-S9-S1-S2.tgz › permutations/mrh_permutation.100]

0	1	2	3	4	5	6	7	8	9	10	11	12	13	14	15	16	17	18	19	20	21	22	23	24	25	26	27	28	29	30	31	32	33	34	35	36	37	38	39	40	41	42	43	44	45	46	47	48	49
1438	333	1439	-1444	-1443	-1442	-1441	-1440	-1449	1448	-1447	1446	-1445	-1935	-1915	-1934	-2688	-1437	2325	-2326	-2329	-2327	338	2410	2191	-2190	-2333	-772	-2332	1492	-2331	-2330	-2328	2334	2335	-2336	2337	2338	2339	2340	2351	440	1131	668	-1002	391	-1878	1926	1939	1004
-663	-662	-661	-660	-658	-656	659	-655	-654	-653	-652	651	-650	44	-649	-648	646	647	-645	-644	-643	-642	-641	-640	-639	-638	-637	-635	-634	-633	965	-632	2759	-631	-630	-629	-628	-627	-626	-625	-624	-623	622	-621	903	612	-613	614	615	-616
[truncated: 2,782 more columns]
