# Supplementary material for: The rise and fall of breakpoint reuse depending on genome resolution
Source: BMC Bioinformatics. 2011 Oct 5;12(Suppl 9):S1. doi: 10.1186/1471-2105-12-S9-S1 (PMC3283316; doi:10.1186/1471-2105-12-S9-S1)
Supplement: Additional file 2 — Permutation file These files contain the permutations for the human-mouse-rat collinear synteny blocks which are output by Mauve. [file 1471-2105-12-S9-S1-S2.tgz › permutations/mrh_permutation.1005]

0	1	2	3	4	5	6	7	8	9	10	11	12	13	14	15	16	17	18	19	20	21	22	23	24	25	26	27	28	29	30	31	32	33	34	35	36	37	38	39	40	41	42	43	44	45	46	47	48	49
344	-345	-346	-466	-343	544	-545	-546	547	548	549	224	226	225	227	228	229	231	-230	232	233	234	235	236	237	238	239	240	241	242	-243	244	245	-246	-247	248	249	250	251	252	253	-254	255	-256	257	258	259	260	261	262
-128	-127	-126	-125	-124	-123	-122	119	-120	121	-193	-99	-98	-97	156	157	158	159	-95	-94	-93	-92	-91	90	88	-89	-87	-28	-27	-26	-25	-24	-23	-22	-21	-32	31	-30	-385	307	-447	-446	29	386	-384	-428	-426	-427	-425	-424
[truncated: 601 more columns]
