# Supplementary material for: The rise and fall of breakpoint reuse depending on genome resolution
Source: BMC Bioinformatics. 2011 Oct 5;12(Suppl 9):S1. doi: 10.1186/1471-2105-12-S9-S1 (PMC3283316; doi:10.1186/1471-2105-12-S9-S1)
Supplement: Additional file 2 — Permutation file These files contain the permutations for the human-mouse-rat collinear synteny blocks which are output by Mauve. [file 1471-2105-12-S9-S1-S2.tgz › permutations/mrh_permutation.101]

0	1	2	3	4	5	6	7	8	9	10	11	12	13	14	15	16	17	18	19	20	21	22	23	24	25	26	27	28	29	30	31	32	33	34	35	36	37	38	39	40	41	42	43	44	45	46	47	48	49
1428	329	1429	-1434	-1433	-1432	-1431	-1430	-1439	1438	-1437	1436	-1435	-1918	-1898	-1917	-2661	-1427	2305	-2306	-2309	-2307	334	2390	2173	-2172	-2313	-766	-2312	1480	-2311	-2310	-2308	2314	2315	-2316	2317	2318	2319	2320	2331	436	1124	662	-996	387	-1861	1909	1922	998
-657	-656	-655	-654	-652	-650	653	-649	-648	-647	-646	645	-644	43	-643	-642	640	641	-639	-638	-637	-636	-635	-634	-633	-632	-631	-629	-628	-627	959	-626	2730	-625	-624	-623	-622	-621	-620	-619	-618	-617	616	-615	897	606	-607	608	609	-610
[truncated: 2,753 more columns]
