# Supplementary material for: The rise and fall of breakpoint reuse depending on genome resolution
Source: BMC Bioinformatics. 2011 Oct 5;12(Suppl 9):S1. doi: 10.1186/1471-2105-12-S9-S1 (PMC3283316; doi:10.1186/1471-2105-12-S9-S1)
Supplement: Additional file 2 — Permutation file These files contain the permutations for the human-mouse-rat collinear synteny blocks which are output by Mauve. [file 1471-2105-12-S9-S1-S2.tgz › permutations/mrh_permutation.102]

0	1	2	3	4	5	6	7	8	9	10	11	12	13	14	15	16	17	18	19	20	21	22	23	24	25	26	27	28	29	30	31	32	33	34	35	36	37	38	39	40	41	42	43	44	45	46	47	48	49
1409	322	1410	-1415	-1414	-1413	-1412	-1411	-1420	1419	-1418	1417	-1416	-1891	-1871	-1890	-2631	-1408	2275	-2276	-2279	-2277	327	2360	2143	-2283	-753	-2282	1461	-2281	-2280	-2278	2284	2285	-2286	2287	2288	2289	2290	2301	427	1107	650	-979	378	-1834	1882	1895	981	983
-645	-644	-643	-642	-640	-638	641	-637	-636	-635	-634	633	-632	40	-631	-630	628	629	-627	-626	-625	-624	-623	-622	-621	-620	-619	-617	-616	-615	942	-614	2700	-613	-612	-611	-610	-609	-608	-607	-606	-605	604	-603	880	594	-595	596	597	-598
[truncated: 2,723 more columns]
