# Supplementary material for: The rise and fall of breakpoint reuse depending on genome resolution
Source: BMC Bioinformatics. 2011 Oct 5;12(Suppl 9):S1. doi: 10.1186/1471-2105-12-S9-S1 (PMC3283316; doi:10.1186/1471-2105-12-S9-S1)
Supplement: Additional file 2 — Permutation file These files contain the permutations for the human-mouse-rat collinear synteny blocks which are output by Mauve. [file 1471-2105-12-S9-S1-S2.tgz › permutations/mrh_permutation.1021]

0	1	2	3	4	5	6	7	8	9	10	11	12	13	14	15	16	17	18	19	20	21	22	23	24	25	26	27	28	29	30	31	32	33	34	35	36	37	38	39	40	41	42	43	44	45	46	47	48	49
335	-336	-337	-457	-334	535	-536	-537	538	539	540	217	219	218	220	221	222	224	-223	225	226	227	228	229	230	231	232	233	234	235	-236	237	238	-239	-240	241	242	243	244	245	246	-247	248	-249	250	251	252	253	254	255
-128	-127	-126	-125	-124	-123	-122	119	-120	121	-189	-99	-98	-97	153	154	155	-95	-94	-93	-92	-91	90	88	-89	-87	-28	-27	-26	-25	-24	-23	-22	-21	-32	31	-30	-376	298	-438	-437	29	377	-375	-419	-417	-418	-416	-415	-414
[truncated: 592 more columns]
