# Supplementary material for: The rise and fall of breakpoint reuse depending on genome resolution
Source: BMC Bioinformatics. 2011 Oct 5;12(Suppl 9):S1. doi: 10.1186/1471-2105-12-S9-S1 (PMC3283316; doi:10.1186/1471-2105-12-S9-S1)
Supplement: Additional file 2 — Permutation file These files contain the permutations for the human-mouse-rat collinear synteny blocks which are output by Mauve. [file 1471-2105-12-S9-S1-S2.tgz › permutations/mrh_permutation.1023]

0	1	2	3	4	5	6	7	8	9	10	11	12	13	14	15	16	17	18	19	20	21	22	23	24	25	26	27	28	29	30	31	32	33	34	35	36	37	38	39	40	41	42	43	44	45	46	47	48	49
334	-335	-336	-456	-333	534	-535	-536	537	538	539	216	218	217	219	220	221	223	-222	224	225	226	227	228	229	230	231	232	233	234	-235	236	237	-238	-239	240	241	242	243	244	245	-246	247	-248	249	250	251	252	253	254
-127	-126	-125	-124	-123	-122	-121	118	-119	120	-188	-98	-97	-96	152	153	154	-94	-93	-92	-91	-90	89	87	-88	-86	-28	-27	-26	-25	-24	-23	-22	-21	-32	31	-30	-375	297	-437	-436	29	376	-374	-418	-416	-417	-415	-414	-413
[truncated: 591 more columns]
