# Supplementary material for: The rise and fall of breakpoint reuse depending on genome resolution
Source: BMC Bioinformatics. 2011 Oct 5;12(Suppl 9):S1. doi: 10.1186/1471-2105-12-S9-S1 (PMC3283316; doi:10.1186/1471-2105-12-S9-S1)
Supplement: Additional file 2 — Permutation file These files contain the permutations for the human-mouse-rat collinear synteny blocks which are output by Mauve. [file 1471-2105-12-S9-S1-S2.tgz › permutations/mrh_permutation.103]

0	1	2	3	4	5	6	7	8	9	10	11	12	13	14	15	16	17	18	19	20	21	22	23	24	25	26	27	28	29	30	31	32	33	34	35	36	37	38	39	40	41	42	43	44	45	46	47	48	49
1391	315	1392	-1397	-1396	-1395	-1394	-1393	-1402	1401	-1400	1399	-1398	-1862	-1842	-1861	-2583	-1390	2238	-2239	-2242	-2240	320	2322	2109	-2246	-741	-2245	1443	-2244	-2243	-2241	2247	2248	-2249	2250	2251	2252	2253	2264	419	1091	638	-965	370	-1806	1853	1866	967	969
-633	-632	-631	-630	-628	-626	629	-625	-624	-623	-622	621	-620	40	-619	-618	616	617	-615	-614	-613	-612	-611	-610	-609	-608	-607	-605	-604	-603	928	-602	2652	-601	-600	-599	-598	-597	-596	-595	-594	-593	592	-591	868	582	-583	584	585	-586
[truncated: 2,675 more columns]
