# Supplementary material for: The rise and fall of breakpoint reuse depending on genome resolution
Source: BMC Bioinformatics. 2011 Oct 5;12(Suppl 9):S1. doi: 10.1186/1471-2105-12-S9-S1 (PMC3283316; doi:10.1186/1471-2105-12-S9-S1)
Supplement: Additional file 2 — Permutation file These files contain the permutations for the human-mouse-rat collinear synteny blocks which are output by Mauve. [file 1471-2105-12-S9-S1-S2.tgz › permutations/mrh_permutation.1035]

0	1	2	3	4	5	6	7	8	9	10	11	12	13	14	15	16	17	18	19	20	21	22	23	24	25	26	27	28	29	30	31	32	33	34	35	36	37	38	39	40	41	42	43	44	45	46	47	48	49
329	-330	-331	-451	-328	529	-530	-531	532	533	534	211	213	212	214	215	216	218	-217	219	220	221	222	223	224	225	226	227	228	229	-230	231	232	-233	-234	235	236	237	238	239	240	-241	242	-243	244	245	246	247	248	249
-124	-123	-122	-121	-120	-119	-118	115	-116	117	-183	-95	-94	-93	147	148	149	-91	-90	-89	-88	-87	86	84	-85	-83	-25	-24	-23	-22	-21	-29	28	-27	-370	292	-432	-431	26	371	-369	-413	-411	-412	-410	-409	-408	133	556	557
[truncated: 586 more columns]
