# Supplementary material for: The rise and fall of breakpoint reuse depending on genome resolution
Source: BMC Bioinformatics. 2011 Oct 5;12(Suppl 9):S1. doi: 10.1186/1471-2105-12-S9-S1 (PMC3283316; doi:10.1186/1471-2105-12-S9-S1)
Supplement: Additional file 2 — Permutation file These files contain the permutations for the human-mouse-rat collinear synteny blocks which are output by Mauve. [file 1471-2105-12-S9-S1-S2.tgz › permutations/mrh_permutation.104]

0	1	2	3	4	5	6	7	8	9	10	11	12	13	14	15	16	17	18	19	20	21	22	23	24	25	26	27	28	29	30	31	32	33	34	35	36	37	38	39	40	41	42	43	44	45	46	47	48	49
1367	308	1368	-1373	-1372	-1371	-1370	-1369	-1378	1377	-1376	1375	-1374	-1832	-1813	-1831	-2552	-1366	2208	-2209	-2212	-2210	313	2292	2079	-2216	-729	-2215	1419	-2214	-2213	-2211	2217	2218	-2219	2220	2221	2222	2223	2234	410	628	-951	363	-1778	1836	953	955	954	-2279
-623	-622	-621	-620	-618	-616	619	-615	-614	-613	-612	611	-610	40	-609	-608	606	607	-605	-604	-603	-602	-601	-600	-599	-598	-597	-595	-594	-593	914	-592	-591	-590	-589	-588	-587	-586	-585	-584	583	-582	854	573	-574	575	576	-577	578	579
[truncated: 2,642 more columns]
