# Supplementary material for: The rise and fall of breakpoint reuse depending on genome resolution
Source: BMC Bioinformatics. 2011 Oct 5;12(Suppl 9):S1. doi: 10.1186/1471-2105-12-S9-S1 (PMC3283316; doi:10.1186/1471-2105-12-S9-S1)
Supplement: Additional file 2 — Permutation file These files contain the permutations for the human-mouse-rat collinear synteny blocks which are output by Mauve. [file 1471-2105-12-S9-S1-S2.tgz › permutations/mrh_permutation.10446]

0	1	2	3	4	5	6	7	8	9	10	11	12	13	14	15	16	17	18	19	20	21	22	23	24	25	26	27	28	29	30	31	32	33	34	35	36	37	38	39	40	41	42	43	44	45	46	47	48	49
138	-139	-140	-137	219	-220	89	90	91	92	93	94	95	96	97	98	99	100	101	102	103	104	105	106	107	240	241	242	243	244	-245	246	191	208	-30	31	32	33	-34	35	36	37	38	39	40	41	42	-43	44	15
-55	-54	-53	52	-44	-43	-42	63	-40	-10	-12	123	-181	11	-173	59	229	230	-153	-81	80	-79	4	26	-8	-233	9	22	-5	6	85	83	226	-193	-135	136	-134	-196	192	84	-217	-216	-82	-133	38	33	34	-32	35	214
[truncated: 206 more columns]
