# Supplementary material for: The rise and fall of breakpoint reuse depending on genome resolution
Source: BMC Bioinformatics. 2011 Oct 5;12(Suppl 9):S1. doi: 10.1186/1471-2105-12-S9-S1 (PMC3283316; doi:10.1186/1471-2105-12-S9-S1)
Supplement: Additional file 2 — Permutation file These files contain the permutations for the human-mouse-rat collinear synteny blocks which are output by Mauve. [file 1471-2105-12-S9-S1-S2.tgz › permutations/mrh_permutation.105]

0	1	2	3	4	5	6	7	8	9	10	11	12	13	14	15	16	17	18	19	20	21	22	23	24	25	26	27	28	29	30	31	32	33	34	35	36	37	38	39	40	41	42	43	44	45	46	47	48	49
1358	308	1359	-1364	-1363	-1362	-1361	-1360	-1369	1368	-1367	1366	-1365	-1819	-1800	-1818	-2532	-1357	2190	-2191	-2194	-2192	313	2274	2061	-2198	-724	-2197	1410	-2196	-2195	-2193	2199	2200	-2201	2202	2203	2204	2205	2216	410	625	-944	363	-1765	1823	946	948	947	-2261
-620	-619	-618	-617	-615	-613	616	-612	-611	-610	-609	608	-607	40	-606	-605	603	604	-602	-601	-600	-599	-598	-597	-596	-595	-594	-592	-591	-590	907	-589	-588	-587	-586	-585	-584	-583	-582	-581	580	-579	847	570	-571	572	573	-574	575	576
[truncated: 2,621 more columns]
