# Supplementary material for: The rise and fall of breakpoint reuse depending on genome resolution
Source: BMC Bioinformatics. 2011 Oct 5;12(Suppl 9):S1. doi: 10.1186/1471-2105-12-S9-S1 (PMC3283316; doi:10.1186/1471-2105-12-S9-S1)
Supplement: Additional file 2 — Permutation file These files contain the permutations for the human-mouse-rat collinear synteny blocks which are output by Mauve. [file 1471-2105-12-S9-S1-S2.tgz › permutations/mrh_permutation.106]

0	1	2	3	4	5	6	7	8	9	10	11	12	13	14	15	16	17	18	19	20	21	22	23	24	25	26	27	28	29	30	31	32	33	34	35	36	37	38	39	40	41	42	43	44	45	46	47	48	49
1347	305	1348	-1353	-1352	-1351	-1350	-1349	-1358	1357	-1356	1355	-1354	-1808	-1789	-1807	-2517	-1346	2176	-2177	-2180	-2178	310	2260	2049	-2184	-715	-2183	1399	-2182	-2181	-2179	2185	2186	-2187	2188	2189	2190	2191	2202	407	619	-935	360	-1754	1812	937	939	938	-2247
-614	-613	-612	-611	-609	-607	610	-606	-605	-604	-603	602	-601	40	-600	-599	597	598	-596	-595	-594	-593	-592	-591	-590	-589	-588	-586	-585	-584	898	-583	-582	-581	-580	-579	-578	-577	-576	-575	574	-573	838	564	-565	566	567	-568	569	570
[truncated: 2,604 more columns]
