# Supplementary material for: The rise and fall of breakpoint reuse depending on genome resolution
Source: BMC Bioinformatics. 2011 Oct 5;12(Suppl 9):S1. doi: 10.1186/1471-2105-12-S9-S1 (PMC3283316; doi:10.1186/1471-2105-12-S9-S1)
Supplement: Additional file 2 — Permutation file These files contain the permutations for the human-mouse-rat collinear synteny blocks which are output by Mauve. [file 1471-2105-12-S9-S1-S2.tgz › permutations/mrh_permutation.1062]

0	1	2	3	4	5	6	7	8	9	10	11	12	13	14	15	16	17	18	19	20	21	22	23	24	25	26	27	28	29	30	31	32	33	34	35	36	37	38	39	40	41	42	43	44	45	46	47	48	49
325	-326	-327	-446	-324	524	-525	-526	527	528	529	210	212	211	213	214	215	217	-216	218	219	220	221	222	223	224	225	226	227	228	-229	230	231	-232	-233	234	235	236	237	238	239	-240	241	-242	243	244	245	246	247	248
-124	-123	-122	-121	-120	-119	-118	115	-116	117	-182	-95	-94	-93	147	148	149	-91	-90	-89	-88	-87	86	84	-85	-83	-25	-24	-23	-22	-21	-29	28	-27	-366	290	-427	-426	26	-365	-408	-406	-407	-405	-404	-403	133	551	552	-358
[truncated: 579 more columns]
