# Supplementary material for: The rise and fall of breakpoint reuse depending on genome resolution
Source: BMC Bioinformatics. 2011 Oct 5;12(Suppl 9):S1. doi: 10.1186/1471-2105-12-S9-S1 (PMC3283316; doi:10.1186/1471-2105-12-S9-S1)
Supplement: Additional file 2 — Permutation file These files contain the permutations for the human-mouse-rat collinear synteny blocks which are output by Mauve. [file 1471-2105-12-S9-S1-S2.tgz › permutations/mrh_permutation.1064]

0	1	2	3	4	5	6	7	8	9	10	11	12	13	14	15	16	17	18	19	20	21	22	23	24	25	26	27	28	29	30	31	32	33	34	35	36	37	38	39	40	41	42	43	44	45	46	47	48	49
323	-324	-325	-444	-322	522	-523	-524	525	526	527	208	210	209	211	212	213	215	-214	216	217	218	219	220	221	222	223	224	225	226	-227	228	229	-230	-231	232	233	234	235	236	237	-238	239	-240	241	242	243	244	245	246
-122	-121	-120	-119	-118	-117	-116	113	-114	115	-180	-93	-92	-91	145	146	147	-89	-88	-87	-86	-85	84	82	-83	-81	-25	-24	-23	-22	-21	-29	28	-27	-364	288	-425	-424	26	-363	-406	-404	-405	-403	-402	-401	131	549	550	-356
[truncated: 577 more columns]
