# Supplementary material for: The rise and fall of breakpoint reuse depending on genome resolution
Source: BMC Bioinformatics. 2011 Oct 5;12(Suppl 9):S1. doi: 10.1186/1471-2105-12-S9-S1 (PMC3283316; doi:10.1186/1471-2105-12-S9-S1)
Supplement: Additional file 2 — Permutation file These files contain the permutations for the human-mouse-rat collinear synteny blocks which are output by Mauve. [file 1471-2105-12-S9-S1-S2.tgz › permutations/mrh_permutation.10698]

0	1	2	3	4	5	6	7	8	9	10	11	12	13	14	15	16	17	18	19	20	21	22	23	24	25	26	27	28	29	30	31	32	33	34	35	36	37	38	39	40	41	42	43	44	45	46	47	48	49
135	-136	-137	-134	216	-217	88	89	90	91	92	93	94	95	96	97	98	99	100	101	102	103	104	236	237	238	239	240	-241	242	188	205	-30	31	32	33	-34	35	36	37	38	39	40	41	42	-43	44	15	16	17
-55	-54	-53	52	-44	-43	-42	63	-40	-10	-12	120	-178	11	-170	59	225	226	-150	-80	79	-78	4	26	-8	-229	9	22	-5	6	84	82	222	-190	-132	133	-131	-193	189	83	-214	-213	-81	-130	38	33	34	-32	35	211
[truncated: 202 more columns]
