# Supplementary material for: The rise and fall of breakpoint reuse depending on genome resolution
Source: BMC Bioinformatics. 2011 Oct 5;12(Suppl 9):S1. doi: 10.1186/1471-2105-12-S9-S1 (PMC3283316; doi:10.1186/1471-2105-12-S9-S1)
Supplement: Additional file 2 — Permutation file These files contain the permutations for the human-mouse-rat collinear synteny blocks which are output by Mauve. [file 1471-2105-12-S9-S1-S2.tgz › permutations/mrh_permutation.107]

0	1	2	3	4	5	6	7	8	9	10	11	12	13	14	15	16	17	18	19	20	21	22	23	24	25	26	27	28	29	30	31	32	33	34	35	36	37	38	39	40	41	42	43	44	45	46	47	48	49
1341	300	1342	-1347	-1346	-1345	-1344	-1343	-1352	1351	-1350	1349	-1348	-1800	-1781	-1799	-2503	-1340	2168	-2169	-2172	-2170	305	2252	2041	-2176	-710	-2175	1393	-2174	-2173	-2171	2177	2178	-2179	2180	2181	2182	2183	2194	402	614	-929	355	-1746	1804	931	933	932	-2239
-609	-608	-607	-606	-604	-602	605	-601	-600	-599	-598	597	-596	40	-595	-594	592	593	-591	-590	-589	-588	-587	-586	-585	-584	-583	-581	-580	-579	892	-578	-577	-576	-575	-574	-573	-572	-571	-570	569	-568	832	559	-560	561	562	-563	564	565
[truncated: 2,588 more columns]
