# Supplementary material for: The rise and fall of breakpoint reuse depending on genome resolution
Source: BMC Bioinformatics. 2011 Oct 5;12(Suppl 9):S1. doi: 10.1186/1471-2105-12-S9-S1 (PMC3283316; doi:10.1186/1471-2105-12-S9-S1)
Supplement: Additional file 2 — Permutation file These files contain the permutations for the human-mouse-rat collinear synteny blocks which are output by Mauve. [file 1471-2105-12-S9-S1-S2.tgz › permutations/mrh_permutation.108]

0	1	2	3	4	5	6	7	8	9	10	11	12	13	14	15	16	17	18	19	20	21	22	23	24	25	26	27	28	29	30	31	32	33	34	35	36	37	38	39	40	41	42	43	44	45	46	47	48	49
1320	293	1321	-1326	-1325	-1324	-1323	-1322	-1331	1330	-1329	1328	-1327	-1779	-1760	-1778	-2475	-1319	2144	-2145	-2148	-2146	298	2228	2019	-2152	-695	-2151	1372	-2150	-2149	-2147	2153	2154	-2155	2156	2157	2158	2159	2170	395	599	-912	348	-1725	1783	914	916	915	-2215
-594	-593	-592	-591	-589	-587	590	-586	-585	-584	-583	582	-581	39	-580	-579	577	578	-576	-575	-574	-573	-572	-571	-569	877	-568	-567	-566	-565	-564	-563	-562	-561	-560	559	-558	817	549	-550	551	552	-553	554	555	556	557	-816	-449	-448
[truncated: 2,557 more columns]
