# Supplementary material for: The rise and fall of breakpoint reuse depending on genome resolution
Source: BMC Bioinformatics. 2011 Oct 5;12(Suppl 9):S1. doi: 10.1186/1471-2105-12-S9-S1 (PMC3283316; doi:10.1186/1471-2105-12-S9-S1)
Supplement: Additional file 2 — Permutation file These files contain the permutations for the human-mouse-rat collinear synteny blocks which are output by Mauve. [file 1471-2105-12-S9-S1-S2.tgz › permutations/mrh_permutation.109]

0	1	2	3	4	5	6	7	8	9	10	11	12	13	14	15	16	17	18	19	20	21	22	23	24	25	26	27	28	29	30	31	32	33	34	35	36	37	38	39	40	41	42	43	44	45	46	47	48	49
1290	-1295	-1294	-1293	-1292	-1291	-1300	1299	-1298	1297	-1296	-1746	-1727	-1745	-1289	2106	-2107	-2110	-2108	295	2188	1984	-2114	-683	-2113	1341	-2112	-2111	-2109	2115	2116	-2117	2118	2119	2120	2121	2130	390	590	-894	345	-1692	1750	896	898	897	-2175	899	900	901
-585	-584	-583	-582	-580	-578	581	-577	-576	-575	-574	573	-572	39	-571	-570	568	569	-567	-566	-565	-564	-563	-562	-560	860	-559	-558	-557	-556	-555	-554	-553	-552	-551	550	-549	802	540	-541	542	543	-544	545	546	547	548	-801	-442	-441
[truncated: 2,508 more columns]
