# Supplementary material for: The rise and fall of breakpoint reuse depending on genome resolution
Source: BMC Bioinformatics. 2011 Oct 5;12(Suppl 9):S1. doi: 10.1186/1471-2105-12-S9-S1 (PMC3283316; doi:10.1186/1471-2105-12-S9-S1)
Supplement: Additional file 2 — Permutation file These files contain the permutations for the human-mouse-rat collinear synteny blocks which are output by Mauve. [file 1471-2105-12-S9-S1-S2.tgz › permutations/mrh_permutation.10906]

0	1	2	3	4	5	6	7	8	9	10	11	12	13	14	15	16	17	18	19	20	21	22	23	24	25	26	27	28	29	30	31	32	33	34	35	36	37	38	39	40	41	42	43	44	45	46	47	48	49
133	-134	-135	-132	214	-215	88	89	90	91	92	93	94	95	96	97	98	99	100	101	102	103	104	234	235	236	237	238	-239	240	186	203	-30	31	32	33	-34	35	36	37	38	39	40	41	42	-43	44	15	16	17
-55	-54	-53	52	-44	-43	-42	63	-40	-10	-12	118	-176	11	-168	59	223	224	-148	-80	79	-78	4	26	-8	-227	9	22	-5	6	84	82	220	-188	-130	131	-129	-191	187	83	-212	-211	-81	-128	38	33	34	-32	35	209
[truncated: 200 more columns]
