# Supplementary material for: The rise and fall of breakpoint reuse depending on genome resolution
Source: BMC Bioinformatics. 2011 Oct 5;12(Suppl 9):S1. doi: 10.1186/1471-2105-12-S9-S1 (PMC3283316; doi:10.1186/1471-2105-12-S9-S1)
Supplement: Additional file 2 — Permutation file These files contain the permutations for the human-mouse-rat collinear synteny blocks which are output by Mauve. [file 1471-2105-12-S9-S1-S2.tgz › permutations/mrh_permutation.110]

0	1	2	3	4	5	6	7	8	9	10	11	12	13	14	15	16	17	18	19	20	21	22	23	24	25	26	27	28	29	30	31	32	33	34	35	36	37	38	39	40	41	42	43	44	45	46	47	48	49
1279	-1284	-1283	-1282	-1281	-1280	-1289	1288	-1287	1286	-1285	-1732	-1713	-1731	-1278	2090	-2091	-2094	-2092	293	2172	1968	-2098	-678	-2097	1330	-2096	-2095	-2093	2099	2100	-2101	2102	2103	2104	2105	2114	386	585	-887	343	-1679	1736	889	891	890	-2159	892	893	894
-580	-579	-578	-577	-575	-573	576	-572	-571	-570	-569	568	-567	39	-566	-565	563	564	-562	-561	-560	-559	-558	-557	-555	853	-554	-553	-552	-551	-550	-549	-548	-547	-546	545	-544	795	535	-536	537	538	-539	540	541	542	543	-794	-438	-437
[truncated: 2,489 more columns]
