# Supplementary material for: The rise and fall of breakpoint reuse depending on genome resolution
Source: BMC Bioinformatics. 2011 Oct 5;12(Suppl 9):S1. doi: 10.1186/1471-2105-12-S9-S1 (PMC3283316; doi:10.1186/1471-2105-12-S9-S1)
Supplement: Additional file 2 — Permutation file These files contain the permutations for the human-mouse-rat collinear synteny blocks which are output by Mauve. [file 1471-2105-12-S9-S1-S2.tgz › permutations/mrh_permutation.111]

0	1	2	3	4	5	6	7	8	9	10	11	12	13	14	15	16	17	18	19	20	21	22	23	24	25	26	27	28	29	30	31	32	33	34	35	36	37	38	39	40	41	42	43	44	45	46	47	48	49
1269	-1274	-1273	-1272	-1271	-1270	-1279	1278	-1277	1276	-1275	-1720	-1701	-1719	-1268	2076	-2077	-2080	-2078	290	2158	1956	-2084	-671	-2083	1320	-2082	-2081	-2079	2085	2086	-2087	2088	2089	2090	2091	2100	381	578	-878	338	-1667	1724	880	882	881	-2145	883	884	885
-573	-572	-571	-570	-568	-566	569	-565	-564	-563	-562	561	-560	39	-559	-558	556	557	-555	-554	-553	-552	-551	-550	-548	844	-547	-546	-545	-544	-543	-542	-541	-540	-539	538	-537	788	528	-529	530	531	-532	533	534	535	536	-787	-433	-432
[truncated: 2,473 more columns]
