# Supplementary material for: The rise and fall of breakpoint reuse depending on genome resolution
Source: BMC Bioinformatics. 2011 Oct 5;12(Suppl 9):S1. doi: 10.1186/1471-2105-12-S9-S1 (PMC3283316; doi:10.1186/1471-2105-12-S9-S1)
Supplement: Additional file 2 — Permutation file These files contain the permutations for the human-mouse-rat collinear synteny blocks which are output by Mauve. [file 1471-2105-12-S9-S1-S2.tgz › permutations/mrh_permutation.112]

0	1	2	3	4	5	6	7	8	9	10	11	12	13	14	15	16	17	18	19	20	21	22	23	24	25	26	27	28	29	30	31	32	33	34	35	36	37	38	39	40	41	42	43	44	45	46	47	48	49
1259	-1264	-1263	-1262	-1261	-1260	-1269	1268	-1267	1266	-1265	-1706	-1687	-1705	-1258	2062	-2063	-2066	-2064	285	2144	1942	-2070	-662	-2069	1308	-2068	-2067	-2065	2071	2072	-2073	2074	2075	2076	2077	2086	375	569	-868	332	-1653	1710	870	872	871	-2131	873	874	875
-564	-563	-562	-561	-559	-557	560	-556	-555	-554	-553	552	-551	36	-550	-549	547	548	-546	-545	-544	-543	-542	-541	-539	834	-538	-537	-536	-535	-534	-533	-532	-531	-530	529	-528	778	519	-520	521	522	-523	524	525	526	527	-777	-426	-425
[truncated: 2,458 more columns]
