# Supplementary material for: The rise and fall of breakpoint reuse depending on genome resolution
Source: BMC Bioinformatics. 2011 Oct 5;12(Suppl 9):S1. doi: 10.1186/1471-2105-12-S9-S1 (PMC3283316; doi:10.1186/1471-2105-12-S9-S1)
Supplement: Additional file 2 — Permutation file These files contain the permutations for the human-mouse-rat collinear synteny blocks which are output by Mauve. [file 1471-2105-12-S9-S1-S2.tgz › permutations/mrh_permutation.113]

0	1	2	3	4	5	6	7	8	9	10	11	12	13	14	15	16	17	18	19	20	21	22	23	24	25	26	27	28	29	30	31	32	33	34	35	36	37	38	39	40	41	42	43	44	45	46	47	48	49
1250	-1255	-1254	-1253	-1252	-1251	-1260	1259	-1258	1257	-1256	-1690	-1671	-1689	-1249	2038	-2039	-2042	-2040	283	2120	1920	-2046	-657	-2045	1299	-2044	-2043	-2041	2047	2048	-2049	2050	2051	2052	2053	2062	373	567	-862	330	-1637	1694	863	865	864	-2107	866	867	868
-562	-561	-560	-559	-557	-555	558	-554	-553	-552	-551	550	-549	35	-548	-547	545	546	-544	-543	-542	-541	-540	-539	-537	828	-536	-535	-534	-533	-532	-531	-530	-529	-528	527	-526	773	517	-518	519	520	-521	522	523	524	525	-772	-424	-423
[truncated: 2,434 more columns]
