# Supplementary material for: The rise and fall of breakpoint reuse depending on genome resolution
Source: BMC Bioinformatics. 2011 Oct 5;12(Suppl 9):S1. doi: 10.1186/1471-2105-12-S9-S1 (PMC3283316; doi:10.1186/1471-2105-12-S9-S1)
Supplement: Additional file 2 — Permutation file These files contain the permutations for the human-mouse-rat collinear synteny blocks which are output by Mauve. [file 1471-2105-12-S9-S1-S2.tgz › permutations/mrh_permutation.114]

0	1	2	3	4	5	6	7	8	9	10	11	12	13	14	15	16	17	18	19	20	21	22	23	24	25	26	27	28	29	30	31	32	33	34	35	36	37	38	39	40	41	42	43	44	45	46	47	48	49
1235	-1240	-1239	-1238	-1237	-1236	-1245	1244	-1243	1242	-1241	-1672	-1653	-1671	-1234	2015	-2016	-2019	-2017	276	2097	1898	-2023	-650	-2022	1284	-2021	-2020	-2018	2024	2025	-2026	2027	2028	2029	2030	2039	366	560	-852	323	-1619	1676	853	855	854	-2084	856	857	858
-555	-554	-553	-552	-550	-548	551	-547	-546	-545	-544	543	-542	33	-541	-540	538	539	-537	-536	-535	-534	-533	-532	-530	819	-529	-528	-527	-526	-525	-524	-523	-522	-521	520	-519	764	510	-511	512	513	-514	515	516	517	518	-763	-417	-416
[truncated: 2,407 more columns]
