# Supplementary material for: The rise and fall of breakpoint reuse depending on genome resolution
Source: BMC Bioinformatics. 2011 Oct 5;12(Suppl 9):S1. doi: 10.1186/1471-2105-12-S9-S1 (PMC3283316; doi:10.1186/1471-2105-12-S9-S1)
Supplement: Additional file 2 — Permutation file These files contain the permutations for the human-mouse-rat collinear synteny blocks which are output by Mauve. [file 1471-2105-12-S9-S1-S2.tgz › permutations/mrh_permutation.115]

0	1	2	3	4	5	6	7	8	9	10	11	12	13	14	15	16	17	18	19	20	21	22	23	24	25	26	27	28	29	30	31	32	33	34	35	36	37	38	39	40	41	42	43	44	45	46	47	48	49
1221	-1226	-1225	-1224	-1223	-1222	-1231	1230	-1229	1228	-1227	-1652	-1633	-1651	-1220	1992	-1993	-1996	-1994	272	2073	1875	-1999	-641	-1998	-1997	-1995	2000	2001	-2002	2003	2004	2005	2006	2015	361	555	-839	319	-1599	1656	840	842	841	-2060	843	844	845	846	847
-550	-549	-548	-547	-545	-543	546	-542	-541	-540	-539	538	-537	33	-536	-535	533	534	-532	-531	-530	-529	-528	-527	-525	806	-524	-523	-522	-521	-520	-519	-518	-517	-516	515	-514	751	505	-506	507	508	-509	510	511	512	513	-750	-412	-411
[truncated: 2,380 more columns]
