# Supplementary material for: The rise and fall of breakpoint reuse depending on genome resolution
Source: BMC Bioinformatics. 2011 Oct 5;12(Suppl 9):S1. doi: 10.1186/1471-2105-12-S9-S1 (PMC3283316; doi:10.1186/1471-2105-12-S9-S1)
Supplement: Additional file 2 — Permutation file These files contain the permutations for the human-mouse-rat collinear synteny blocks which are output by Mauve. [file 1471-2105-12-S9-S1-S2.tgz › permutations/mrh_permutation.1155]

0	1	2	3	4	5	6	7	8	9	10	11	12	13	14	15	16	17	18	19	20	21	22	23	24	25	26	27	28	29	30	31	32	33	34	35	36	37	38	39	40	41	42	43	44	45	46	47	48	49
313	-314	-315	-430	-312	504	-505	-506	507	508	509	204	206	205	207	208	209	211	-210	212	213	214	215	216	217	218	219	220	221	222	-223	224	225	-226	-227	228	229	230	231	232	233	-234	235	-236	237	238	239	240	241	242
-120	-119	-118	-117	-116	-115	-114	111	-112	113	-176	-91	-90	-89	143	144	145	-87	-86	-85	-84	-83	82	80	-81	-79	-25	-24	-23	-22	-21	-29	28	-27	-352	284	-413	-412	26	-351	-394	-392	-393	-391	-390	-389	129	529	530	-344
[truncated: 546 more columns]
