# Supplementary material for: The rise and fall of breakpoint reuse depending on genome resolution
Source: BMC Bioinformatics. 2011 Oct 5;12(Suppl 9):S1. doi: 10.1186/1471-2105-12-S9-S1 (PMC3283316; doi:10.1186/1471-2105-12-S9-S1)
Supplement: Additional file 2 — Permutation file These files contain the permutations for the human-mouse-rat collinear synteny blocks which are output by Mauve. [file 1471-2105-12-S9-S1-S2.tgz › permutations/mrh_permutation.117]

0	1	2	3	4	5	6	7	8	9	10	11	12	13	14	15	16	17	18	19	20	21	22	23	24	25	26	27	28	29	30	31	32	33	34	35	36	37	38	39	40	41	42	43	44	45	46	47	48	49
1218	-1223	-1222	-1221	-1220	-1219	-1228	1227	-1226	1225	-1224	-1644	-1626	-1643	-1217	1980	-1981	-1984	-1982	272	2059	1865	-1987	-640	-1986	-1985	-1983	1988	1989	-1990	1991	1992	1993	1994	2003	361	554	-838	319	-1592	1648	839	841	840	-2046	842	843	844	845	846
-549	-548	-547	-546	-544	-542	545	-541	-540	-539	-538	537	-536	33	-535	-534	532	533	-531	-530	-529	-528	-527	-526	-524	805	-523	-522	-521	-520	-519	-518	-517	-516	-515	514	-513	750	504	-505	506	507	-508	509	510	511	512	-749	-411	-410
[truncated: 2,360 more columns]
