# Supplementary material for: The rise and fall of breakpoint reuse depending on genome resolution
Source: BMC Bioinformatics. 2011 Oct 5;12(Suppl 9):S1. doi: 10.1186/1471-2105-12-S9-S1 (PMC3283316; doi:10.1186/1471-2105-12-S9-S1)
Supplement: Additional file 2 — Permutation file These files contain the permutations for the human-mouse-rat collinear synteny blocks which are output by Mauve. [file 1471-2105-12-S9-S1-S2.tgz › permutations/mrh_permutation.118]

0	1	2	3	4	5	6	7	8	9	10	11	12	13	14	15	16	17	18	19	20	21	22	23	24	25	26	27	28	29	30	31	32	33	34	35	36	37	38	39	40	41	42	43	44	45	46	47	48	49
1204	-1209	-1208	-1207	-1206	-1205	-1214	1213	-1212	1211	-1210	-1626	-1608	-1625	-1203	1961	-1962	-1965	-1963	268	2035	1847	-1968	-631	-1967	-1966	-1964	1969	1970	-1971	1972	1973	1974	1975	1982	355	545	-827	313	-1574	1630	828	830	829	-2022	831	832	833	834	835
-540	-539	-538	-537	-535	-533	536	-532	-531	-530	-529	528	-527	33	-526	-525	523	524	-522	-521	-520	-519	-518	-517	-515	794	-514	-513	-512	-511	-510	-509	-508	-507	-506	505	-504	741	497	-498	499	500	-501	502	503	-740	-405	-404	-403	-402
[truncated: 2,332 more columns]
