# Supplementary material for: The rise and fall of breakpoint reuse depending on genome resolution
Source: BMC Bioinformatics. 2011 Oct 5;12(Suppl 9):S1. doi: 10.1186/1471-2105-12-S9-S1 (PMC3283316; doi:10.1186/1471-2105-12-S9-S1)
Supplement: Additional file 2 — Permutation file These files contain the permutations for the human-mouse-rat collinear synteny blocks which are output by Mauve. [file 1471-2105-12-S9-S1-S2.tgz › permutations/mrh_permutation.11814]

0	1	2	3	4	5	6	7	8	9	10	11	12	13	14	15	16	17	18	19	20	21	22	23	24	25	26	27	28	29	30	31	32	33	34	35	36	37	38	39	40	41	42	43	44	45	46	47	48	49
129	-130	-131	-128	209	-210	84	85	86	87	88	89	90	91	92	93	94	95	96	97	98	99	100	229	230	231	232	-233	234	182	198	-28	29	30	31	-32	33	34	35	36	37	38	39	40	-41	42	15	16	17	18
-53	-52	-51	50	-42	-41	-40	61	-38	-10	-12	114	-172	11	-164	57	218	219	-144	-76	75	-74	4	26	-8	-222	9	22	-5	6	80	78	215	-184	-126	127	-125	-187	183	79	-207	-206	-77	-124	36	31	32	-30	33	204
[truncated: 194 more columns]
