# Supplementary material for: The rise and fall of breakpoint reuse depending on genome resolution
Source: BMC Bioinformatics. 2011 Oct 5;12(Suppl 9):S1. doi: 10.1186/1471-2105-12-S9-S1 (PMC3283316; doi:10.1186/1471-2105-12-S9-S1)
Supplement: Additional file 2 — Permutation file These files contain the permutations for the human-mouse-rat collinear synteny blocks which are output by Mauve. [file 1471-2105-12-S9-S1-S2.tgz › permutations/mrh_permutation.119]

0	1	2	3	4	5	6	7	8	9	10	11	12	13	14	15	16	17	18	19	20	21	22	23	24	25	26	27	28	29	30	31	32	33	34	35	36	37	38	39	40	41	42	43	44	45	46	47	48	49
1194	-1199	-1198	-1197	-1196	-1195	-1204	1203	-1202	1201	-1200	-1606	-1588	-1605	-1193	1939	-1940	-1943	-1941	264	2013	1825	-1946	-623	-1945	-1944	-1942	1947	1948	-1949	1950	1951	1952	1953	1960	349	537	-819	307	-1554	1610	820	822	821	-2000	823	824	825	826	827
-532	-531	-530	-529	-527	-525	528	-524	-523	-522	-521	520	-519	33	-518	-517	515	516	-514	-513	-512	-511	-510	-509	-507	786	-506	-505	-504	-503	-502	-501	-500	-499	-498	497	-496	733	489	-490	491	492	-493	494	495	-732	-398	-397	-396	-395
[truncated: 2,308 more columns]
