# Supplementary material for: The rise and fall of breakpoint reuse depending on genome resolution
Source: BMC Bioinformatics. 2011 Oct 5;12(Suppl 9):S1. doi: 10.1186/1471-2105-12-S9-S1 (PMC3283316; doi:10.1186/1471-2105-12-S9-S1)
Supplement: Additional file 2 — Permutation file These files contain the permutations for the human-mouse-rat collinear synteny blocks which are output by Mauve. [file 1471-2105-12-S9-S1-S2.tgz › permutations/mrh_permutation.11925]

0	1	2	3	4	5	6	7	8	9	10	11	12	13	14	15	16	17	18	19	20	21	22	23	24	25	26	27	28	29	30	31	32	33	34	35	36	37	38	39	40	41	42	43	44	45	46	47	48	49
126	-127	-128	-125	205	-206	82	83	84	85	86	87	88	89	90	91	92	93	94	95	96	97	98	225	226	227	228	-229	230	179	195	-28	29	30	31	-32	33	34	35	36	37	38	39	40	15	16	17	18	19	20
-51	-50	-49	48	-40	59	-38	-10	-12	112	-169	11	-161	55	214	215	-141	-74	73	-72	4	26	-8	-218	9	22	-5	6	78	76	211	-181	-123	124	-122	-184	180	77	-203	-202	-75	-121	36	31	32	-30	33	201	56	-57
[truncated: 190 more columns]
