# Supplementary material for: The rise and fall of breakpoint reuse depending on genome resolution
Source: BMC Bioinformatics. 2011 Oct 5;12(Suppl 9):S1. doi: 10.1186/1471-2105-12-S9-S1 (PMC3283316; doi:10.1186/1471-2105-12-S9-S1)
Supplement: Additional file 2 — Permutation file These files contain the permutations for the human-mouse-rat collinear synteny blocks which are output by Mauve. [file 1471-2105-12-S9-S1-S2.tgz › permutations/mrh_permutation.1195]

0	1	2	3	4	5	6	7	8	9	10	11	12	13	14	15	16	17	18	19	20	21	22	23	24	25	26	27	28	29	30	31	32	33	34	35	36	37	38	39	40	41	42	43	44	45	46	47	48	49
311	-312	-313	-425	-310	494	-495	-496	497	498	499	202	204	203	205	206	207	209	-208	210	211	212	213	214	215	216	217	218	219	220	-221	222	223	-224	-225	226	227	228	229	230	231	-232	233	-234	235	236	237	238	239	240
-118	-117	-116	-115	-114	-113	-112	109	-110	111	-174	-89	-88	-87	141	142	143	-85	-84	-83	82	80	-81	-79	-25	-24	-23	-22	-21	-29	28	-27	-349	282	-410	-409	26	-391	-389	-390	-388	-387	-386	127	518	519	-342	-341	-340	-180
[truncated: 532 more columns]
