# Supplementary material for: The rise and fall of breakpoint reuse depending on genome resolution
Source: BMC Bioinformatics. 2011 Oct 5;12(Suppl 9):S1. doi: 10.1186/1471-2105-12-S9-S1 (PMC3283316; doi:10.1186/1471-2105-12-S9-S1)
Supplement: Additional file 2 — Permutation file These files contain the permutations for the human-mouse-rat collinear synteny blocks which are output by Mauve. [file 1471-2105-12-S9-S1-S2.tgz › permutations/mrh_permutation.120]

0	1	2	3	4	5	6	7	8	9	10	11	12	13	14	15	16	17	18	19	20	21	22	23	24	25	26	27	28	29	30	31	32	33	34	35	36	37	38	39	40	41	42	43	44	45	46	47	48	49
1177	-1182	-1181	-1180	-1179	-1178	-1187	1186	-1185	1184	-1183	-1587	-1569	-1586	-1176	1918	-1919	-1922	-1920	258	1992	1804	-1925	-613	-1924	-1923	-1921	1926	1927	-1928	1929	1930	1931	1932	1939	340	527	-805	301	-1535	1591	806	808	807	-1979	809	810	811	812	813
-522	-521	-520	-519	-517	-515	518	-514	-513	-512	-511	510	-509	33	-508	-507	505	506	-504	-503	-502	-501	-500	-499	-497	774	-496	-495	-494	-493	-492	-491	-490	-489	-488	487	-486	721	479	-480	481	482	-483	484	485	-720	-388	-387	-386	-385
[truncated: 2,283 more columns]
