# Supplementary material for: The rise and fall of breakpoint reuse depending on genome resolution
Source: BMC Bioinformatics. 2011 Oct 5;12(Suppl 9):S1. doi: 10.1186/1471-2105-12-S9-S1 (PMC3283316; doi:10.1186/1471-2105-12-S9-S1)
Supplement: Additional file 2 — Permutation file These files contain the permutations for the human-mouse-rat collinear synteny blocks which are output by Mauve. [file 1471-2105-12-S9-S1-S2.tgz › permutations/mrh_permutation.121]

0	1	2	3	4	5	6	7	8	9	10	11	12	13	14	15	16	17	18	19	20	21	22	23	24	25	26	27	28	29	30	31	32	33	34	35	36	37	38	39	40	41	42	43	44	45	46	47	48	49
1173	-1178	-1177	-1176	-1175	-1174	-1183	1182	-1181	1180	-1179	-1580	-1562	-1579	-1172	1910	-1911	-1914	-1912	256	1984	1797	-1917	-611	-1916	-1915	-1913	1918	1919	-1920	1921	1922	1923	1924	1931	338	525	-803	299	-1528	1584	804	806	805	-1971	807	808	809	810	811
-520	-519	-518	-517	-515	-513	516	-512	-511	-510	-509	508	-507	33	-506	-505	503	504	-502	-501	-500	-499	-498	-497	-495	772	-494	-493	-492	-491	-490	-489	-488	-487	-486	485	-484	719	477	-478	479	480	-481	482	483	-718	-386	-385	-384	-383
[truncated: 2,275 more columns]
