# Supplementary material for: The rise and fall of breakpoint reuse depending on genome resolution
Source: BMC Bioinformatics. 2011 Oct 5;12(Suppl 9):S1. doi: 10.1186/1471-2105-12-S9-S1 (PMC3283316; doi:10.1186/1471-2105-12-S9-S1)
Supplement: Additional file 2 — Permutation file These files contain the permutations for the human-mouse-rat collinear synteny blocks which are output by Mauve. [file 1471-2105-12-S9-S1-S2.tgz › permutations/mrh_permutation.122]

0	1	2	3	4	5	6	7	8	9	10	11	12	13	14	15	16	17	18	19	20	21	22	23	24	25	26	27	28	29	30	31	32	33	34	35	36	37	38	39	40	41	42	43	44	45	46	47	48	49
1162	-1167	-1166	-1165	-1164	-1163	-1172	1171	-1170	1169	-1168	-1564	-1546	-1563	-1161	1892	-1893	-1896	-1894	256	1966	1779	-1899	-609	-1898	-1897	-1895	1900	1901	-1902	1903	1904	1905	1906	1913	338	523	-801	299	-1512	1566	802	804	803	-1953	805	806	807	808	809
-518	-517	-516	-515	-513	-511	514	-510	-509	-508	-507	506	-505	33	-504	-503	501	502	-500	-499	-498	-497	-496	-495	-493	770	-492	-491	-490	-489	-488	-487	-486	-485	-484	483	-482	717	475	-476	477	478	-479	480	481	-716	-384	-383	-382	-381
[truncated: 2,256 more columns]
