# Supplementary material for: The rise and fall of breakpoint reuse depending on genome resolution
Source: BMC Bioinformatics. 2011 Oct 5;12(Suppl 9):S1. doi: 10.1186/1471-2105-12-S9-S1 (PMC3283316; doi:10.1186/1471-2105-12-S9-S1)
Supplement: Additional file 2 — Permutation file These files contain the permutations for the human-mouse-rat collinear synteny blocks which are output by Mauve. [file 1471-2105-12-S9-S1-S2.tgz › permutations/mrh_permutation.12268]

0	1	2	3	4	5	6	7	8	9	10	11	12	13	14	15	16	17	18	19	20	21	22	23	24	25	26	27	28	29	30	31	32	33	34	35	36	37	38	39	40	41	42	43	44	45	46	47	48	49
124	-125	-126	-123	203	-204	81	82	83	84	85	86	87	88	89	90	91	92	93	94	95	96	97	223	224	225	226	-227	228	177	193	-27	28	29	30	-31	32	33	34	35	36	37	38	39	15	16	17	18	19	20
-50	-49	-48	47	-39	58	-37	-10	-12	-167	11	-159	54	212	213	-139	-73	72	-71	4	-8	-216	9	22	-5	6	77	75	209	-179	-121	122	-120	-182	178	76	-201	-200	-74	-119	35	30	31	-29	32	199	55	-56	57	70
[truncated: 188 more columns]
