# Supplementary material for: The rise and fall of breakpoint reuse depending on genome resolution
Source: BMC Bioinformatics. 2011 Oct 5;12(Suppl 9):S1. doi: 10.1186/1471-2105-12-S9-S1 (PMC3283316; doi:10.1186/1471-2105-12-S9-S1)
Supplement: Additional file 2 — Permutation file These files contain the permutations for the human-mouse-rat collinear synteny blocks which are output by Mauve. [file 1471-2105-12-S9-S1-S2.tgz › permutations/mrh_permutation.123]

0	1	2	3	4	5	6	7	8	9	10	11	12	13	14	15	16	17	18	19	20	21	22	23	24	25	26	27	28	29	30	31	32	33	34	35	36	37	38	39	40	41	42	43	44	45	46	47	48	49
1155	-1160	-1159	-1158	-1157	-1156	-1165	1164	-1163	1162	-1161	-1549	-1531	-1548	-1154	1868	-1869	-1872	-1870	254	1942	1757	-1875	-605	-1874	-1873	-1871	1876	1877	-1878	1879	1880	1881	1882	1889	336	519	-797	297	-1497	1551	798	800	799	-1929	801	802	803	804	805
-514	-513	-512	-511	-509	-507	510	-506	-505	-504	-503	502	-501	33	-500	-499	497	498	-496	-495	-494	-493	-492	-491	-489	766	-488	-487	-486	-485	-484	-483	-482	-481	-480	479	-478	713	471	-472	473	474	-475	476	477	-712	-381	-380	-379	-378
[truncated: 2,230 more columns]
