# Supplementary material for: The rise and fall of breakpoint reuse depending on genome resolution
Source: BMC Bioinformatics. 2011 Oct 5;12(Suppl 9):S1. doi: 10.1186/1471-2105-12-S9-S1 (PMC3283316; doi:10.1186/1471-2105-12-S9-S1)
Supplement: Additional file 2 — Permutation file These files contain the permutations for the human-mouse-rat collinear synteny blocks which are output by Mauve. [file 1471-2105-12-S9-S1-S2.tgz › permutations/mrh_permutation.124]

0	1	2	3	4	5	6	7	8	9	10	11	12	13	14	15	16	17	18	19	20	21	22	23	24	25	26	27	28	29	30	31	32	33	34	35	36	37	38	39	40	41	42	43	44	45	46	47	48	49
1142	-1145	-1144	-1143	-1150	1149	-1148	1147	-1146	-1531	-1513	-1530	-1141	1847	-1848	-1851	-1849	254	1921	1736	-1854	-598	-1853	-1852	-1850	1855	1856	-1857	1858	1859	1860	1861	1868	336	515	-790	297	-1479	1533	791	793	792	-1908	794	795	796	797	798	800	801
-510	-509	-508	-507	-505	-503	506	-502	-501	-500	-499	498	-497	33	-496	-495	493	494	-492	-491	-490	-489	-488	-487	-485	759	-484	-483	-482	-481	-480	-479	-478	-477	-476	475	-474	706	467	-468	469	470	-471	472	473	-705	-378	-377	-376	-375
[truncated: 2,207 more columns]
