# Supplementary material for: The rise and fall of breakpoint reuse depending on genome resolution
Source: BMC Bioinformatics. 2011 Oct 5;12(Suppl 9):S1. doi: 10.1186/1471-2105-12-S9-S1 (PMC3283316; doi:10.1186/1471-2105-12-S9-S1)
Supplement: Additional file 2 — Permutation file These files contain the permutations for the human-mouse-rat collinear synteny blocks which are output by Mauve. [file 1471-2105-12-S9-S1-S2.tgz › permutations/mrh_permutation.125]

0	1	2	3	4	5	6	7	8	9	10	11	12	13	14	15	16	17	18	19	20	21	22	23	24	25	26	27	28	29	30	31	32	33	34	35	36	37	38	39	40	41	42	43	44	45	46	47	48	49
1130	-1133	-1132	-1131	-1138	1137	-1136	1135	-1134	-1515	-1497	-1514	-1129	1831	-1832	-1835	-1833	252	1904	1720	-1838	-592	-1837	-1836	-1834	1839	1840	-1841	1842	1843	1844	1845	1852	334	511	-782	295	-1463	1517	783	785	784	-1892	786	787	788	789	790	792	793
-506	-505	-504	-503	-501	-499	502	-498	-497	-496	-495	494	-493	31	-492	-491	489	490	-488	-487	-486	-485	-484	-483	-481	751	-480	-479	-478	-477	-476	-475	-474	-473	-472	471	-470	699	463	-464	465	466	-467	468	469	-698	-376	-375	-374	-373
[truncated: 2,187 more columns]
