# Supplementary material for: The rise and fall of breakpoint reuse depending on genome resolution
Source: BMC Bioinformatics. 2011 Oct 5;12(Suppl 9):S1. doi: 10.1186/1471-2105-12-S9-S1 (PMC3283316; doi:10.1186/1471-2105-12-S9-S1)
Supplement: Additional file 2 — Permutation file These files contain the permutations for the human-mouse-rat collinear synteny blocks which are output by Mauve. [file 1471-2105-12-S9-S1-S2.tgz › permutations/mrh_permutation.1251]

0	1	2	3	4	5	6	7	8	9	10	11	12	13	14	15	16	17	18	19	20	21	22	23	24	25	26	27	28	29	30	31	32	33	34	35	36	37	38	39	40	41	42	43	44	45	46	47	48	49
309	-310	-311	-423	-308	486	-487	-488	489	490	491	200	202	201	203	204	205	207	-206	208	209	210	211	212	213	214	215	216	217	218	-219	220	221	-222	-223	224	225	226	227	228	229	-230	231	-232	233	234	235	236	237	238
-116	-115	-114	-113	-112	-111	-110	107	-108	109	-172	-87	-86	-85	139	140	141	-83	-82	-81	80	78	-79	-77	-23	-22	-21	-27	26	-25	-347	280	-408	-407	24	-389	-387	-388	-386	-385	-384	125	510	511	-340	-339	-338	-178	177	-176
[truncated: 523 more columns]
