# Supplementary material for: The rise and fall of breakpoint reuse depending on genome resolution
Source: BMC Bioinformatics. 2011 Oct 5;12(Suppl 9):S1. doi: 10.1186/1471-2105-12-S9-S1 (PMC3283316; doi:10.1186/1471-2105-12-S9-S1)
Supplement: Additional file 2 — Permutation file These files contain the permutations for the human-mouse-rat collinear synteny blocks which are output by Mauve. [file 1471-2105-12-S9-S1-S2.tgz › permutations/mrh_permutation.126]

0	1	2	3	4	5	6	7	8	9	10	11	12	13	14	15	16	17	18	19	20	21	22	23	24	25	26	27	28	29	30	31	32	33	34	35	36	37	38	39	40	41	42	43	44	45	46	47	48	49
1122	-1125	-1124	-1123	-1130	1129	-1128	1127	-1126	-1505	-1487	-1504	-1121	1819	-1820	-1823	-1821	248	1892	1710	-1826	-587	-1825	-1824	-1822	1827	1828	-1829	1830	1831	1832	1833	1840	330	506	-774	291	-1453	1507	775	777	776	-1880	778	779	780	781	782	784	785
-501	-500	-499	-498	-496	-494	497	-493	-492	-491	-490	489	-488	31	-487	-486	484	485	-483	-482	-481	-480	-479	-478	-476	744	-475	-474	-473	-472	-471	-470	-469	-468	-467	466	-465	694	458	-459	460	461	-462	463	464	-693	-372	-371	-370	-369
[truncated: 2,173 more columns]
