# Supplementary material for: The rise and fall of breakpoint reuse depending on genome resolution
Source: BMC Bioinformatics. 2011 Oct 5;12(Suppl 9):S1. doi: 10.1186/1471-2105-12-S9-S1 (PMC3283316; doi:10.1186/1471-2105-12-S9-S1)
Supplement: Additional file 2 — Permutation file These files contain the permutations for the human-mouse-rat collinear synteny blocks which are output by Mauve. [file 1471-2105-12-S9-S1-S2.tgz › permutations/mrh_permutation.1267]

0	1	2	3	4	5	6	7	8	9	10	11	12	13	14	15	16	17	18	19	20	21	22	23	24	25	26	27	28	29	30	31	32	33	34	35	36	37	38	39	40	41	42	43	44	45	46	47	48	49
306	-307	-308	-420	-305	483	-484	-485	486	487	488	197	199	198	200	201	202	204	-203	205	206	207	208	209	210	211	212	213	214	215	-216	217	218	-219	-220	221	222	223	224	225	226	-227	228	-229	230	231	232	233	234	235
-113	-112	-111	-110	-109	-108	-107	104	-105	106	-169	-84	-83	-82	136	137	138	-80	-79	-78	77	75	-76	-74	-23	-22	-21	-27	26	-25	-344	277	-405	-404	24	-386	-384	-385	-383	-382	-381	122	507	508	-337	-336	-335	-175	174	-173
[truncated: 520 more columns]
