# Supplementary material for: The rise and fall of breakpoint reuse depending on genome resolution
Source: BMC Bioinformatics. 2011 Oct 5;12(Suppl 9):S1. doi: 10.1186/1471-2105-12-S9-S1 (PMC3283316; doi:10.1186/1471-2105-12-S9-S1)
Supplement: Additional file 2 — Permutation file These files contain the permutations for the human-mouse-rat collinear synteny blocks which are output by Mauve. [file 1471-2105-12-S9-S1-S2.tgz › permutations/mrh_permutation.127]

0	1	2	3	4	5	6	7	8	9	10	11	12	13	14	15	16	17	18	19	20	21	22	23	24	25	26	27	28	29	30	31	32	33	34	35	36	37	38	39	40	41	42	43	44	45	46	47	48	49
1111	-1114	-1113	-1112	-1119	1118	-1117	1116	-1115	-1491	-1473	-1490	-1110	1805	-1806	-1809	-1807	244	1878	1696	-1812	-580	-1811	-1810	-1808	1813	1814	-1815	1816	1817	1818	1819	1826	326	501	-767	287	-1439	1493	768	770	769	-1866	771	772	773	774	775	777	778
-496	-495	-494	-493	-491	-489	492	-488	-487	-486	-485	484	-483	29	-482	-481	479	480	-478	-477	-476	-475	-474	-473	-471	737	-470	-469	-468	-467	-466	-465	-464	-463	-462	461	-460	687	453	-454	455	456	-457	458	459	-686	-368	-367	-366	-365
[truncated: 2,154 more columns]
