# Supplementary material for: The rise and fall of breakpoint reuse depending on genome resolution
Source: BMC Bioinformatics. 2011 Oct 5;12(Suppl 9):S1. doi: 10.1186/1471-2105-12-S9-S1 (PMC3283316; doi:10.1186/1471-2105-12-S9-S1)
Supplement: Additional file 2 — Permutation file These files contain the permutations for the human-mouse-rat collinear synteny blocks which are output by Mauve. [file 1471-2105-12-S9-S1-S2.tgz › permutations/mrh_permutation.128]

0	1	2	3	4	5	6	7	8	9	10	11	12	13	14	15	16	17	18	19	20	21	22	23	24	25	26	27	28	29	30	31	32	33	34	35	36	37	38	39	40	41	42	43	44	45	46	47	48	49
1104	-1107	-1106	-1105	-1112	1111	-1110	1109	-1108	-1484	-1466	-1483	-1103	1796	-1797	-1800	-1798	241	1869	-1803	-577	-1802	-1801	-1799	1804	1805	-1806	1807	1808	1809	1810	1817	323	498	-764	284	-1432	1486	765	767	766	-1857	768	769	770	771	772	774	775	776
-493	-492	-491	-490	-488	-486	489	-485	-484	-483	-482	481	-480	29	-479	-478	476	477	-475	-474	-473	-472	-471	-470	-468	734	-467	-466	-465	-464	-463	-462	-461	-460	-459	458	-457	684	450	-451	452	453	-454	455	456	-683	-365	-364	-363	-362
[truncated: 2,144 more columns]
