# Supplementary material for: The rise and fall of breakpoint reuse depending on genome resolution
Source: BMC Bioinformatics. 2011 Oct 5;12(Suppl 9):S1. doi: 10.1186/1471-2105-12-S9-S1 (PMC3283316; doi:10.1186/1471-2105-12-S9-S1)
Supplement: Additional file 2 — Permutation file These files contain the permutations for the human-mouse-rat collinear synteny blocks which are output by Mauve. [file 1471-2105-12-S9-S1-S2.tgz › permutations/mrh_permutation.129]

0	1	2	3	4	5	6	7	8	9	10	11	12	13	14	15	16	17	18	19	20	21	22	23	24	25	26	27	28	29	30	31	32	33	34	35	36	37	38	39	40	41	42	43	44	45	46	47	48	49
1093	-1096	-1095	-1094	-1101	1100	-1099	1098	-1097	-1473	-1455	-1472	-1092	1781	-1782	-1785	-1783	239	1852	-1788	-572	-1787	-1786	-1784	1789	1790	-1791	1792	1793	1794	1795	320	493	-756	282	-1421	1475	757	759	758	-1840	760	761	762	763	764	766	767	768	771
-488	-487	-486	-485	-483	-481	484	-480	-479	-478	-477	476	-475	29	-474	-473	471	472	-470	-469	-468	-467	-466	-465	-463	726	-462	-461	-460	-459	-458	-457	-456	455	-454	676	447	-448	449	450	-451	452	453	-675	-362	-361	-360	-359	-358	-356
[truncated: 2,126 more columns]
