# Supplementary material for: The rise and fall of breakpoint reuse depending on genome resolution
Source: BMC Bioinformatics. 2011 Oct 5;12(Suppl 9):S1. doi: 10.1186/1471-2105-12-S9-S1 (PMC3283316; doi:10.1186/1471-2105-12-S9-S1)
Supplement: Additional file 2 — Permutation file These files contain the permutations for the human-mouse-rat collinear synteny blocks which are output by Mauve. [file 1471-2105-12-S9-S1-S2.tgz › permutations/mrh_permutation.130]

0	1	2	3	4	5	6	7	8	9	10	11	12	13	14	15	16	17	18	19	20	21	22	23	24	25	26	27	28	29	30	31	32	33	34	35	36	37	38	39	40	41	42	43	44	45	46	47	48	49
1078	-1081	-1080	-1079	-1086	1085	-1084	1083	-1082	-1456	-1438	-1455	-1077	1759	-1760	-1763	-1761	236	1830	-1766	-560	-1765	-1764	-1762	1767	1768	-1769	1770	1771	1772	1773	313	482	-742	275	-1404	1458	743	745	744	-1818	746	747	748	749	750	752	753	754	757
-477	-476	-475	-474	-472	-470	473	-469	-468	-467	-466	465	-464	28	-463	-462	460	461	-459	-458	-457	-456	-455	-454	-452	714	-451	-450	-449	-448	-447	-446	-445	444	-443	664	436	-437	438	439	-440	441	442	-663	-353	-352	-351	-350	-349	-347
[truncated: 2,100 more columns]
