# Supplementary material for: The rise and fall of breakpoint reuse depending on genome resolution
Source: BMC Bioinformatics. 2011 Oct 5;12(Suppl 9):S1. doi: 10.1186/1471-2105-12-S9-S1 (PMC3283316; doi:10.1186/1471-2105-12-S9-S1)
Supplement: Additional file 2 — Permutation file These files contain the permutations for the human-mouse-rat collinear synteny blocks which are output by Mauve. [file 1471-2105-12-S9-S1-S2.tgz › permutations/mrh_permutation.132]

0	1	2	3	4	5	6	7	8	9	10	11	12	13	14	15	16	17	18	19	20	21	22	23	24	25	26	27	28	29	30	31	32	33	34	35	36	37	38	39	40	41	42	43	44	45	46	47	48	49
1072	-1075	-1074	-1073	-1080	1079	-1078	1077	-1076	-1448	-1430	-1447	-1071	1744	-1745	-1748	-1746	234	1815	-1751	-556	-1750	-1749	-1747	1752	1753	-1754	1755	1756	1757	1758	311	478	-738	273	-1396	1450	739	741	740	-1803	742	743	744	745	746	748	749	750	753
-473	-472	-471	-470	-468	-466	469	-465	-464	-463	-462	461	-460	28	-459	-458	456	457	-455	-454	-453	-452	-451	-450	-448	710	-447	-446	-445	-444	-443	-442	-441	440	-439	660	432	-433	434	435	-436	437	438	-659	-349	-348	-347	-346	-345	-343
[truncated: 2,084 more columns]
