# Supplementary material for: The rise and fall of breakpoint reuse depending on genome resolution
Source: BMC Bioinformatics. 2011 Oct 5;12(Suppl 9):S1. doi: 10.1186/1471-2105-12-S9-S1 (PMC3283316; doi:10.1186/1471-2105-12-S9-S1)
Supplement: Additional file 2 — Permutation file These files contain the permutations for the human-mouse-rat collinear synteny blocks which are output by Mauve. [file 1471-2105-12-S9-S1-S2.tgz › permutations/mrh_permutation.1322]

0	1	2	3	4	5	6	7	8	9	10	11	12	13	14	15	16	17	18	19	20	21	22	23	24	25	26	27	28	29	30	31	32	33	34	35	36	37	38	39	40	41	42	43	44	45	46	47	48	49
303	-304	-305	-416	-302	476	-477	-478	479	480	481	194	196	195	197	198	199	201	-200	202	203	204	205	206	207	208	209	210	211	212	-213	214	215	-216	-217	218	219	220	221	222	223	-224	225	-226	227	228	229	230	231	232
-113	-112	-111	-110	-109	-108	-107	104	-105	106	-166	-84	-83	-82	134	135	136	-80	-79	-78	77	75	-76	-74	-23	-22	-21	-27	26	-25	-341	274	-401	-400	24	-382	-380	-381	-379	-378	-377	122	500	501	-334	-333	-332	-172	171	-170
[truncated: 513 more columns]
