# Supplementary material for: The rise and fall of breakpoint reuse depending on genome resolution
Source: BMC Bioinformatics. 2011 Oct 5;12(Suppl 9):S1. doi: 10.1186/1471-2105-12-S9-S1 (PMC3283316; doi:10.1186/1471-2105-12-S9-S1)
Supplement: Additional file 2 — Permutation file These files contain the permutations for the human-mouse-rat collinear synteny blocks which are output by Mauve. [file 1471-2105-12-S9-S1-S2.tgz › permutations/mrh_permutation.133]

0	1	2	3	4	5	6	7	8	9	10	11	12	13	14	15	16	17	18	19	20	21	22	23	24	25	26	27	28	29	30	31	32	33	34	35	36	37	38	39	40	41	42	43	44	45	46	47	48	49
1065	-1068	-1067	-1066	-1071	1070	-1069	-1437	-1419	-1436	-1064	1733	-1734	-1737	-1735	232	1804	-1740	-554	-1739	-1738	-1736	1741	1742	-1743	1744	1745	1746	1747	309	476	-735	271	-1385	1439	736	738	737	-1792	739	740	741	742	743	745	746	747	750	-749	751
-471	-470	-469	-468	-466	-464	467	-463	-462	-461	-460	459	-458	28	-457	-456	454	455	-453	-452	-451	-450	-449	-448	-446	707	-445	-444	-443	-442	-441	-440	-439	438	-437	657	430	-431	432	433	-434	435	436	-656	-347	-346	-345	-344	-343	-341
[truncated: 2,072 more columns]
