# Supplementary material for: The rise and fall of breakpoint reuse depending on genome resolution
Source: BMC Bioinformatics. 2011 Oct 5;12(Suppl 9):S1. doi: 10.1186/1471-2105-12-S9-S1 (PMC3283316; doi:10.1186/1471-2105-12-S9-S1)
Supplement: Additional file 2 — Permutation file These files contain the permutations for the human-mouse-rat collinear synteny blocks which are output by Mauve. [file 1471-2105-12-S9-S1-S2.tgz › permutations/mrh_permutation.13386]

0	1	2	3	4	5	6	7	8	9	10	11	12	13	14	15	16	17	18	19	20	21	22	23	24	25	26	27	28	29	30	31	32	33	34	35	36	37	38	39	40	41	42	43	44	45	46	47	48	49
121	-122	-123	-120	200	-201	79	80	81	82	83	84	85	86	87	88	89	90	91	92	93	94	218	219	220	221	-222	223	174	190	-27	28	29	30	-31	32	33	34	35	36	37	38	39	15	16	17	18	19	20	21
-50	-49	-48	47	-39	58	-37	-10	-12	-164	11	-156	54	209	210	-136	71	-70	4	-8	9	22	-5	6	75	73	206	-176	-118	119	-117	-179	175	74	-198	-197	-72	-116	35	30	31	-29	32	196	55	-56	57	69	-38	33
[truncated: 183 more columns]
