# Supplementary material for: The rise and fall of breakpoint reuse depending on genome resolution
Source: BMC Bioinformatics. 2011 Oct 5;12(Suppl 9):S1. doi: 10.1186/1471-2105-12-S9-S1 (PMC3283316; doi:10.1186/1471-2105-12-S9-S1)
Supplement: Additional file 2 — Permutation file These files contain the permutations for the human-mouse-rat collinear synteny blocks which are output by Mauve. [file 1471-2105-12-S9-S1-S2.tgz › permutations/mrh_permutation.134]

0	1	2	3	4	5	6	7	8	9	10	11	12	13	14	15	16	17	18	19	20	21	22	23	24	25	26	27	28	29	30	31	32	33	34	35	36	37	38	39	40	41	42	43	44	45	46	47	48	49
1060	-1063	-1062	-1061	-1066	1065	-1064	-1430	-1412	-1429	-1059	1724	-1725	-1728	-1726	230	1795	-1731	-551	-1730	-1729	-1727	1732	1733	-1734	1735	1736	1737	1738	307	474	-732	269	-1378	1432	733	735	734	-1783	736	737	738	739	740	742	743	744	747	-746	748
-469	-468	-467	-466	-464	-462	465	-461	-460	-459	-458	457	-456	28	-455	-454	452	453	-451	-450	-449	-448	-447	-446	-444	704	-443	-442	-441	-440	-439	-438	-437	436	-435	654	428	-429	430	431	-432	433	434	-653	-345	-344	-343	-342	-341	-339
[truncated: 2,063 more columns]
