# Supplementary material for: The rise and fall of breakpoint reuse depending on genome resolution
Source: BMC Bioinformatics. 2011 Oct 5;12(Suppl 9):S1. doi: 10.1186/1471-2105-12-S9-S1 (PMC3283316; doi:10.1186/1471-2105-12-S9-S1)
Supplement: Additional file 2 — Permutation file These files contain the permutations for the human-mouse-rat collinear synteny blocks which are output by Mauve. [file 1471-2105-12-S9-S1-S2.tgz › permutations/mrh_permutation.135]

0	1	2	3	4	5	6	7	8	9	10	11	12	13	14	15	16	17	18	19	20	21	22	23	24	25	26	27	28	29	30	31	32	33	34	35	36	37	38	39	40	41	42	43	44	45	46	47	48	49
1049	-1052	-1051	-1050	-1055	1054	-1053	-1413	-1398	-1412	-1048	1706	-1707	-1710	-1708	230	1777	-1713	-547	-1712	-1711	-1709	1714	1715	-1716	1717	1718	1719	1720	306	470	-727	269	-1364	1415	728	730	729	-1765	731	732	733	734	735	737	738	739	742	-741	743
-465	-464	-463	-462	-460	-458	461	-457	-456	-455	-454	453	-452	28	-451	-450	448	449	-447	-446	-445	-444	-443	-442	-440	699	-439	-438	-437	-436	-435	-434	-433	432	-431	649	424	-425	426	427	-428	429	430	-648	-344	-343	-342	-341	-340	-338
[truncated: 2,042 more columns]
