# Supplementary material for: The rise and fall of breakpoint reuse depending on genome resolution
Source: BMC Bioinformatics. 2011 Oct 5;12(Suppl 9):S1. doi: 10.1186/1471-2105-12-S9-S1 (PMC3283316; doi:10.1186/1471-2105-12-S9-S1)
Supplement: Additional file 2 — Permutation file These files contain the permutations for the human-mouse-rat collinear synteny blocks which are output by Mauve. [file 1471-2105-12-S9-S1-S2.tgz › permutations/mrh_permutation.1355]

0	1	2	3	4	5	6	7	8	9	10	11	12	13	14	15	16	17	18	19	20	21	22	23	24	25	26	27	28	29	30	31	32	33	34	35	36	37	38	39	40	41	42	43	44	45	46	47	48	49
294	-295	-296	-407	-293	467	-468	-469	470	471	472	192	193	194	196	-195	197	198	199	200	201	202	203	204	205	206	207	-208	209	210	-211	-212	213	214	215	216	217	218	-219	220	-221	222	223	224	225	226	227	228	229	230
-111	-110	-109	-108	-107	-106	-105	102	-103	104	-164	-82	-81	-80	132	133	134	-78	-77	-76	75	73	-74	-72	-23	-22	-21	-27	26	-25	-332	269	-392	-391	24	-373	-371	-372	-370	-369	-368	120	491	492	-325	-324	-323	-170	169	-168
[truncated: 504 more columns]
