# Supplementary material for: The rise and fall of breakpoint reuse depending on genome resolution
Source: BMC Bioinformatics. 2011 Oct 5;12(Suppl 9):S1. doi: 10.1186/1471-2105-12-S9-S1 (PMC3283316; doi:10.1186/1471-2105-12-S9-S1)
Supplement: Additional file 2 — Permutation file These files contain the permutations for the human-mouse-rat collinear synteny blocks which are output by Mauve. [file 1471-2105-12-S9-S1-S2.tgz › permutations/mrh_permutation.136]

0	1	2	3	4	5	6	7	8	9	10	11	12	13	14	15	16	17	18	19	20	21	22	23	24	25	26	27	28	29	30	31	32	33	34	35	36	37	38	39	40	41	42	43	44	45	46	47	48	49
1042	-1045	-1044	-1043	-1048	1047	-1046	-1405	-1390	-1404	-1041	1698	-1699	-1702	-1700	230	1769	-1705	-544	-1704	-1703	-1701	1706	1707	-1708	1709	1710	1711	1712	306	467	-724	269	-1356	1407	725	727	726	-1757	728	729	730	731	732	734	735	736	739	-738	740
-462	-461	-460	-459	-457	-455	458	-454	-453	-452	-451	450	-449	28	-448	-447	445	446	-444	-443	-442	-441	-440	-439	-437	696	-436	-435	-434	-433	-432	-431	-430	429	-428	646	421	-422	423	424	-425	426	427	-645	-344	-343	-342	-341	-340	-338
[truncated: 2,031 more columns]
