# Supplementary material for: The rise and fall of breakpoint reuse depending on genome resolution
Source: BMC Bioinformatics. 2011 Oct 5;12(Suppl 9):S1. doi: 10.1186/1471-2105-12-S9-S1 (PMC3283316; doi:10.1186/1471-2105-12-S9-S1)
Supplement: Additional file 2 — Permutation file These files contain the permutations for the human-mouse-rat collinear synteny blocks which are output by Mauve. [file 1471-2105-12-S9-S1-S2.tgz › permutations/mrh_permutation.137]

0	1	2	3	4	5	6	7	8	9	10	11	12	13	14	15	16	17	18	19	20	21	22	23	24	25	26	27	28	29	30	31	32	33	34	35	36	37	38	39	40	41	42	43	44	45	46	47	48	49
1033	-1036	-1035	-1034	-1039	1038	-1037	-1394	-1379	-1393	-1032	1686	-1687	-1690	-1688	228	1755	-1693	-539	-1692	-1691	-1689	1694	1695	-1696	1697	1698	1699	1700	304	462	-719	267	-1345	1396	720	722	721	-1743	723	724	725	726	727	729	730	731	734	-733	735
-457	-456	-455	-454	-452	-451	-450	-449	448	-447	28	-446	-445	443	444	-442	-441	-440	-439	-438	-437	-435	691	-434	-433	-432	-431	-430	-429	-428	427	-426	641	419	-420	421	422	-423	424	425	-640	-342	-341	-340	-339	-338	-336	-334	-333	-332
[truncated: 2,011 more columns]
