# Supplementary material for: The rise and fall of breakpoint reuse depending on genome resolution
Source: BMC Bioinformatics. 2011 Oct 5;12(Suppl 9):S1. doi: 10.1186/1471-2105-12-S9-S1 (PMC3283316; doi:10.1186/1471-2105-12-S9-S1)
Supplement: Additional file 2 — Permutation file These files contain the permutations for the human-mouse-rat collinear synteny blocks which are output by Mauve. [file 1471-2105-12-S9-S1-S2.tgz › permutations/mrh_permutation.138]

0	1	2	3	4	5	6	7	8	9	10	11	12	13	14	15	16	17	18	19	20	21	22	23	24	25	26	27	28	29	30	31	32	33	34	35	36	37	38	39	40	41	42	43	44	45	46	47	48	49
1031	-1034	-1033	-1032	-1037	1036	-1035	-1388	-1373	-1387	-1030	1680	-1681	-1684	-1682	228	1749	-1687	-539	-1686	-1685	-1683	1688	1689	-1690	1691	1692	1693	1694	304	462	-717	267	-1339	1390	718	720	719	-1737	721	722	723	724	725	727	728	729	732	-731	733
-457	-456	-455	-454	-452	-451	-450	-449	448	-447	28	-446	-445	443	444	-442	-441	-440	-439	-438	-437	-435	689	-434	-433	-432	-431	-430	-429	-428	427	-426	641	419	-420	421	422	-423	424	425	-640	-342	-341	-340	-339	-338	-336	-334	-333	-332
[truncated: 2,003 more columns]
