# Supplementary material for: The rise and fall of breakpoint reuse depending on genome resolution
Source: BMC Bioinformatics. 2011 Oct 5;12(Suppl 9):S1. doi: 10.1186/1471-2105-12-S9-S1 (PMC3283316; doi:10.1186/1471-2105-12-S9-S1)
Supplement: Additional file 2 — Permutation file These files contain the permutations for the human-mouse-rat collinear synteny blocks which are output by Mauve. [file 1471-2105-12-S9-S1-S2.tgz › permutations/mrh_permutation.139]

0	1	2	3	4	5	6	7	8	9	10	11	12	13	14	15	16	17	18	19	20	21	22	23	24	25	26	27	28	29	30	31	32	33	34	35	36	37	38	39	40	41	42	43	44	45	46	47	48	49
1022	-1025	-1024	-1023	-1028	1027	-1026	-1375	-1360	-1374	-1021	1664	-1665	-1668	-1666	227	1731	-1671	-537	-1670	-1669	-1667	1672	1673	-1674	1675	1676	1677	1678	303	460	-709	266	-1326	1377	710	712	711	-1719	713	714	715	716	717	719	720	721	724	-723	725
-455	-454	-453	-452	-450	-449	-448	-447	446	-445	28	-444	-443	441	442	-440	-439	-438	-437	-436	-435	-433	681	-432	-431	-430	-429	-428	-427	-426	425	-424	633	417	-418	419	420	-421	422	423	-632	-341	-340	-339	-338	-337	-335	-333	-332	-331
[truncated: 1,985 more columns]
