# Supplementary material for: The rise and fall of breakpoint reuse depending on genome resolution
Source: BMC Bioinformatics. 2011 Oct 5;12(Suppl 9):S1. doi: 10.1186/1471-2105-12-S9-S1 (PMC3283316; doi:10.1186/1471-2105-12-S9-S1)
Supplement: Additional file 2 — Permutation file These files contain the permutations for the human-mouse-rat collinear synteny blocks which are output by Mauve. [file 1471-2105-12-S9-S1-S2.tgz › permutations/mrh_permutation.141]

0	1	2	3	4	5	6	7	8	9	10	11	12	13	14	15	16	17	18	19	20	21	22	23	24	25	26	27	28	29	30	31	32	33	34	35	36	37	38	39	40	41	42	43	44	45	46	47	48	49
1010	-1013	-1012	-1011	-1016	1015	-1014	-1357	-1342	-1356	-1009	1638	-1639	-1642	-1640	224	1703	-1645	-528	-1644	-1643	-1641	1646	1647	-1648	1649	1650	1651	1652	300	453	-700	263	-1308	1359	701	703	702	-1691	704	705	706	707	708	710	711	712	715	-714	716
-448	-447	-446	-445	-443	-442	-441	-440	439	-438	28	-437	-436	434	435	-433	-432	-431	-430	-429	-428	-426	672	-425	-424	-423	-422	-421	-420	-419	418	-417	624	412	413	-414	415	416	-623	-336	-335	-334	-333	-332	-330	-329	-328	-326	325	-324
[truncated: 1,957 more columns]
