# Supplementary material for: The rise and fall of breakpoint reuse depending on genome resolution
Source: BMC Bioinformatics. 2011 Oct 5;12(Suppl 9):S1. doi: 10.1186/1471-2105-12-S9-S1 (PMC3283316; doi:10.1186/1471-2105-12-S9-S1)
Supplement: Additional file 2 — Permutation file These files contain the permutations for the human-mouse-rat collinear synteny blocks which are output by Mauve. [file 1471-2105-12-S9-S1-S2.tgz › permutations/mrh_permutation.142]

0	1	2	3	4	5	6	7	8	9	10	11	12	13	14	15	16	17	18	19	20	21	22	23	24	25	26	27	28	29	30	31	32	33	34	35	36	37	38	39	40	41	42	43	44	45	46	47	48	49
1004	-1007	-1006	-1005	-1010	1009	-1008	-1349	-1334	-1348	-1003	1627	-1628	-1631	-1629	222	1692	-1634	-523	-1633	-1632	-1630	1635	1636	-1637	1638	1639	1640	1641	298	449	-695	261	-1300	1351	696	698	697	-1680	699	700	701	702	703	705	706	707	710	-709	711
-444	-443	-442	-441	-439	-438	-437	-436	435	-434	27	-433	-432	430	431	-429	-428	-427	-426	-425	-424	667	-423	-422	-421	-420	-419	-418	-417	416	-415	619	410	411	-412	413	414	-618	-334	-333	-332	-331	-330	-328	-327	-326	-324	323	-322	513
[truncated: 1,943 more columns]
