# Supplementary material for: The rise and fall of breakpoint reuse depending on genome resolution
Source: BMC Bioinformatics. 2011 Oct 5;12(Suppl 9):S1. doi: 10.1186/1471-2105-12-S9-S1 (PMC3283316; doi:10.1186/1471-2105-12-S9-S1)
Supplement: Additional file 2 — Permutation file These files contain the permutations for the human-mouse-rat collinear synteny blocks which are output by Mauve. [file 1471-2105-12-S9-S1-S2.tgz › permutations/mrh_permutation.143]

0	1	2	3	4	5	6	7	8	9	10	11	12	13	14	15	16	17	18	19	20	21	22	23	24	25	26	27	28	29	30	31	32	33	34	35	36	37	38	39	40	41	42	43	44	45	46	47	48	49
992	-995	-994	-993	-998	997	-996	-1335	-1320	-1334	-991	1610	-1611	-1614	-1612	219	1675	-1617	-514	-1616	-1615	-1613	1618	1619	-1620	1621	1622	1623	1624	295	442	-685	258	-1286	1337	686	688	687	-1663	689	690	691	692	693	695	696	697	700	-699	701
-437	-436	-435	-434	-432	-431	-430	-429	428	-427	27	-426	-425	423	424	-422	-421	-420	-419	-418	-417	657	-416	-415	-414	-413	-412	411	-410	610	405	406	-407	408	409	-609	-331	-330	-329	-328	-327	-325	-324	-323	-321	320	-319	504	505	-506
[truncated: 1,922 more columns]
