# Supplementary material for: The rise and fall of breakpoint reuse depending on genome resolution
Source: BMC Bioinformatics. 2011 Oct 5;12(Suppl 9):S1. doi: 10.1186/1471-2105-12-S9-S1 (PMC3283316; doi:10.1186/1471-2105-12-S9-S1)
Supplement: Additional file 2 — Permutation file These files contain the permutations for the human-mouse-rat collinear synteny blocks which are output by Mauve. [file 1471-2105-12-S9-S1-S2.tgz › permutations/mrh_permutation.144]

0	1	2	3	4	5	6	7	8	9	10	11	12	13	14	15	16	17	18	19	20	21	22	23	24	25	26	27	28	29	30	31	32	33	34	35	36	37	38	39	40	41	42	43	44	45	46	47	48	49
988	-991	-990	-989	-994	993	-992	-1325	-1310	-1324	-987	1599	-1600	-1603	-1601	219	1662	-1606	-510	-1605	-1604	-1602	1607	1608	1609	1610	1611	293	440	-681	258	-1276	1327	682	684	683	-1650	685	686	687	688	689	691	692	693	696	-695	697	698	699
-435	-434	-433	-432	-430	-429	-428	-427	426	-425	27	-424	-423	421	422	-420	-419	-418	-417	-416	-415	653	-414	-413	-412	-411	-410	409	-408	606	403	404	-405	406	407	-605	-329	-328	-327	-326	-325	-323	-322	-321	-319	318	-317	500	501	-502
[truncated: 1,907 more columns]
