# Supplementary material for: The rise and fall of breakpoint reuse depending on genome resolution
Source: BMC Bioinformatics. 2011 Oct 5;12(Suppl 9):S1. doi: 10.1186/1471-2105-12-S9-S1 (PMC3283316; doi:10.1186/1471-2105-12-S9-S1)
Supplement: Additional file 2 — Permutation file These files contain the permutations for the human-mouse-rat collinear synteny blocks which are output by Mauve. [file 1471-2105-12-S9-S1-S2.tgz › permutations/mrh_permutation.145]

0	1	2	3	4	5	6	7	8	9	10	11	12	13	14	15	16	17	18	19	20	21	22	23	24	25	26	27	28	29	30	31	32	33	34	35	36	37	38	39	40	41	42	43	44	45	46	47	48	49
980	-981	-984	983	-982	-1311	-1296	-1310	-979	1583	-1584	-1587	-1585	214	1646	-1590	-503	-1589	-1588	-1586	1591	1592	1593	1594	1595	287	433	-674	252	-1262	1313	675	677	676	-1634	678	679	680	681	682	684	685	686	689	-688	690	691	692	693	695
-428	-427	-426	-425	-423	-422	-421	-420	419	-418	25	-417	-416	414	415	-413	-412	-411	-410	-409	-408	646	-407	-406	-405	-404	-403	402	-401	599	396	397	-398	399	400	-598	-323	-322	-321	-320	-319	-317	-316	-315	-313	312	-311	493	494	-495
[truncated: 1,888 more columns]
