# Supplementary material for: The rise and fall of breakpoint reuse depending on genome resolution
Source: BMC Bioinformatics. 2011 Oct 5;12(Suppl 9):S1. doi: 10.1186/1471-2105-12-S9-S1 (PMC3283316; doi:10.1186/1471-2105-12-S9-S1)
Supplement: Additional file 2 — Permutation file These files contain the permutations for the human-mouse-rat collinear synteny blocks which are output by Mauve. [file 1471-2105-12-S9-S1-S2.tgz › permutations/mrh_permutation.146]

0	1	2	3	4	5	6	7	8	9	10	11	12	13	14	15	16	17	18	19	20	21	22	23	24	25	26	27	28	29	30	31	32	33	34	35	36	37	38	39	40	41	42	43	44	45	46	47	48	49
976	-977	-980	979	-978	-1307	-1292	-1306	-975	1579	-1580	-1583	-1581	212	1642	-1586	-499	-1585	-1584	-1582	1587	1588	1589	1590	1591	285	429	-670	250	-1258	1309	671	673	672	-1630	674	675	676	677	678	680	681	682	685	-684	686	687	688	689	691
-424	-423	-422	-421	-419	-418	-417	-416	415	-414	25	-413	-412	410	411	-409	-408	-407	-406	-405	-404	642	-403	-402	-401	-400	-399	398	-397	595	392	393	-394	395	396	-594	-321	-320	-319	-318	-317	-315	-314	-313	-311	310	-309	489	490	-491
[truncated: 1,884 more columns]
