# Supplementary material for: The rise and fall of breakpoint reuse depending on genome resolution
Source: BMC Bioinformatics. 2011 Oct 5;12(Suppl 9):S1. doi: 10.1186/1471-2105-12-S9-S1 (PMC3283316; doi:10.1186/1471-2105-12-S9-S1)
Supplement: Additional file 2 — Permutation file These files contain the permutations for the human-mouse-rat collinear synteny blocks which are output by Mauve. [file 1471-2105-12-S9-S1-S2.tgz › permutations/mrh_permutation.147]

0	1	2	3	4	5	6	7	8	9	10	11	12	13	14	15	16	17	18	19	20	21	22	23	24	25	26	27	28	29	30	31	32	33	34	35	36	37	38	39	40	41	42	43	44	45	46	47	48	49
971	-972	-975	974	-973	-1300	-1285	-1299	-970	1569	-1570	-1573	-1571	212	1632	-1576	-494	-1575	-1574	-1572	1577	1578	1579	1580	1581	282	424	-665	250	-1251	1302	666	668	667	-1620	669	670	671	672	673	675	676	677	680	-679	681	682	683	684	686
-419	-418	-417	-416	-414	-413	-412	-411	410	-409	25	-408	-407	405	406	-404	-403	-402	-401	-400	-399	637	-398	-397	-396	-395	-394	393	-392	590	387	388	-389	390	391	-589	-318	-317	-316	-315	-314	-312	-311	-310	-308	307	-306	484	485	-486
[truncated: 1,870 more columns]
