# Supplementary material for: The rise and fall of breakpoint reuse depending on genome resolution
Source: BMC Bioinformatics. 2011 Oct 5;12(Suppl 9):S1. doi: 10.1186/1471-2105-12-S9-S1 (PMC3283316; doi:10.1186/1471-2105-12-S9-S1)
Supplement: Additional file 2 — Permutation file These files contain the permutations for the human-mouse-rat collinear synteny blocks which are output by Mauve. [file 1471-2105-12-S9-S1-S2.tgz › permutations/mrh_permutation.148]

0	1	2	3	4	5	6	7	8	9	10	11	12	13	14	15	16	17	18	19	20	21	22	23	24	25	26	27	28	29	30	31	32	33	34	35	36	37	38	39	40	41	42	43	44	45	46	47	48	49
959	-960	-963	962	-961	-1288	-1273	-1287	-958	1557	-1558	-1561	-1559	211	1620	-1564	-489	-1563	-1562	-1560	1565	1566	1567	1568	1569	281	419	-660	249	-1239	1290	661	663	662	-1608	664	665	666	668	669	670	673	-672	674	675	676	677	679	680	681
-414	-412	-411	-410	-409	408	-407	25	-406	-405	404	-403	-402	-401	-400	-399	-398	632	-397	-396	-395	-394	-393	392	-391	585	386	387	-388	389	390	-584	-317	-316	-315	-314	-313	-311	-310	-309	-307	306	-305	479	480	-481	482	483	484	485
[truncated: 1,857 more columns]
