# Supplementary material for: The rise and fall of breakpoint reuse depending on genome resolution
Source: BMC Bioinformatics. 2011 Oct 5;12(Suppl 9):S1. doi: 10.1186/1471-2105-12-S9-S1 (PMC3283316; doi:10.1186/1471-2105-12-S9-S1)
Supplement: Additional file 2 — Permutation file These files contain the permutations for the human-mouse-rat collinear synteny blocks which are output by Mauve. [file 1471-2105-12-S9-S1-S2.tgz › permutations/mrh_permutation.149]

0	1	2	3	4	5	6	7	8	9	10	11	12	13	14	15	16	17	18	19	20	21	22	23	24	25	26	27	28	29	30	31	32	33	34	35	36	37	38	39	40	41	42	43	44	45	46	47	48	49
954	-955	-958	957	-956	-1282	-1267	-1281	-953	1549	-1550	-1553	-1551	209	1612	-1556	-487	-1555	-1554	-1552	1557	1558	1559	1560	1561	279	417	-656	247	-1234	1284	657	659	658	-1600	660	661	662	664	665	666	669	-668	670	671	672	673	675	676	677
-412	-410	-409	-408	-407	406	-405	25	-404	-403	402	-401	-400	-399	-398	-397	-396	628	-395	-394	-393	-392	-391	390	-389	582	384	385	-386	387	388	-581	-315	-314	-313	-312	-311	-309	-308	-307	-305	304	-303	477	478	-479	480	481	482	483
[truncated: 1,844 more columns]
