# Supplementary material for: The rise and fall of breakpoint reuse depending on genome resolution
Source: BMC Bioinformatics. 2011 Oct 5;12(Suppl 9):S1. doi: 10.1186/1471-2105-12-S9-S1 (PMC3283316; doi:10.1186/1471-2105-12-S9-S1)
Supplement: Additional file 2 — Permutation file These files contain the permutations for the human-mouse-rat collinear synteny blocks which are output by Mauve. [file 1471-2105-12-S9-S1-S2.tgz › permutations/mrh_permutation.14955]

0	1	2	3	4	5	6	7	8	9	10	11	12	13	14	15	16	17	18	19	20	21	22	23	24	25	26	27	28	29	30	31	32	33	34	35	36	37	38	39	40	41	42	43	44	45	46	47	48	49
115	-116	-117	189	-190	78	79	80	81	82	83	84	85	86	87	88	89	207	208	209	210	-211	212	166	180	-26	27	28	29	-30	31	32	33	34	35	36	37	38	15	16	17	18	19	20	21	22	23	24	25	-52
-49	-48	-47	46	-38	57	-36	-10	-12	-156	11	-148	53	198	199	-129	70	-69	4	-8	9	21	-5	6	74	72	195	-113	114	-112	-170	167	73	-187	-186	-71	-111	34	29	30	-28	31	185	54	-55	56	68	-37	32	-97
[truncated: 172 more columns]
