# Supplementary material for: The rise and fall of breakpoint reuse depending on genome resolution
Source: BMC Bioinformatics. 2011 Oct 5;12(Suppl 9):S1. doi: 10.1186/1471-2105-12-S9-S1 (PMC3283316; doi:10.1186/1471-2105-12-S9-S1)
Supplement: Additional file 2 — Permutation file These files contain the permutations for the human-mouse-rat collinear synteny blocks which are output by Mauve. [file 1471-2105-12-S9-S1-S2.tgz › permutations/mrh_permutation.150]

0	1	2	3	4	5	6	7	8	9	10	11	12	13	14	15	16	17	18	19	20	21	22	23	24	25	26	27	28	29	30	31	32	33	34	35	36	37	38	39	40	41	42	43	44	45	46	47	48	49
952	-953	-956	955	-954	-1278	-1263	-1277	-951	1545	-1546	-1549	-1547	207	1608	-1552	-485	-1551	-1550	-1548	1553	1554	1555	1556	1557	277	415	-654	245	-1230	1280	655	657	656	-1596	658	659	660	662	663	664	667	-666	668	669	670	671	673	674	675
-410	-408	-407	-406	-405	404	-403	25	-402	-401	400	-399	-398	-397	-396	-395	-394	626	-393	-392	-391	-390	-389	388	-387	580	382	383	-384	385	386	-579	-313	-312	-311	-310	-309	-307	-306	-305	-303	302	-301	475	476	-477	478	479	480	481
[truncated: 1,840 more columns]
