# Supplementary material for: The rise and fall of breakpoint reuse depending on genome resolution
Source: BMC Bioinformatics. 2011 Oct 5;12(Suppl 9):S1. doi: 10.1186/1471-2105-12-S9-S1 (PMC3283316; doi:10.1186/1471-2105-12-S9-S1)
Supplement: Additional file 2 — Permutation file These files contain the permutations for the human-mouse-rat collinear synteny blocks which are output by Mauve. [file 1471-2105-12-S9-S1-S2.tgz › permutations/mrh_permutation.151]

0	1	2	3	4	5	6	7	8	9	10	11	12	13	14	15	16	17	18	19	20	21	22	23	24	25	26	27	28	29	30	31	32	33	34	35	36	37	38	39	40	41	42	43	44	45	46	47	48	49
948	-949	-952	951	-950	-1272	-1257	-1271	-947	1539	-1540	-1543	-1541	206	1602	-1546	-482	-1545	-1544	-1542	1547	1548	1549	1550	1551	276	412	-651	244	-1224	1274	652	654	653	-1590	655	656	657	659	660	661	664	-663	665	666	667	668	670	671	672
-407	-405	-404	-403	-402	401	-400	25	-399	-398	397	-396	-395	-394	-393	-392	-391	623	-390	-389	-388	-387	-386	385	-384	577	379	380	-381	382	383	-576	-310	-309	-308	-307	-306	-304	-303	-302	-300	299	-298	472	473	-474	475	476	477	478
[truncated: 1,834 more columns]
