# Supplementary material for: The rise and fall of breakpoint reuse depending on genome resolution
Source: BMC Bioinformatics. 2011 Oct 5;12(Suppl 9):S1. doi: 10.1186/1471-2105-12-S9-S1 (PMC3283316; doi:10.1186/1471-2105-12-S9-S1)
Supplement: Additional file 2 — Permutation file These files contain the permutations for the human-mouse-rat collinear synteny blocks which are output by Mauve. [file 1471-2105-12-S9-S1-S2.tgz › permutations/mrh_permutation.152]

0	1	2	3	4	5	6	7	8	9	10	11	12	13	14	15	16	17	18	19	20	21	22	23	24	25	26	27	28	29	30	31	32	33	34	35	36	37	38	39	40	41	42	43	44	45	46	47	48	49
943	-944	-947	946	-945	-1262	-1247	-1261	-942	1529	-1530	-1533	-1531	204	1591	-1536	-479	-1535	-1534	-1532	1537	1538	1539	1540	1541	273	409	-648	242	-1214	1264	649	651	650	-1579	652	653	654	656	657	658	661	-660	662	663	664	665	667	668	669
-404	-402	-401	-400	-399	398	-397	25	-396	-395	394	-393	-392	-391	-390	-389	-388	620	-387	-386	-385	-384	-383	382	-381	574	376	377	-378	379	380	-573	-307	-306	-305	-304	-303	-301	-300	-299	-297	296	-295	469	470	-471	472	473	474	475
[truncated: 1,823 more columns]
