# Supplementary material for: The rise and fall of breakpoint reuse depending on genome resolution
Source: BMC Bioinformatics. 2011 Oct 5;12(Suppl 9):S1. doi: 10.1186/1471-2105-12-S9-S1 (PMC3283316; doi:10.1186/1471-2105-12-S9-S1)
Supplement: Additional file 2 — Permutation file These files contain the permutations for the human-mouse-rat collinear synteny blocks which are output by Mauve. [file 1471-2105-12-S9-S1-S2.tgz › permutations/mrh_permutation.153]

0	1	2	3	4	5	6	7	8	9	10	11	12	13	14	15	16	17	18	19	20	21	22	23	24	25	26	27	28	29	30	31	32	33	34	35	36	37	38	39	40	41	42	43	44	45	46	47	48	49
935	-936	-939	938	-937	-1253	-1238	-1252	-934	1520	-1521	-1524	-1522	204	1582	-1527	-475	-1526	-1525	-1523	1528	1529	1530	1531	1532	273	407	-643	242	-1205	1255	644	646	645	-1570	647	648	649	651	652	653	656	-655	657	658	659	661	662	663	664
-402	-400	-399	-398	-397	396	-395	25	-394	-393	392	-391	-390	-389	-388	-387	-386	615	-385	-384	-383	-382	-381	380	-379	570	374	375	-376	377	378	-569	-305	-304	-303	-302	-301	-299	-298	-297	-295	294	-293	465	466	-467	468	469	470	471
[truncated: 1,814 more columns]
