# Supplementary material for: The rise and fall of breakpoint reuse depending on genome resolution
Source: BMC Bioinformatics. 2011 Oct 5;12(Suppl 9):S1. doi: 10.1186/1471-2105-12-S9-S1 (PMC3283316; doi:10.1186/1471-2105-12-S9-S1)
Supplement: Additional file 2 — Permutation file These files contain the permutations for the human-mouse-rat collinear synteny blocks which are output by Mauve. [file 1471-2105-12-S9-S1-S2.tgz › permutations/mrh_permutation.154]

0	1	2	3	4	5	6	7	8	9	10	11	12	13	14	15	16	17	18	19	20	21	22	23	24	25	26	27	28	29	30	31	32	33	34	35	36	37	38	39	40	41	42	43	44	45	46	47	48	49
929	-930	-933	932	-931	-1246	-1231	-1245	-928	1513	-1514	-1517	-1515	204	1575	-1520	-469	-1519	-1518	-1516	1521	1522	1523	1524	1525	271	403	-637	240	-1199	1248	638	640	639	-1563	641	642	643	645	646	647	650	-649	651	652	653	655	656	657	658
-398	-396	-395	-394	-393	392	-391	25	-390	-389	388	-387	-386	-385	-384	-383	-382	609	-381	-380	-379	-378	-377	376	-375	564	370	371	-372	373	374	-563	-303	-302	-301	-300	-299	-297	-296	-295	-293	292	-291	459	460	-461	462	463	464	465
[truncated: 1,803 more columns]
