# Supplementary material for: The rise and fall of breakpoint reuse depending on genome resolution
Source: BMC Bioinformatics. 2011 Oct 5;12(Suppl 9):S1. doi: 10.1186/1471-2105-12-S9-S1 (PMC3283316; doi:10.1186/1471-2105-12-S9-S1)
Supplement: Additional file 2 — Permutation file These files contain the permutations for the human-mouse-rat collinear synteny blocks which are output by Mauve. [file 1471-2105-12-S9-S1-S2.tgz › permutations/mrh_permutation.1541]

0	1	2	3	4	5	6	7	8	9	10	11	12	13	14	15	16	17	18	19	20	21	22	23	24	25	26	27	28	29	30	31	32	33	34	35	36	37	38	39	40	41	42	43	44	45	46	47	48	49
279	-280	-281	-378	-278	438	-439	-440	441	442	443	187	188	189	191	-190	192	193	194	195	196	197	198	199	200	201	202	-203	204	205	-206	-207	208	209	210	211	212	213	-214	215	216	217	218	219	220	221	222	223	-225	224
-111	-110	-109	-108	-107	-106	-105	102	-103	104	-162	-82	-81	-80	130	131	132	-78	-77	-76	75	73	-74	-72	-23	-22	-21	-27	26	-25	-311	255	-363	-362	24	-349	-347	-348	-346	-345	-344	118	462	463	-304	-303	-302	-165	164	-163
[truncated: 473 more columns]
