# Supplementary material for: The rise and fall of breakpoint reuse depending on genome resolution
Source: BMC Bioinformatics. 2011 Oct 5;12(Suppl 9):S1. doi: 10.1186/1471-2105-12-S9-S1 (PMC3283316; doi:10.1186/1471-2105-12-S9-S1)
Supplement: Additional file 2 — Permutation file These files contain the permutations for the human-mouse-rat collinear synteny blocks which are output by Mauve. [file 1471-2105-12-S9-S1-S2.tgz › permutations/mrh_permutation.155]

0	1	2	3	4	5	6	7	8	9	10	11	12	13	14	15	16	17	18	19	20	21	22	23	24	25	26	27	28	29	30	31	32	33	34	35	36	37	38	39	40	41	42	43	44	45	46	47	48	49
925	-926	-929	928	-927	-1240	-1225	-1239	-924	1507	-1508	-1511	-1509	204	1565	-1514	-467	-1513	-1512	-1510	1515	1516	1517	1518	1519	271	401	-633	240	-1193	1242	634	636	635	-1553	637	638	639	641	642	643	646	-645	647	648	649	651	652	653	654
-396	-394	-393	-392	-391	390	-389	25	-388	-387	386	-385	-384	-383	-382	-381	-380	605	-379	-378	-377	-376	-375	374	-373	560	368	369	-370	371	372	-559	-303	-302	-301	-300	-299	-297	-296	-295	-293	292	-291	457	458	-459	460	461	462	463
[truncated: 1,793 more columns]
