# Supplementary material for: The rise and fall of breakpoint reuse depending on genome resolution
Source: BMC Bioinformatics. 2011 Oct 5;12(Suppl 9):S1. doi: 10.1186/1471-2105-12-S9-S1 (PMC3283316; doi:10.1186/1471-2105-12-S9-S1)
Supplement: Additional file 2 — Permutation file These files contain the permutations for the human-mouse-rat collinear synteny blocks which are output by Mauve. [file 1471-2105-12-S9-S1-S2.tgz › permutations/mrh_permutation.156]

0	1	2	3	4	5	6	7	8	9	10	11	12	13	14	15	16	17	18	19	20	21	22	23	24	25	26	27	28	29	30	31	32	33	34	35	36	37	38	39	40	41	42	43	44	45	46	47	48	49
914	-915	-918	917	-916	-1226	-1211	-1225	-913	1493	-1494	-1497	-1495	202	1550	-1500	-462	-1499	-1498	-1496	1501	1502	1503	1504	1505	269	397	-624	238	-1179	1228	625	627	626	-1538	628	629	630	632	633	634	637	-636	638	639	640	642	643	644	645
-392	-390	-389	-388	-387	386	-385	25	-384	-383	382	-381	-380	-379	-378	-377	-376	596	-375	-374	-373	-372	-371	370	-369	551	364	365	-366	367	368	-550	-301	-300	-299	-298	-297	-295	-294	-293	-291	290	-289	452	453	-454	455	456	457	458
[truncated: 1,778 more columns]
