# Supplementary material for: The rise and fall of breakpoint reuse depending on genome resolution
Source: BMC Bioinformatics. 2011 Oct 5;12(Suppl 9):S1. doi: 10.1186/1471-2105-12-S9-S1 (PMC3283316; doi:10.1186/1471-2105-12-S9-S1)
Supplement: Additional file 2 — Permutation file These files contain the permutations for the human-mouse-rat collinear synteny blocks which are output by Mauve. [file 1471-2105-12-S9-S1-S2.tgz › permutations/mrh_permutation.157]

0	1	2	3	4	5	6	7	8	9	10	11	12	13	14	15	16	17	18	19	20	21	22	23	24	25	26	27	28	29	30	31	32	33	34	35	36	37	38	39	40	41	42	43	44	45	46	47	48	49
912	-913	-916	915	-914	-1217	-1202	-1216	-911	1482	-1483	-1486	-1484	202	1539	-1489	-460	-1488	-1487	-1485	1490	1491	1492	1493	1494	267	395	-622	236	-1172	1219	623	625	624	-1527	626	627	628	630	631	632	635	-634	636	637	638	640	641	642	643
-390	-388	-387	-386	-385	384	-383	25	-382	-381	380	-379	-378	-377	-376	-375	-374	594	-373	-372	-371	-370	-369	368	-367	549	362	363	-364	365	366	-548	-299	-298	-297	-296	-295	-293	-292	-291	-289	288	-287	450	451	-452	453	454	455	456
[truncated: 1,764 more columns]
