# Supplementary material for: The rise and fall of breakpoint reuse depending on genome resolution
Source: BMC Bioinformatics. 2011 Oct 5;12(Suppl 9):S1. doi: 10.1186/1471-2105-12-S9-S1 (PMC3283316; doi:10.1186/1471-2105-12-S9-S1)
Supplement: Additional file 2 — Permutation file These files contain the permutations for the human-mouse-rat collinear synteny blocks which are output by Mauve. [file 1471-2105-12-S9-S1-S2.tgz › permutations/mrh_permutation.1571]

0	1	2	3	4	5	6	7	8	9	10	11	12	13	14	15	16	17	18	19	20	21	22	23	24	25	26	27	28	29	30	31	32	33	34	35	36	37	38	39	40	41	42	43	44	45	46	47	48	49
277	-278	-279	-375	-276	435	-436	-437	438	439	440	185	186	187	189	-188	190	191	192	193	194	195	196	197	198	199	200	-201	202	203	-204	-205	206	207	208	209	210	211	-212	213	214	215	216	217	218	219	220	221	-223	222
-109	-108	-107	-106	-105	-104	-103	100	-101	102	-160	-80	-79	-78	128	129	130	-76	-75	-74	73	71	-72	-70	-23	-22	-21	-27	26	-25	-309	253	-361	-360	24	-347	-345	-346	-344	-343	-342	116	459	460	-302	-301	-300	-163	162	-161
[truncated: 468 more columns]
