# Supplementary material for: The rise and fall of breakpoint reuse depending on genome resolution
Source: BMC Bioinformatics. 2011 Oct 5;12(Suppl 9):S1. doi: 10.1186/1471-2105-12-S9-S1 (PMC3283316; doi:10.1186/1471-2105-12-S9-S1)
Supplement: Additional file 2 — Permutation file These files contain the permutations for the human-mouse-rat collinear synteny blocks which are output by Mauve. [file 1471-2105-12-S9-S1-S2.tgz › permutations/mrh_permutation.158]

0	1	2	3	4	5	6	7	8	9	10	11	12	13	14	15	16	17	18	19	20	21	22	23	24	25	26	27	28	29	30	31	32	33	34	35	36	37	38	39	40	41	42	43	44	45	46	47	48	49
903	-904	-907	906	-905	-1206	-1191	-1205	-902	1470	-1471	-1474	-1472	200	1527	-1477	-457	-1476	-1475	-1473	1478	1479	1480	1481	1482	264	392	-615	233	-1161	1208	616	618	617	-1515	619	620	621	623	624	625	628	-627	629	630	631	633	634	635	636
-387	-385	-384	-383	-382	381	-380	25	-379	-378	377	-376	-375	-374	-373	-372	-371	588	-370	-369	-368	-367	-366	365	-364	546	359	360	-361	362	363	-545	-296	-295	-294	-293	-292	-290	-289	-288	-286	285	-284	447	448	-449	450	451	452	453
[truncated: 1,751 more columns]
