# Supplementary material for: The rise and fall of breakpoint reuse depending on genome resolution
Source: BMC Bioinformatics. 2011 Oct 5;12(Suppl 9):S1. doi: 10.1186/1471-2105-12-S9-S1 (PMC3283316; doi:10.1186/1471-2105-12-S9-S1)
Supplement: Additional file 2 — Permutation file These files contain the permutations for the human-mouse-rat collinear synteny blocks which are output by Mauve. [file 1471-2105-12-S9-S1-S2.tgz › permutations/mrh_permutation.159]

0	1	2	3	4	5	6	7	8	9	10	11	12	13	14	15	16	17	18	19	20	21	22	23	24	25	26	27	28	29	30	31	32	33	34	35	36	37	38	39	40	41	42	43	44	45	46	47	48	49
894	-895	-898	897	-896	-1189	-1174	-1188	-893	1451	-1452	-1455	-1453	197	1506	-1458	-452	-1457	-1456	-1454	1459	1460	1461	1462	1463	259	387	-610	230	-1144	1191	611	613	612	-1496	614	615	616	617	618	621	-620	622	623	624	626	627	628	629	631
-382	-380	-379	-378	-377	376	-375	25	-374	-373	372	-371	-370	-369	-368	-367	-366	583	-365	-364	-363	-362	-361	360	-359	541	354	355	-356	357	358	-540	-291	-290	-289	-288	-287	-285	-284	-283	-281	280	-279	442	443	-444	445	446	447	448
[truncated: 1,730 more columns]
