# Supplementary material for: The rise and fall of breakpoint reuse depending on genome resolution
Source: BMC Bioinformatics. 2011 Oct 5;12(Suppl 9):S1. doi: 10.1186/1471-2105-12-S9-S1 (PMC3283316; doi:10.1186/1471-2105-12-S9-S1)
Supplement: Additional file 2 — Permutation file These files contain the permutations for the human-mouse-rat collinear synteny blocks which are output by Mauve. [file 1471-2105-12-S9-S1-S2.tgz › permutations/mrh_permutation.1596]

0	1	2	3	4	5	6	7	8	9	10	11	12	13	14	15	16	17	18	19	20	21	22	23	24	25	26	27	28	29	30	31	32	33	34	35	36	37	38	39	40	41	42	43	44	45	46	47	48	49
275	-276	-277	-373	-274	433	-434	-435	436	437	438	183	184	185	187	-186	188	189	190	191	192	193	194	195	196	197	198	-199	200	201	-202	-203	204	205	206	207	208	209	-210	211	212	213	214	215	216	217	218	219	-221	220
-108	-107	-106	-105	-104	-103	-102	99	-100	101	-158	-79	-78	-77	127	128	129	-75	-74	-73	72	70	-71	-69	-22	-21	-20	-26	25	-24	-307	251	-359	-358	23	-345	-343	-344	-342	-341	-340	115	457	458	-300	-299	-298	-161	160	-159
[truncated: 466 more columns]
