# Supplementary material for: The rise and fall of breakpoint reuse depending on genome resolution
Source: BMC Bioinformatics. 2011 Oct 5;12(Suppl 9):S1. doi: 10.1186/1471-2105-12-S9-S1 (PMC3283316; doi:10.1186/1471-2105-12-S9-S1)
Supplement: Additional file 2 — Permutation file These files contain the permutations for the human-mouse-rat collinear synteny blocks which are output by Mauve. [file 1471-2105-12-S9-S1-S2.tgz › permutations/mrh_permutation.160]

0	1	2	3	4	5	6	7	8	9	10	11	12	13	14	15	16	17	18	19	20	21	22	23	24	25	26	27	28	29	30	31	32	33	34	35	36	37	38	39	40	41	42	43	44	45	46	47	48	49
890	-891	-894	893	-892	-1185	-1170	-1184	-889	1446	-1447	-1450	-1448	197	1501	-1453	-450	-1452	-1451	-1449	1454	1455	1456	1457	1458	259	385	-608	230	-1140	1187	609	611	610	-1491	612	613	614	615	616	619	-618	620	621	622	624	625	626	627	629
-380	-378	-377	-376	-375	374	-373	25	-372	-371	370	-369	-368	-367	-366	-365	-364	581	-363	-362	-361	-360	-359	358	-357	539	352	353	-354	355	356	-538	-289	-288	-287	-286	-285	-283	-282	-281	-279	278	-277	440	441	-442	443	444	445	446
[truncated: 1,723 more columns]
