# Supplementary material for: The rise and fall of breakpoint reuse depending on genome resolution
Source: BMC Bioinformatics. 2011 Oct 5;12(Suppl 9):S1. doi: 10.1186/1471-2105-12-S9-S1 (PMC3283316; doi:10.1186/1471-2105-12-S9-S1)
Supplement: Additional file 2 — Permutation file These files contain the permutations for the human-mouse-rat collinear synteny blocks which are output by Mauve. [file 1471-2105-12-S9-S1-S2.tgz › permutations/mrh_permutation.1604]

0	1	2	3	4	5	6	7	8	9	10	11	12	13	14	15	16	17	18	19	20	21	22	23	24	25	26	27	28	29	30	31	32	33	34	35	36	37	38	39	40	41	42	43	44	45	46	47	48	49
273	-274	-275	-371	-272	431	-432	-433	434	435	436	181	182	183	185	-184	186	187	188	189	190	191	192	193	194	195	196	-197	198	199	-200	-201	202	203	204	205	206	207	-208	209	210	211	212	213	214	215	216	217	-219	218
-106	-105	-104	-103	-102	-101	-100	97	-98	99	-156	-77	-76	-75	125	126	127	-73	-72	-71	70	68	-69	-67	-22	-21	-20	-26	25	-24	-305	249	-357	-356	23	-343	-341	-342	-340	-339	-338	113	455	456	-298	-297	-296	-159	158	-157
[truncated: 464 more columns]
