# Supplementary material for: The rise and fall of breakpoint reuse depending on genome resolution
Source: BMC Bioinformatics. 2011 Oct 5;12(Suppl 9):S1. doi: 10.1186/1471-2105-12-S9-S1 (PMC3283316; doi:10.1186/1471-2105-12-S9-S1)
Supplement: Additional file 2 — Permutation file These files contain the permutations for the human-mouse-rat collinear synteny blocks which are output by Mauve. [file 1471-2105-12-S9-S1-S2.tgz › permutations/mrh_permutation.161]

0	1	2	3	4	5	6	7	8	9	10	11	12	13	14	15	16	17	18	19	20	21	22	23	24	25	26	27	28	29	30	31	32	33	34	35	36	37	38	39	40	41	42	43	44	45	46	47	48	49
881	-882	-885	884	-883	-1172	-1157	-1171	-880	1430	-1431	-1434	-1432	194	1485	-1437	-442	-1436	-1435	-1433	1438	1439	1440	1441	1442	253	379	-599	225	-1127	1174	600	602	601	-1475	603	604	605	606	607	610	-609	611	612	613	615	616	617	618	620
-374	-372	-371	-370	-369	368	-367	23	-366	-365	364	-363	-362	-361	-360	-359	-358	572	-357	-356	-355	-354	-353	352	-351	530	346	347	-348	349	350	-529	-283	-282	-281	-280	-279	-277	-276	-275	-273	272	-271	432	433	-434	435	436	437	438
[truncated: 1,707 more columns]
