# Supplementary material for: The rise and fall of breakpoint reuse depending on genome resolution
Source: BMC Bioinformatics. 2011 Oct 5;12(Suppl 9):S1. doi: 10.1186/1471-2105-12-S9-S1 (PMC3283316; doi:10.1186/1471-2105-12-S9-S1)
Supplement: Additional file 2 — Permutation file These files contain the permutations for the human-mouse-rat collinear synteny blocks which are output by Mauve. [file 1471-2105-12-S9-S1-S2.tgz › permutations/mrh_permutation.16214]

0	1	2	3	4	5	6	7	8	9	10	11	12	13	14	15	16	17	18	19	20	21	22	23	24	25	26	27	28	29	30	31	32	33	34	35	36	37	38	39	40	41	42	43	44	45	46	47	48	49
113	-114	-115	184	-185	76	77	78	79	80	81	82	83	84	85	86	87	202	203	204	205	-206	207	162	175	-26	27	28	29	-30	31	32	33	34	35	36	37	38	15	16	17	18	19	20	21	22	23	24	25	-52
-49	-48	-47	46	-38	57	-36	-10	-12	-152	11	-144	53	193	194	-126	69	-68	4	-8	9	21	-5	6	72	190	-111	112	-110	-166	163	71	-182	-181	-70	-109	34	29	30	-28	31	180	54	-55	56	67	-37	32	-95	-35
[truncated: 167 more columns]
