# Supplementary material for: The rise and fall of breakpoint reuse depending on genome resolution
Source: BMC Bioinformatics. 2011 Oct 5;12(Suppl 9):S1. doi: 10.1186/1471-2105-12-S9-S1 (PMC3283316; doi:10.1186/1471-2105-12-S9-S1)
Supplement: Additional file 2 — Permutation file These files contain the permutations for the human-mouse-rat collinear synteny blocks which are output by Mauve. [file 1471-2105-12-S9-S1-S2.tgz › permutations/mrh_permutation.163]

0	1	2	3	4	5	6	7	8	9	10	11	12	13	14	15	16	17	18	19	20	21	22	23	24	25	26	27	28	29	30	31	32	33	34	35	36	37	38	39	40	41	42	43	44	45	46	47	48	49
876	-877	-880	879	-878	-1164	-1149	-1163	-875	1421	-1422	-1425	-1423	194	1476	-1428	-440	-1427	-1426	-1424	1429	1430	1431	1432	1433	251	377	-595	225	-1120	1166	596	598	597	-1466	599	600	601	602	603	606	-605	607	608	609	611	612	613	614	616
-372	-370	-369	-368	-367	366	-365	23	-364	-363	362	-361	-360	-359	-358	-357	-356	568	-355	-354	-353	-352	-351	350	-349	526	344	345	-346	347	348	-525	-281	-280	-279	-278	-277	-275	-274	-273	-271	270	-269	430	431	-432	433	434	435	436
[truncated: 1,696 more columns]
