# Supplementary material for: The rise and fall of breakpoint reuse depending on genome resolution
Source: BMC Bioinformatics. 2011 Oct 5;12(Suppl 9):S1. doi: 10.1186/1471-2105-12-S9-S1 (PMC3283316; doi:10.1186/1471-2105-12-S9-S1)
Supplement: Additional file 2 — Permutation file These files contain the permutations for the human-mouse-rat collinear synteny blocks which are output by Mauve. [file 1471-2105-12-S9-S1-S2.tgz › permutations/mrh_permutation.16356]

0	1	2	3	4	5	6	7	8	9	10	11	12	13	14	15	16	17	18	19	20	21	22	23	24	25	26	27	28	29	30	31	32	33	34	35	36	37	38	39	40	41	42	43	44	45	46	47	48	49
110	-111	-112	181	-182	74	75	76	77	78	79	80	81	82	83	84	85	199	200	201	202	-203	204	159	172	-24	25	26	27	-28	29	30	31	32	33	34	35	36	15	16	17	18	19	20	21	22	23	-50	-49	-48
-47	-46	-45	44	-36	55	-34	-10	-12	-149	11	-141	51	190	191	-123	67	-66	4	-8	9	19	-5	6	70	187	-108	109	-107	-163	160	69	-179	-178	-68	-106	32	27	28	-26	29	177	52	-53	54	65	-35	30	-92	-33
[truncated: 164 more columns]
