# Supplementary material for: The rise and fall of breakpoint reuse depending on genome resolution
Source: BMC Bioinformatics. 2011 Oct 5;12(Suppl 9):S1. doi: 10.1186/1471-2105-12-S9-S1 (PMC3283316; doi:10.1186/1471-2105-12-S9-S1)
Supplement: Additional file 2 — Permutation file These files contain the permutations for the human-mouse-rat collinear synteny blocks which are output by Mauve. [file 1471-2105-12-S9-S1-S2.tgz › permutations/mrh_permutation.164]

0	1	2	3	4	5	6	7	8	9	10	11	12	13	14	15	16	17	18	19	20	21	22	23	24	25	26	27	28	29	30	31	32	33	34	35	36	37	38	39	40	41	42	43	44	45	46	47	48	49
869	-870	-873	872	-871	-1152	-1137	-1151	-868	1409	-1410	-1413	-1411	192	1464	-1416	-438	-1415	-1414	-1412	1417	1418	1419	1420	1421	249	375	-593	223	-1108	1154	594	596	595	-1454	597	598	599	600	601	604	-603	605	606	607	609	610	611	612	614
-370	-368	-367	-366	-365	364	-363	23	-362	-361	360	-359	-358	-357	-356	-355	-354	566	-353	-352	-351	-350	-349	348	-347	524	342	343	-344	345	346	-523	-279	-278	-277	-276	-275	-273	-272	-271	-269	268	-267	428	429	-430	431	432	433	434
[truncated: 1,684 more columns]
