# Supplementary material for: The rise and fall of breakpoint reuse depending on genome resolution
Source: BMC Bioinformatics. 2011 Oct 5;12(Suppl 9):S1. doi: 10.1186/1471-2105-12-S9-S1 (PMC3283316; doi:10.1186/1471-2105-12-S9-S1)
Supplement: Additional file 2 — Permutation file These files contain the permutations for the human-mouse-rat collinear synteny blocks which are output by Mauve. [file 1471-2105-12-S9-S1-S2.tgz › permutations/mrh_permutation.165]

0	1	2	3	4	5	6	7	8	9	10	11	12	13	14	15	16	17	18	19	20	21	22	23	24	25	26	27	28	29	30	31	32	33	34	35	36	37	38	39	40	41	42	43	44	45	46	47	48	49
863	-864	-867	866	-865	-1146	-1131	-1145	-862	1403	-1406	-1404	190	1455	-1409	-434	-1408	-1407	-1405	1410	1411	1412	1413	1414	247	371	-587	221	-1102	1148	588	590	589	-1447	591	592	593	594	595	598	-597	599	600	601	603	604	605	606	608	609
-366	-364	-363	-362	-361	360	-359	21	-358	-357	356	-355	-354	-353	-352	-351	-350	560	-349	-348	-347	-346	-345	344	-343	518	338	339	-340	341	342	-517	-275	-274	-273	-272	-271	-270	-269	-267	266	-265	424	425	-426	427	428	429	430	431
[truncated: 1,671 more columns]
