# Supplementary material for: The rise and fall of breakpoint reuse depending on genome resolution
Source: BMC Bioinformatics. 2011 Oct 5;12(Suppl 9):S1. doi: 10.1186/1471-2105-12-S9-S1 (PMC3283316; doi:10.1186/1471-2105-12-S9-S1)
Supplement: Additional file 2 — Permutation file These files contain the permutations for the human-mouse-rat collinear synteny blocks which are output by Mauve. [file 1471-2105-12-S9-S1-S2.tgz › permutations/mrh_permutation.166]

0	1	2	3	4	5	6	7	8	9	10	11	12	13	14	15	16	17	18	19	20	21	22	23	24	25	26	27	28	29	30	31	32	33	34	35	36	37	38	39	40	41	42	43	44	45	46	47	48	49
860	-861	-864	863	-862	-1139	-1124	-1138	-859	1394	-1397	-1395	190	1446	-1400	-434	-1399	-1398	-1396	1401	1402	1403	1404	1405	247	371	-585	221	-1095	1141	586	588	587	-1438	589	590	591	592	593	596	-595	597	598	599	601	602	603	604	606	607
-366	-364	-363	-362	-361	360	-359	21	-358	-357	356	-355	-354	-353	-352	-351	-350	558	-349	-348	-347	-346	-345	344	-343	516	338	339	-340	341	342	-515	-275	-274	-273	-272	-271	-270	-269	-267	266	-265	424	425	-426	427	428	429	430	431
[truncated: 1,662 more columns]
