# Supplementary material for: The rise and fall of breakpoint reuse depending on genome resolution
Source: BMC Bioinformatics. 2011 Oct 5;12(Suppl 9):S1. doi: 10.1186/1471-2105-12-S9-S1 (PMC3283316; doi:10.1186/1471-2105-12-S9-S1)
Supplement: Additional file 2 — Permutation file These files contain the permutations for the human-mouse-rat collinear synteny blocks which are output by Mauve. [file 1471-2105-12-S9-S1-S2.tgz › permutations/mrh_permutation.1666]

0	1	2	3	4	5	6	7	8	9	10	11	12	13	14	15	16	17	18	19	20	21	22	23	24	25	26	27	28	29	30	31	32	33	34	35	36	37	38	39	40	41	42	43	44	45	46	47	48	49
271	-272	-273	-369	-270	429	-430	-431	432	433	434	179	180	181	183	-182	184	185	186	187	188	189	190	191	192	193	194	-195	196	197	-198	-199	200	201	202	203	204	205	-206	207	208	209	210	211	212	213	214	215	-217	216
-106	-105	-104	-103	-102	-101	-100	97	-98	99	-154	-77	-76	-75	123	124	125	-73	-72	-71	70	68	-69	-67	-22	-21	-20	-26	25	-24	-303	247	-355	-354	23	-341	-339	-340	-338	-337	-336	113	453	454	-296	-295	-294	-157	156	-155
[truncated: 462 more columns]
