# Supplementary material for: The rise and fall of breakpoint reuse depending on genome resolution
Source: BMC Bioinformatics. 2011 Oct 5;12(Suppl 9):S1. doi: 10.1186/1471-2105-12-S9-S1 (PMC3283316; doi:10.1186/1471-2105-12-S9-S1)
Supplement: Additional file 2 — Permutation file These files contain the permutations for the human-mouse-rat collinear synteny blocks which are output by Mauve. [file 1471-2105-12-S9-S1-S2.tgz › permutations/mrh_permutation.167]

0	1	2	3	4	5	6	7	8	9	10	11	12	13	14	15	16	17	18	19	20	21	22	23	24	25	26	27	28	29	30	31	32	33	34	35	36	37	38	39	40	41	42	43	44	45	46	47	48	49
856	-857	-860	859	-858	-1134	-1119	-1133	-855	1383	-1386	-1384	190	1435	-1389	-432	-1388	-1387	-1385	1390	1391	1392	1393	1394	247	369	-582	221	-1090	1136	583	585	584	-1427	586	587	588	589	590	593	-592	594	595	596	598	599	600	601	603	604
-364	-362	-361	-360	-359	358	-357	21	-356	-355	354	-353	-352	-351	-350	-349	-348	555	-347	-346	-345	-344	-343	342	-341	513	336	337	-338	339	340	-512	-275	-274	-273	-272	-271	-270	-269	-267	266	-265	422	423	-424	425	426	427	428	429
[truncated: 1,650 more columns]
