# Supplementary material for: The rise and fall of breakpoint reuse depending on genome resolution
Source: BMC Bioinformatics. 2011 Oct 5;12(Suppl 9):S1. doi: 10.1186/1471-2105-12-S9-S1 (PMC3283316; doi:10.1186/1471-2105-12-S9-S1)
Supplement: Additional file 2 — Permutation file These files contain the permutations for the human-mouse-rat collinear synteny blocks which are output by Mauve. [file 1471-2105-12-S9-S1-S2.tgz › permutations/mrh_permutation.168]

0	1	2	3	4	5	6	7	8	9	10	11	12	13	14	15	16	17	18	19	20	21	22	23	24	25	26	27	28	29	30	31	32	33	34	35	36	37	38	39	40	41	42	43	44	45	46	47	48	49
846	-847	-850	849	-848	-1122	-1107	-1121	-845	1371	-1374	-1372	187	1423	-1377	-425	-1376	-1375	-1373	1378	1379	1380	1381	1382	244	364	-573	218	-1078	1124	574	576	575	-1415	577	578	579	580	581	584	-583	585	586	587	589	590	591	592	594	595
-359	-357	-356	-355	-354	353	-352	21	-351	-350	349	-348	-347	-346	-345	-344	546	-343	-342	-341	-340	-339	338	-337	504	332	333	-334	335	336	-503	-272	-271	-270	-269	-268	-267	-266	-264	263	-262	415	416	-417	418	419	420	421	422	423
[truncated: 1,638 more columns]
