# Supplementary material for: The rise and fall of breakpoint reuse depending on genome resolution
Source: BMC Bioinformatics. 2011 Oct 5;12(Suppl 9):S1. doi: 10.1186/1471-2105-12-S9-S1 (PMC3283316; doi:10.1186/1471-2105-12-S9-S1)
Supplement: Additional file 2 — Permutation file These files contain the permutations for the human-mouse-rat collinear synteny blocks which are output by Mauve. [file 1471-2105-12-S9-S1-S2.tgz › permutations/mrh_permutation.1681]

0	1	2	3	4	5	6	7	8	9	10	11	12	13	14	15	16	17	18	19	20	21	22	23	24	25	26	27	28	29	30	31	32	33	34	35	36	37	38	39	40	41	42	43	44	45	46	47	48	49
269	-270	-271	-367	-268	427	-428	-429	430	431	432	177	178	179	181	-180	182	183	184	185	186	187	188	189	190	191	192	-193	194	195	-196	-197	198	199	200	201	202	203	-204	205	206	207	208	209	210	211	212	213	-215	214
-104	-103	-102	-101	-100	-99	-98	97	-152	-77	-76	-75	121	122	123	-73	-72	-71	70	68	-69	-67	-22	-21	-20	-26	25	-24	-301	245	-353	-352	23	-339	-337	-338	-336	-335	-334	111	451	452	-294	-293	-292	-155	154	-153	-47	6
[truncated: 459 more columns]
