# Supplementary material for: The rise and fall of breakpoint reuse depending on genome resolution
Source: BMC Bioinformatics. 2011 Oct 5;12(Suppl 9):S1. doi: 10.1186/1471-2105-12-S9-S1 (PMC3283316; doi:10.1186/1471-2105-12-S9-S1)
Supplement: Additional file 2 — Permutation file These files contain the permutations for the human-mouse-rat collinear synteny blocks which are output by Mauve. [file 1471-2105-12-S9-S1-S2.tgz › permutations/mrh_permutation.1689]

0	1	2	3	4	5	6	7	8	9	10	11	12	13	14	15	16	17	18	19	20	21	22	23	24	25	26	27	28	29	30	31	32	33	34	35	36	37	38	39	40	41	42	43	44	45	46	47	48	49
268	-269	-270	-366	-267	426	-427	-428	429	430	431	176	177	178	180	-179	181	182	183	184	185	186	187	188	189	190	191	-192	193	194	-195	-196	197	198	199	200	201	202	-203	204	205	206	207	208	209	210	211	212	-214	213
-103	-102	-101	-100	-99	-98	-97	96	-151	-76	-75	-74	120	121	122	-72	-71	-70	69	67	-68	-66	-22	-21	-20	-26	25	-24	-300	244	-352	-351	23	-338	-336	-337	-335	-334	-333	110	450	451	-293	-292	-291	-154	153	-152	-46	6
[truncated: 458 more columns]
