# Supplementary material for: The rise and fall of breakpoint reuse depending on genome resolution
Source: BMC Bioinformatics. 2011 Oct 5;12(Suppl 9):S1. doi: 10.1186/1471-2105-12-S9-S1 (PMC3283316; doi:10.1186/1471-2105-12-S9-S1)
Supplement: Additional file 2 — Permutation file These files contain the permutations for the human-mouse-rat collinear synteny blocks which are output by Mauve. [file 1471-2105-12-S9-S1-S2.tgz › permutations/mrh_permutation.169]

0	1	2	3	4	5	6	7	8	9	10	11	12	13	14	15	16	17	18	19	20	21	22	23	24	25	26	27	28	29	30	31	32	33	34	35	36	37	38	39	40	41	42	43	44	45	46	47	48	49
843	-844	-847	846	-845	-1119	-1104	-1118	-842	1364	-1367	-1365	186	1416	-1370	-422	-1369	-1368	-1366	1371	1372	1373	1374	1375	243	361	-570	217	-1075	1121	571	573	572	-1408	574	575	576	577	578	581	-580	582	583	584	586	587	588	589	591	592
-356	-354	-353	-352	-351	350	-349	21	-348	-347	346	-345	-344	-343	-342	-341	543	-340	-339	-338	-337	-336	335	-334	501	329	330	-331	332	333	-500	-271	-270	-269	-268	-267	-266	-265	-263	262	-261	412	413	-414	415	416	417	418	419	420
[truncated: 1,627 more columns]
