# Supplementary material for: The rise and fall of breakpoint reuse depending on genome resolution
Source: BMC Bioinformatics. 2011 Oct 5;12(Suppl 9):S1. doi: 10.1186/1471-2105-12-S9-S1 (PMC3283316; doi:10.1186/1471-2105-12-S9-S1)
Supplement: Additional file 2 — Permutation file These files contain the permutations for the human-mouse-rat collinear synteny blocks which are output by Mauve. [file 1471-2105-12-S9-S1-S2.tgz › permutations/mrh_permutation.17083]

0	1	2	3	4	5	6	7	8	9	10	11	12	13	14	15	16	17	18	19	20	21	22	23	24	25	26	27	28	29	30	31	32	33	34	35	36	37	38	39	40	41	42	43	44	45	46	47	48	49
109	-110	-111	178	-179	74	75	76	77	78	79	80	81	82	83	84	196	197	198	199	-200	201	156	169	-24	25	26	27	-28	29	30	31	32	33	34	35	36	15	16	17	18	19	20	21	22	23	-50	-49	-48	61
-47	-46	-45	44	-36	55	-34	-10	-12	-148	11	-140	51	187	188	-122	67	-66	4	-8	9	19	-5	6	70	184	-107	108	-106	-160	157	69	-176	-175	-68	-105	32	27	28	-26	29	174	52	-53	54	65	-35	30	-91	-33
[truncated: 161 more columns]
