# Supplementary material for: The rise and fall of breakpoint reuse depending on genome resolution
Source: BMC Bioinformatics. 2011 Oct 5;12(Suppl 9):S1. doi: 10.1186/1471-2105-12-S9-S1 (PMC3283316; doi:10.1186/1471-2105-12-S9-S1)
Supplement: Additional file 2 — Permutation file These files contain the permutations for the human-mouse-rat collinear synteny blocks which are output by Mauve. [file 1471-2105-12-S9-S1-S2.tgz › permutations/mrh_permutation.171]

0	1	2	3	4	5	6	7	8	9	10	11	12	13	14	15	16	17	18	19	20	21	22	23	24	25	26	27	28	29	30	31	32	33	34	35	36	37	38	39	40	41	42	43	44	45	46	47	48	49
836	-837	-840	839	-838	-1112	-1097	-1111	-835	1353	-1356	-1354	186	1405	-1359	-420	-1358	-1357	-1355	1360	1361	1362	1363	1364	243	359	-566	217	-1068	1114	567	569	568	-1397	570	571	572	573	576	-575	577	578	579	581	582	583	584	586	587	588
-354	-352	-351	-350	-349	348	-347	21	-346	-345	344	-343	-342	-341	-340	-339	539	-338	-337	-336	-335	-334	333	-332	497	327	328	-329	330	331	-496	-269	-268	-267	-266	-265	-263	262	-261	410	411	-412	413	414	415	416	417	418	-822	419
[truncated: 1,615 more columns]
