# Supplementary material for: The rise and fall of breakpoint reuse depending on genome resolution
Source: BMC Bioinformatics. 2011 Oct 5;12(Suppl 9):S1. doi: 10.1186/1471-2105-12-S9-S1 (PMC3283316; doi:10.1186/1471-2105-12-S9-S1)
Supplement: Additional file 2 — Permutation file These files contain the permutations for the human-mouse-rat collinear synteny blocks which are output by Mauve. [file 1471-2105-12-S9-S1-S2.tgz › permutations/mrh_permutation.172]

0	1	2	3	4	5	6	7	8	9	10	11	12	13	14	15	16	17	18	19	20	21	22	23	24	25	26	27	28	29	30	31	32	33	34	35	36	37	38	39	40	41	42	43	44	45	46	47	48	49
829	-830	-833	832	-831	-1105	-1090	-1104	-828	1345	-1348	-1346	184	1395	-1351	-416	-1350	-1349	-1347	1352	1353	1354	1355	1356	241	355	-559	215	-1061	1107	560	562	561	-1389	563	564	565	566	569	-568	570	571	572	574	575	576	577	579	580	581
-350	-349	-348	-347	346	-345	21	-344	-343	342	-341	-340	-339	-338	-337	532	-336	-335	-334	-333	-332	331	-330	492	325	326	-327	328	329	-491	-267	-266	-265	-264	-263	-261	260	-259	406	407	-408	409	410	411	412	413	414	-815	415	417
[truncated: 1,605 more columns]
