# Supplementary material for: The rise and fall of breakpoint reuse depending on genome resolution
Source: BMC Bioinformatics. 2011 Oct 5;12(Suppl 9):S1. doi: 10.1186/1471-2105-12-S9-S1 (PMC3283316; doi:10.1186/1471-2105-12-S9-S1)
Supplement: Additional file 2 — Permutation file These files contain the permutations for the human-mouse-rat collinear synteny blocks which are output by Mauve. [file 1471-2105-12-S9-S1-S2.tgz › permutations/mrh_permutation.173]

0	1	2	3	4	5	6	7	8	9	10	11	12	13	14	15	16	17	18	19	20	21	22	23	24	25	26	27	28	29	30	31	32	33	34	35	36	37	38	39	40	41	42	43	44	45	46	47	48	49
818	-819	-822	821	-820	-1093	-1078	-1092	-817	1332	-1335	-1333	182	1380	-1337	-1336	-1334	1338	1339	1340	1341	1342	239	353	-550	213	-1049	1095	551	553	552	-1374	554	555	556	557	560	-559	561	562	563	565	566	567	568	570	571	572	574	573
-348	-347	-346	-345	344	-343	21	-342	-341	340	-339	-338	-337	-336	-335	526	-334	-333	-332	-331	-330	329	-328	488	323	324	-325	326	327	-487	-265	-264	-263	-262	-261	-259	258	-257	404	405	-406	407	408	409	410	411	412	-804	413	-254
[truncated: 1,588 more columns]
