# Supplementary material for: The rise and fall of breakpoint reuse depending on genome resolution
Source: BMC Bioinformatics. 2011 Oct 5;12(Suppl 9):S1. doi: 10.1186/1471-2105-12-S9-S1 (PMC3283316; doi:10.1186/1471-2105-12-S9-S1)
Supplement: Additional file 2 — Permutation file These files contain the permutations for the human-mouse-rat collinear synteny blocks which are output by Mauve. [file 1471-2105-12-S9-S1-S2.tgz › permutations/mrh_permutation.174]

0	1	2	3	4	5	6	7	8	9	10	11	12	13	14	15	16	17	18	19	20	21	22	23	24	25	26	27	28	29	30	31	32	33	34	35	36	37	38	39	40	41	42	43	44	45	46	47	48	49
811	-812	-815	814	-813	-1086	-1071	-1085	-810	1325	-1328	-1326	178	1373	-1330	-1329	-1327	1331	1332	1333	1334	1335	235	349	-546	209	-1042	1088	547	549	548	-1367	550	551	552	553	556	-555	557	558	559	561	562	563	564	566	568	567	569	570
-344	-343	-342	-341	340	-339	19	-338	-337	336	-335	-334	-333	-332	-331	522	-330	-329	-328	-327	-326	325	-324	484	319	320	-321	322	323	-483	-261	-260	-259	-258	-257	-255	254	-253	400	401	-402	403	404	405	406	407	408	-797	409	-250
[truncated: 1,575 more columns]
