# Supplementary material for: The rise and fall of breakpoint reuse depending on genome resolution
Source: BMC Bioinformatics. 2011 Oct 5;12(Suppl 9):S1. doi: 10.1186/1471-2105-12-S9-S1 (PMC3283316; doi:10.1186/1471-2105-12-S9-S1)
Supplement: Additional file 2 — Permutation file These files contain the permutations for the human-mouse-rat collinear synteny blocks which are output by Mauve. [file 1471-2105-12-S9-S1-S2.tgz › permutations/mrh_permutation.179]

0	1	2	3	4	5	6	7	8	9	10	11	12	13	14	15	16	17	18	19	20	21	22	23	24	25	26	27	28	29	30	31	32	33	34	35	36	37	38	39	40	41	42	43	44	45	46	47	48	49
804	-805	-808	807	-806	-1075	-1060	-1074	-803	1312	-1315	-1313	175	1358	-1317	-1316	-1314	1318	1319	1320	1321	1322	232	346	-543	206	-1033	1077	544	546	545	547	548	549	550	553	-552	554	555	556	558	559	560	561	563	565	564	566	567	568
-341	-340	-339	-338	337	-336	19	-335	-334	333	-332	-331	-330	-329	-328	519	-327	-326	-325	-324	-323	322	-321	481	316	317	-318	319	320	-480	-258	-257	-256	-255	-254	-252	251	-250	397	398	-399	400	401	402	403	404	405	-790	406	-247
[truncated: 1,558 more columns]
