# Supplementary material for: The rise and fall of breakpoint reuse depending on genome resolution
Source: BMC Bioinformatics. 2011 Oct 5;12(Suppl 9):S1. doi: 10.1186/1471-2105-12-S9-S1 (PMC3283316; doi:10.1186/1471-2105-12-S9-S1)
Supplement: Additional files 3 — LCB files These files contain the lcbs for the human-mouse-rat collinear synteny blocks files which are output by Mauve. In addition, there are three files giving the lengths of the chromosomes of each genome. [file 1471-2105-12-S9-S1-S3.tgz]

Archive with 100 entries (99 files):
- lcbs
- lcbs/h_lengths.txt
- lcbs/m_lengths.txt
- lcbs/mrh_permutation.100.lcbs
- lcbs/mrh_permutation.1002.lcbs
- lcbs/mrh_permutation.1005.lcbs
- lcbs/mrh_permutation.1008.lcbs
- lcbs/mrh_permutation.1009.lcbs
- lcbs/mrh_permutation.101.lcbs
- lcbs/mrh_permutation.1016.lcbs
- lcbs/mrh_permutation.10162.lcbs
- lcbs/mrh_permutation.102.lcbs
- lcbs/mrh_permutation.1021.lcbs
- lcbs/mrh_permutation.1023.lcbs
- lcbs/mrh_permutation.103.lcbs
- lcbs/mrh_permutation.1031.lcbs
- lcbs/mrh_permutation.1035.lcbs
- lcbs/mrh_permutation.104.lcbs
- lcbs/mrh_permutation.1042.lcbs
- lcbs/mrh_permutation.1044.lcbs
- lcbs/mrh_permutation.10446.lcbs
- lcbs/mrh_permutation.1045.lcbs
- lcbs/mrh_permutation.1049.lcbs
- lcbs/mrh_permutation.10494.lcbs
- lcbs/mrh_permutation.105.lcbs
- lcbs/mrh_permutation.106.lcbs
- lcbs/mrh_permutation.10619.lcbs
- lcbs/mrh_permutation.1062.lcbs
- lcbs/mrh_permutation.1064.lcbs
- lcbs/mrh_permutation.1065.lcbs
- lcbs/mrh_permutation.10666.lcbs
- lcbs/mrh_permutation.10698.lcbs
- lcbs/mrh_permutation.107.lcbs
- lcbs/mrh_permutation.1070.lcbs
- lcbs/mrh_permutation.10766.lcbs
- lcbs/mrh_permutation.108.lcbs
- lcbs/mrh_permutation.1087.lcbs
- lcbs/mrh_permutation.1088.lcbs
- lcbs/mrh_permutation.1089.lcbs
- lcbs/mrh_permutation.109.lcbs
- lcbs/mrh_permutation.1090.lcbs
- lcbs/mrh_permutation.10906.lcbs
- lcbs/mrh_permutation.1093.lcbs
- lcbs/mrh_permutation.1096.lcbs
- lcbs/mrh_permutation.110.lcbs
- lcbs/mrh_permutation.1101.lcbs
- lcbs/mrh_permutation.11029.lcbs
- lcbs/mrh_permutation.111.lcbs
- lcbs/mrh_permutation.1110.lcbs
- lcbs/mrh_permutation.112.lcbs
- lcbs/mrh_permutation.1124.lcbs
- lcbs/mrh_permutation.113.lcbs
- lcbs/mrh_permutation.1138.lcbs
- lcbs/mrh_permutation.11386.lcbs
- lcbs/mrh_permutation.114.lcbs
- lcbs/mrh_permutation.11411.lcbs
- lcbs/mrh_permutation.1145.lcbs
- lcbs/mrh_permutation.1146.lcbs
- lcbs/mrh_permutation.115.lcbs
- lcbs/mrh_permutation.1155.lcbs
- lcbs/mrh_permutation.116.lcbs
- lcbs/mrh_permutation.117.lcbs
- lcbs/mrh_permutation.1171.lcbs
- lcbs/mrh_permutation.1177.lcbs
- lcbs/mrh_permutation.1178.lcbs
- lcbs/mrh_permutation.11783.lcbs
- lcbs/mrh_permutation.118.lcbs
- lcbs/mrh_permutation.11814.lcbs
- lcbs/mrh_permutation.1185.lcbs
- lcbs/mrh_permutation.11857.lcbs
- lcbs/mrh_permutation.11865.lcbs
- lcbs/mrh_permutation.1188.lcbs
- lcbs/mrh_permutation.119.lcbs
- lcbs/mrh_permutation.1191.lcbs
- lcbs/mrh_permutation.11925.lcbs
- lcbs/mrh_permutation.1195.lcbs
- lcbs/mrh_permutation.11959.lcbs
- lcbs/mrh_permutation.120.lcbs
- lcbs/mrh_permutation.121.lcbs
- lcbs/mrh_permutation.1216.lcbs
- lcbs/mrh_permutation.1219.lcbs
- lcbs/mrh_permutation.122.lcbs
- lcbs/mrh_permutation.12268.lcbs
- lcbs/mrh_permutation.12277.lcbs
- lcbs/mrh_permutation.123.lcbs
- lcbs/mrh_permutation.1239.lcbs
- lcbs/mrh_permutation.124.lcbs
- lcbs/mrh_permutation.125.lcbs
- lcbs/mrh_permutation.1251.lcbs
- lcbs/mrh_permutation.126.lcbs
- lcbs/mrh_permutation.12640.lcbs
- lcbs/mrh_permutation.12667.lcbs
- lcbs/mrh_permutation.1267.lcbs
- lcbs/mrh_permutation.127.lcbs
- lcbs/mrh_permutation.128.lcbs
- lcbs/mrh_permutation.1282.lcbs
- lcbs/mrh_permutation.1283.lcbs
- lcbs/mrh_permutation.129.lcbs
- lcbs/mrh_permutation.12977.lcbs
- lcbs/r_lengths.txt
