# Supplementary material for: The rise and fall of breakpoint reuse depending on genome resolution
Source: BMC Bioinformatics. 2011 Oct 5;12(Suppl 9):S1. doi: 10.1186/1471-2105-12-S9-S1 (PMC3283316; doi:10.1186/1471-2105-12-S9-S1)
Supplement: Additional files 3 — LCB files These files contain the lcbs for the human-mouse-rat collinear synteny blocks files which are output by Mauve. In addition, there are three files giving the lengths of the chromosomes of each genome. [file 1471-2105-12-S9-S1-S3.tgz › lcbs/h_lengths.txt]

245522847 2005-07-14 23:30 Homo_sapiens.NCBI35.may.dna_rm.chromosome.1
243018229 2005-07-14 23:31 Homo_sapiens.NCBI35.may.dna_rm.chromosome.2
199505740 2005-07-14 23:31 Homo_sapiens.NCBI35.may.dna_rm.chromosome.3
191411218 2005-07-14 23:31 Homo_sapiens.NCBI35.may.dna_rm.chromosome.4
180857866 2005-07-14 23:32 Homo_sapiens.NCBI35.may.dna_rm.chromosome.5
170975699 2005-07-14 23:32 Homo_sapiens.NCBI35.may.dna_rm.chromosome.6
158628139 2005-07-14 23:32 Homo_sapiens.NCBI35.may.dna_rm.chromosome.7
146274826 2005-07-14 23:33 Homo_sapiens.NCBI35.may.dna_rm.chromosome.8
138429268 2005-07-14 23:33 Homo_sapiens.NCBI35.may.dna_rm.chromosome.9
135413628 2005-07-14 23:33 Homo_sapiens.NCBI35.may.dna_rm.chromosome.10
134452384 2005-07-14 23:33 Homo_sapiens.NCBI35.may.dna_rm.chromosome.11
132449811 2005-07-14 23:34 Homo_sapiens.NCBI35.may.dna_rm.chromosome.12
114142980 2005-07-14 23:34 Homo_sapiens.NCBI35.may.dna_rm.chromosome.13
106368585 2005-07-14 23:34 Homo_sapiens.NCBI35.may.dna_rm.chromosome.14
100338915 2005-07-14 23:34 Homo_sapiens.NCBI35.may.dna_rm.chromosome.15
88827254 2005-07-14 23:35 Homo_sapiens.NCBI35.may.dna_rm.chromosome.16
78774742 2005-07-14 23:35 Homo_sapiens.NCBI35.may.dna_rm.chromosome.17
76117153 2005-07-14 23:35 Homo_sapiens.NCBI35.may.dna_rm.chromosome.18
63811651 2005-07-14 23:35 Homo_sapiens.NCBI35.may.dna_rm.chromosome.19
62435964 2005-07-14 23:35 Homo_sapiens.NCBI35.may.dna_rm.chromosome.20
46944323 2005-07-14 23:35 Homo_sapiens.NCBI35.may.dna_rm.chromosome.21
49554710 2005-07-14 23:35 Homo_sapiens.NCBI35.may.dna_rm.chromosome.22
154824264 2005-07-14 23:35 Homo_sapiens.NCBI35.may.dna_rm.chromosome.X
57701691 2005-07-14 23:36 Homo_sapiens.NCBI35.may.dna_rm.chromosome.Y
