# Supplementary material for: The rise and fall of breakpoint reuse depending on genome resolution
Source: BMC Bioinformatics. 2011 Oct 5;12(Suppl 9):S1. doi: 10.1186/1471-2105-12-S9-S1 (PMC3283316; doi:10.1186/1471-2105-12-S9-S1)
Supplement: Additional files 3 — LCB files These files contain the lcbs for the human-mouse-rat collinear synteny blocks files which are output by Mauve. In addition, there are three files giving the lengths of the chromosomes of each genome. [file 1471-2105-12-S9-S1-S3.tgz › lcbs/m_lengths.txt]

195203927 2005-07-14 23:36 Mus_musculus.NCBIM33.may.dna_rm.chromosome.1.fa.raw
181686250 2005-07-14 23:36 Mus_musculus.NCBIM33.may.dna_rm.chromosome.2.fa.raw
160575607 2005-07-14 23:36 Mus_musculus.NCBIM33.may.dna_rm.chromosome.3.fa.raw
154141344 2005-07-14 23:37 Mus_musculus.NCBIM33.may.dna_rm.chromosome.4.fa.raw
149721531 2005-07-14 23:37 Mus_musculus.NCBIM33.may.dna_rm.chromosome.6.fa.raw
149219885 2005-07-14 23:37 Mus_musculus.NCBIM33.may.dna_rm.chromosome.5.fa.raw
133051633 2005-07-14 23:38 Mus_musculus.NCBIM33.may.dna_rm.chromosome.7.fa.raw
128688707 2005-07-14 23:38 Mus_musculus.NCBIM33.may.dna_rm.chromosome.8.fa.raw
124177049 2005-07-14 23:38 Mus_musculus.NCBIM33.may.dna_rm.chromosome.9.fa.raw
130633972 2005-07-14 23:38 Mus_musculus.NCBIM33.may.dna_rm.chromosome.10.fa.raw
121648857 2005-07-14 23:39 Mus_musculus.NCBIM33.may.dna_rm.chromosome.11.fa.raw
115071072 2005-07-14 23:39 Mus_musculus.NCBIM33.may.dna_rm.chromosome.12.fa.raw
116458020 2005-07-14 23:39 Mus_musculus.NCBIM33.may.dna_rm.chromosome.13.fa.raw
117079080 2005-07-14 23:40 Mus_musculus.NCBIM33.may.dna_rm.chromosome.14.fa.raw
104138553 2005-07-14 23:40 Mus_musculus.NCBIM33.may.dna_rm.chromosome.15.fa.raw
98801893 2005-07-14 23:40 Mus_musculus.NCBIM33.may.dna_rm.chromosome.16.fa.raw
93559791 2005-07-14 23:40 Mus_musculus.NCBIM33.may.dna_rm.chromosome.17.fa.raw
91083707 2005-07-14 23:41 Mus_musculus.NCBIM33.may.dna_rm.chromosome.18.fa.raw
60688862 2005-07-14 23:41 Mus_musculus.NCBIM33.may.dna_rm.chromosome.19.fa.raw
160634946 2005-07-14 23:41 Mus_musculus.NCBIM33.may.dna_rm.chromosome.X.fa.raw
47900188 2005-07-14 23:41 Mus_musculus.NCBIM33.may.dna_rm.chromosome.Y.fa.raw
