# Supplementary material for: The rise and fall of breakpoint reuse depending on genome resolution
Source: BMC Bioinformatics. 2011 Oct 5;12(Suppl 9):S1. doi: 10.1186/1471-2105-12-S9-S1 (PMC3283316; doi:10.1186/1471-2105-12-S9-S1)
Supplement: Additional files 3 — LCB files These files contain the lcbs for the human-mouse-rat collinear synteny blocks files which are output by Mauve. In addition, there are three files giving the lengths of the chromosomes of each genome. [file 1471-2105-12-S9-S1-S3.tgz › lcbs/mrh_permutation.1087.lcbs]

FormatVersion	4
SequenceCount	3
Sequence0File	mouse.raw
Sequence0Length	2634164874
Sequence1File	rat.raw
Sequence1Length	2718881021
Sequence2File	human.raw
Sequence2Length	3076781887
IntervalCount	621
Interval 0
28	3173898	-900896220	-1446565197
27	9366946	-893869770	-1440906108

Interval 1
89	9614371	-893613622	1457423707
27	18029925	-884598199	1466071116

Interval 2
27	18336433	1494070825	1110238116
83	21438086	1497083221	1112972723

Interval 3
31	21612845	1497263596	-1134280964
39	34673157	1510212476	-1116659299

Interval 4
64	34726505	1510267568	376341289
45	35166763	1510701047	377260964

Interval 5
36	35226411	1510744532	-375844494
39	36563172	1512249487	-374087893

Interval 6
27	36588304	1512279466	342110926
22	43899129	1519862142	351492082

Interval 7
27	44277360	1520070100	2178987116
27	44517424	1520363454	2179256755

Interval 8
63	45094294	1520812914	434735838
43	46290730	1522080440	435793731

Interval 9
55	47161206	-1529302747	-441950560
37	53698571	-1522254891	-435965760

Interval 10
47	53788600	1529325522	441967440
48	78032140	1553976093	467848278

Interval 11
31	78046775	-1554214151	467862560
41	78226540	-1554003531	468049444

Interval 12
41	78234884	1554231179	468061688
27	93833013	1570237900	487999024

Interval 13
27	95531891	1571992116	979707998
34	96698131	1573128006	981058618

Interval 14
30	97420431	-1574428816	-982211700
31	98195199	-1573789875	-981439366

Interval 15
49	103722154	1845297121	2621909485
38	111413142	1854646905	2628221961

Interval 16
27	111881170	-1855185939	2628720187
32	111890184	-1855176751	2628729506

Interval 17
28	118052397	1866704028	-367762109
27	125458153	1873910560	-359677489

Interval 18
58	125481960	1873943959	378495865
36	127577880	1876192214	380959379

Interval 19
43	127585130	-1876357365	380976140
7	127713730	-1876213249	381172217

Interval 20
51	127736310	1876380917	381227297
53	130226178	1879077369	383958356

Interval 21
27	130516667	1879363015	-203733636
46	157804441	1908862943	-174407026

Interval 22
27	157828492	-1908982890	-174387753
31	157910802	-1908897552	-174321844

Interval 23
27	157936562	1909005768	-174301124
54	159277049	1910377108	-172835799

Interval 24
50	159351715	-1910754193	-172647986
58	159570577	-1910515884	-172405559

Interval 25
30	159579390	1910764578	-172398105
43	174576427	1925932822	-155330135

Interval 26
42	174627940	1925990765	236580452
27	179822450	1931269770	243407589

Interval 27
29	180031823	1931424051	-223815076
27	181073366	1932515835	-222333085

Interval 28
31	181152464	1932631776	220684012
27	182216704	1933919187	222283676

Interval 29
27	182398495	1934101412	-220655338
30	195064349	1946895078	-204023502

Interval 30
43	198266050	-2345405570	-1690080290
47	206934782	-2337075795	-1680593749

Interval 31
27	207178897	2345480660	1690159767
32	218215788	2355794292	1701819240

Interval 32
38	218233041	2355810482	-1702193580
49	218360894	2355929390	-1702064766

Interval 33
45	218563866	527543575	-384785522
54	219212642	528208242	-384078719

Interval 34
31	219445129	528652999	359059140
27	219720579	528934373	359354371

Interval 35
48	219770642	528994513	-1674486682
27	220099074	529357468	-1673970565

Interval 36
27	220113496	531215220	-1673955560
27	220247611	531350027	-1673801411

Interval 37
57	220256496	529370692	-1673791122
47	220785027	529910926	-1673157153

Interval 38
47	221010213	530137118	1672010739
61	221800054	530935052	1673088381

Interval 39
27	222056313	531909788	1669422941
68	223633709	533578199	1671816234

Interval 40
78	223677365	533614925	-1669248535
48	224874215	534791954	-1667718551

Interval 41
31	224953850	534895189	1664361538
35	227422512	537489388	1667628984

Interval 42
19	227452352	537530651	-1664312266
27	229961049	539925499	-1661239696

Interval 43
51	229969286	539935453	1656800595
66	234370561	545095013	1661197229

Interval 44
40	234728959	545537204	385454648
27	256806562	569604472	407451581

Interval 45
27	256875288	-569850800	407537130
46	257039643	-569705070	407676798

Interval 46
71	257050432	569900611	407696477
27	279543442	593784806	433698580

Interval 47
27	279616832	593850111	-1867533778
30	290544685	605981813	-1852424906

Interval 48
27	290838936	-606503076	-1852122265
27	290989860	-606343412	-1852004763

Interval 49
27	291006455	606591434	-1851968988
27	298431071	614705702	-1844611916

Interval 50
68	298450051	-614919036	-1844595779
32	298571301	-614783995	-1844466612

Interval 51
60	298662030	614975536	-1844374857
34	300953567	617445972	-1841571690

Interval 52
12	300999540	-617479545	-1841526349
27	301015820	-617463406	-1841492276

Interval 53
54	301027464	617527347	-1841478749
58	306048848	622626860	-1836344991

Interval 54
27	307334833	624202153	-2329897799
75	308936891	625805218	-2328155799

Interval 55
27	308975399	625949528	2330260882
27	322021494	640735464	2346535373

Interval 56
27	322057192	640770114	-341983763
27	322597532	641296899	-340653278

Interval 57
31	322661896	641353327	355725483
34	324320904	643086217	358830026

Interval 58
33	324448870	643239697	2707061517
34	346246767	667722564	2730767382

Interval 59
60	346767982	667925341	-2706707804
34	347743460	668922180	-2705454281

Interval 60
31	347820186	669006144	2734718256
27	376747178	697130654	2767696155

Interval 61
33	380282771	-368519914	1466300339
36	382854793	-365952921	1468243777

Interval 62
260	382872361	-365418311	1468253632
32	382995662	-365301159	1468373220

Interval 63
27	383016371	-365799485	1468388658
27	383451232	-365448079	1468748879

Interval 64
33	383466594	-365269864	1468759475
29	392133538	-355658200	1476970746

Interval 65
27	392745498	368763613	1454163425
33	396428858	372858608	1457389357

Interval 66
35	396530794	373006424	-638951748
105	396879215	373415964	-638482699

Interval 67
39	397152550	373870023	-668127086
27	404311865	381484364	-661838628

Interval 68
27	404468091	383032819	-661657287
40	405486256	384106303	-660582148

Interval 69
35	405682393	381619273	657954447
89	406810265	382931472	659031030

Interval 70
27	406872556	-385566737	659093384
41	408173198	-384182482	660518112

Interval 71
48	408464929	385887352	668187477
27	412682287	390380346	672840915

Interval 72
39	413142267	390861052	810995212
99	429170520	408958289	829581263

Interval 73
27	429237138	409032744	-2117084533
39	434170262	414316368	-2110319457

Interval 74
27	434290324	414434983	639113246
48	444284189	424894765	647951934

Interval 75
43	444336090	425429433	647975239
33	444394615	425474868	648051128

Interval 76
49	444415093	424938962	648109659
27	444834278	425387312	648591530

Interval 77
71	444859408	425521144	648617287
43	453251868	434770393	657839910

Interval 78
27	453366688	434899355	-851489143
27	464298952	446834662	-839404299

Interval 79
28	464456885	447021220	-154883040
27	473085541	458913736	-146684893

Interval 80
36	473419005	459240352	142902199
48	473741972	459570403	143236079

Interval 81
32	473867778	459678792	-144534190
41	474559918	460420727	-143855769

Interval 82
33	474601355	460466848	142365014
73	474953516	460815974	142752555

Interval 83
34	474962731	460824348	-120251752
27	487870529	474190466	-107001435

Interval 84
30	487950952	-474526190	-106936062
43	488179636	-474322269	-106720674

Interval 85
67	488202879	474589873	-106699288
27	497254653	484401838	-96655994

Interval 86
54	497305338	-484730500	-96594626
37	497530600	-484506402	-96321858

Interval 87
77	497537159	484791054	-96309262
27	499897113	487204208	-93621256

Interval 88
51	500001529	487320436	-808954105
39	519888684	508269530	-783735294

Interval 89
34	520187077	508760302	-89121067
79	521590539	510303025	-87579557

Interval 90
43	521618969	-510451197	-87547812
105	521764129	-510309064	-87402956

Interval 91
34	521878881	510525611	-87295659
27	537461716	526038703	-68303428

Interval 92
27	540943472	901096836	1446735031
27	547060754	907864575	1452708403

Interval 93
66	547173137	907978784	-1487228370
31	548820151	909589162	-1485602226

Interval 94
50	548878168	-910059299	-1485554522
28	548941961	-909995661	-1485489666

Interval 95
43	548971222	910158427	-1485438582
27	557334521	918855670	-1477052725

Interval 96
41	557407545	918952710	-1454067869
46	558236676	919842731	-1453188968

Interval 97
39	558826279	920436119	-1160666832
102	572440311	935826532	-1148237853

Interval 98
29	572511096	935925031	1563514795
27	582577126	946680776	1574654482

Interval 99
27	582590291	946697120	1633326982
47	591102931	956236802	1642376713

Interval 100
39	591142730	956547757	1642431882
56	591523753	956945384	1642783049

Interval 101
30	591548272	956282151	1642792217
38	591725539	956482852	1642966952

Interval 102
31	591725864	957181042	1642967221
31	606330138	972194471	1656752829

Interval 103
27	606498905	972400002	1616441711
29	609378813	975760371	1618997101

Interval 104
98	610002904	976402990	1542977601
36	611635097	978312874	1544469647

Interval 105
183	611681261	-978594248	1544498803
27	611885050	-978383750	1544717243

Interval 106
74	611894746	978625898	1544727784
27	623549023	991410363	1556569194

Interval 107
27	623641617	-991742450	1556663611
27	623856891	-991525849	1556893789

Interval 108
43	623910210	991775831	1556942722
38	626335354	994539525	1559284649

Interval 109
27	626361139	-994820328	1559299083
27	626594416	-994572824	1559506935

Interval 110
36	626629992	994849785	1559522811
27	630670275	999503290	1563414012

Interval 111
30	630743013	999557858	58837679
96	632603429	1001261051	60280884

Interval 112
33	632763537	-1001322006	-60420405
27	632785690	-1001300036	-60400430

Interval 113
27	632801616	1001335326	60435381
107	639026183	1008461754	67231609

Interval 114
83	639125945	1008569641	-58723454
43	651746979	1020506070	-46672099

Interval 115
69	651748204	-1020702068	-46670816
43	651923898	-1020527246	-46436404

Interval 116
27	651948566	1020722206	-46398064
45	666306056	1033766379	-31357088

Interval 117
35	666318773	-1034011563	-31332157
39	666541046	-1033793800	-31011410

Interval 118
31	666591011	1034043320	-30947492
43	667966563	1035451565	-28830709

Interval 119
27	668557741	-1036816113	-28100271
35	669781237	-1035583167	-26571440

Interval 120
31	669887706	1037022710	-26483782
27	691604209	1057396029	-913335

Interval 121
27	694763124	-724989087	-1323612467
34	695464413	-724182131	-1322729133

Interval 122
37	695542063	-724089258	1322507171
83	695712351	-723940634	1322691910

Interval 123
27	695834164	-723750653	-1322413485
32	699592586	-719875330	-1318848279

Interval 124
47	700050883	718681043	-1318413500
27	700595140	719228987	-1317926952

Interval 125
29	700708154	-718568619	-1317785044
46	711361487	-706360560	-1307761930

Interval 126
46	711472146	-706251839	1333348057
27	713812144	-703873857	1336093236

Interval 127
27	713953184	-703745635	1254045748
80	714173383	-703543187	1254300284

Interval 128
139	714324663	-703405911	1381371295
116	719760060	-697961841	1387951143

Interval 129
78	720154777	-1083595309	271887580
56	722507983	-1081471517	274458348

Interval 130
27	722777344	-2030684093	2845040773
27	723198801	-2030252817	2845523874

Interval 131
27	723271836	2029915576	689201883
243	723499686	2030169487	689446172

Interval 132
39	723583681	-2029841687	689577969
27	725366131	-2028015074	691894002

Interval 133
27	725507929	-2027870006	-696892021
27	728327648	-2024801339	-692434556

Interval 134
42	728561074	-2024641724	697633016
48	736464383	-2016829669	706233622

Interval 135
27	736559619	2016605568	706304094
43	736719073	2016787538	706447817

Interval 136
44	736773770	-2016478533	706524017
32	743637375	-2009273695	713802429

Interval 137
59	743645485	2009040769	713811467
35	743849637	2009240294	714087289

Interval 138
27	743935616	-2008999774	714208852
51	753987680	-1994207972	725227459

Interval 139
39	754000349	1993920962	725241610
32	754211151	1994170955	725557212

Interval 140
31	754255797	-1993874050	725615950
34	776985882	-1970029586	756863098

Interval 141
39	777113322	-1969877623	-757218899
63	777236039	-1969746755	-757054792

Interval 142
48	777861445	-1969010662	758687945
32	793481852	-1953291300	777402602

Interval 143
34	794418153	-1952436452	89702453
30	795073909	-1951772312	90387148

Interval 144
55	795086182	1951664747	90419356
44	795170712	1951751098	90519387

Interval 145
27	795479304	-1950848720	90874588
42	797334114	-1948949109	93538384

Interval 146
27	797368253	-1948921120	688531062
32	797840901	-1948421681	689153574

Interval 147
34	799077676	-1835684314	-2076554384
82	799746174	-1835000596	-2075535650

Interval 148
32	799765705	-1834980619	-2842178877
78	800915014	-1833628887	-2840425214

Interval 149
27	801264592	2457984749	-2839963130
41	801620551	2458341190	-2839478627

Interval 150
27	802051549	-1833561288	-2838606795
61	802271447	-1833337990	-2838232220

Interval 151
31	802333503	-1833269103	2051317857
27	803823598	-1832091409	2053428708

Interval 152
30	803941844	-1831974025	-2064429268
72	811743197	-1824137797	-2053499733

Interval 153
27	811765261	-1824121568	2064523044
50	818776225	-1817149081	2075491549

Interval 154
39	819271546	-1816628338	1296441149
31	819511035	-1816373544	1297439184

Interval 155
84	819558874	-1816328537	-1302648388
40	821241559	-1814522526	-1300319366

Interval 156
27	821405001	1814071520	-1300154770
41	821888377	1814440721	-1299769093

Interval 157
42	822037233	-1814018710	-1299562392
43	823376178	-1812835573	-1297614806

Interval 158
43	823594347	-1812526500	-1304884509
29	824427852	-1811453685	-1303453898

Interval 159
46	824458812	-1811426406	1306098906
39	825096271	-1810751167	1307080712

Interval 160
38	825172268	-1810665523	-1333194927
47	825817175	-1810032771	-1332061405

Interval 161
49	825935042	1809741800	-1331891141
30	826131671	1809951518	-1331650292

Interval 162
27	826470500	1808545427	-1331270810
102	826785655	1808857853	-1330963295

Interval 163
53	827074136	1806535643	1330550576
34	827292459	1806896429	1330739148

Interval 164
30	827733696	-1805435994	1231556200
27	829637408	-1803500167	1233634352

Interval 165
27	829642363	-1803494903	-1233767858
27	829739018	-1803404537	-1233642582

Interval 166
44	829768625	-1803371145	1233813058
32	832197300	-1800854767	1236886142

Interval 167
72	832322794	-1800690162	-1237801865
32	833091133	-1799925390	-1236986990

Interval 168
44	833167332	-1799841242	1328672420
47	834368609	-1798644821	1330163615

Interval 169
89	835515838	-1797985906	2103170886
27	835780213	-1797709895	2103685527

Interval 170
27	835956528	1797363834	2103965017
27	836159488	1797594119	2104238540

Interval 171
31	836233072	-1797307658	2104374150
29	840471006	-1792325940	2110023495

Interval 172
27	843895464	725161189	1323670173
51	848247799	729954473	1328434582

Interval 173
96	848428461	730110553	1238342805
27	853846700	735924387	1243596296

Interval 174
94	853879038	735944781	1343038195
32	889656744	774158811	1381287284

Interval 175
27	889769920	774324801	1254335263
30	897686395	783075667	1264145405

Interval 176
50	899664200	784907625	777918826
27	906068535	791811051	783659764

Interval 177
74	906376974	792183655	-810666066
47	907470566	793565730	-809386492

Interval 178
37	907913092	793769725	-67923909
39	908306990	794191896	-67492709

Interval 179
45	911744135	801090534	-334507722
30	913624185	803049193	-331051784

Interval 180
61	913632581	803258419	-331033093
27	913722638	803349051	-330928042

Interval 181
52	913728603	803063346	-330921278
53	913907584	803241446	-330707732

Interval 182
29	914007990	803460190	-330581314
52	924635354	814970813	-319492644

Interval 183
27	924736868	815048430	316492810
27	926717495	817079053	319181516

Interval 184
27	927172884	817338735	-316452040
38	928833158	819031029	-314129431

Interval 185
51	928841464	819038399	618658064
33	929143557	819362778	619058941

Interval 186
50	929163301	819385763	-618555968
30	931675766	821940973	-616013031

Interval 187
27	931881842	822074482	501521708
27	933388924	823574103	503653651

Interval 188
39	933549590	823750128	552587536
50	937518940	828056796	556878118

Interval 189
20	937578999	-828483902	556941045
31	937859399	-828230078	557220555

Interval 190
41	937902757	828610635	557291156
32	944498783	835601505	563910946

Interval 191
72	944507787	835624885	488589553
85	957024023	849124825	501396914

Interval 192
60	957059560	849154252	619174146
34	957412459	849499336	619635625

Interval 193
27	957490692	849594985	-1720103082
27	959635867	851903413	-1717223786

Interval 194
29	959805729	852072194	-1947167191
39	961667320	853992332	-1944752870

Interval 195
32	961700123	854032184	2830655437
29	962314032	854707480	2831531386

Interval 196
27	962533877	854920821	-1944727420
139	962702923	855085063	-1944536110

Interval 197
45	962898504	855322336	-1953694106
27	964024613	856196748	-1953138511

Interval 198
27	964201785	856398192	1952363614
44	964767686	857088008	1953073551

Interval 199
83	965798412	857749037	-1951745087
27	969920374	862637980	-1947264482

Interval 200
27	969968101	862689701	1953764739
27	979587852	872927164	1961397216

Interval 201
34	979603678	872941927	-1961485757
56	979645009	872981754	-1961411092

Interval 202
39	979653500	872997710	1961494732
50	983590139	877376019	1966366119

Interval 203
39	983637802	877713757	1966421940
42	984607809	878718966	1967762893

Interval 204
36	984641037	877417305	1967827776
38	984896517	877659672	1968151992

Interval 205
27	984900908	878723398	1968155950
27	990541413	884254577	1976916440

Interval 206
27	998089520	76188180	-2694553249
32	1001440352	78734145	-2692102484

Interval 207
27	1001442853	78888727	-2692100215
27	1001469791	78915735	-2692050922

Interval 208
27	1001471007	78751471	-2692050053
44	1001530038	78809072	-2691956004

Interval 209
40	1003579232	79508197	-2690933719
56	1003926427	79921527	-2690166937

Interval 210
77	1004160372	80164014	2688552774
37	1004681883	80674298	2689117685

Interval 211
47	1004899350	80832504	-2688139396
40	1008984464	84597762	-2684691490

Interval 212
62	1009716068	-85525860	-2682838281
67	1009798292	-85451608	-2682757981

Interval 213
37	1009806218	85222061	-2682747047
27	1010008108	85438725	-2682523108

Interval 214
27	1010020017	85546260	-2682504568
34	1017263746	90753611	-2676302630

Interval 215
27	1018253382	91775510	2675565899
27	1018946104	92479059	2676271218

Interval 216
30	1021241627	93676167	-2698292691
39	1023895598	96416017	-2695007402

Interval 217
27	1024052234	96615492	1827401410
28	1033400919	106485677	1835232164

Interval 218
42	1033904515	107173079	2317838575
27	1034106130	107390723	2318064928

Interval 219
54	1034234413	107482002	-2323635791
68	1039944875	116674976	-2318813543

Interval 220
30	1040580307	117511206	-2327747758
27	1041914038	118811810	-2326435471

Interval 221
27	1042159385	118993527	2324486221
30	1043187035	120012312	2325567271

Interval 222
39	1043224768	120050942	-2397533259
40	1045404442	122577628	-2394847060

Interval 223
39	1045416068	122589701	2394349293
28	1045847408	123028798	2394821652

Interval 224
36	1045871005	123050351	-2394340746
27	1051486147	129135544	-2388318877

Interval 225
52	1051504619	-129221314	-2388295942
212	1051569333	-129158678	-2388225464

Interval 226
53	1051575539	129237679	-2388219590
27	1052914148	130884194	-2386896367

Interval 227
27	1052990313	130982688	2381111743
58	1053362191	131360373	2381544673

Interval 228
49	1053759386	-132025848	2381797984
31	1054062871	-131755950	2382092172

Interval 229
27	1054079274	-132197789	2382095982
57	1054217253	-132050123	2382207218

Interval 230
27	1054234872	132229066	2382229722
92	1057894349	136080306	2386066642

Interval 231
27	1057899984	136086268	-2386817651
35	1058489485	136703268	-2386111359

Interval 232
27	1058525857	137088579	2380438941
60	1058972888	137543692	2380931994

Interval 233
30	1058989802	137559037	2378463463
5	1060324621	138907698	2379964274

Interval 234
88	1060324626	138907703	-2377813402
27	1062419705	141001964	-2375562628

Interval 235
42	1064929154	143390113	-1898940085
41	1079847727	159409469	-1881498582

Interval 236
57	1080000264	-159673647	-1813788956
27	1080074920	-159591692	-1813681398

Interval 237
27	1080284206	159710975	1813825873
44	1080702405	160276358	1814561321

Interval 238
32	1080759337	-160662946	1814655729
38	1080969958	-160489877	1814864241

Interval 239
27	1081009453	160721585	1814897764
27	1094371090	174641532	1827346555

Interval 240
88	1094442651	174716700	-2416022260
116	1095872458	176206875	-2414457675

Interval 241
3	1095963283	176333868	2416501837
30	1096122904	176482850	2416655065

Interval 242
32	1096220631	176594248	-2416980872
32	1096411468	176791797	-2416718345

Interval 243
31	1096487577	176861967	2417172817
27	1097838170	178311827	2418728724

Interval 244
43	1098481789	179462473	2419666373
32	1098826220	179829406	2420083554

Interval 245
36	1098876650	179877513	2419306110
49	1099009671	180016000	2419472473

Interval 246
27	1099084364	180037592	2420369989
69	1104318617	185366004	2426032694

Interval 247
51	1104380511	185444105	-2426718358
45	1104526606	185647276	-2426532015

Interval 248
51	1104723525	185853334	-2427897405
27	1105146403	186380707	-2427386149

Interval 249
39	1105213505	186453345	2428062002
27	1106321496	187556566	2429217065

Interval 250
33	1106393637	187615851	1795865520
26	1112997573	194354219	1803395725

Interval 251
37	1113011521	194465686	1803408602
27	1113942627	195385378	1804491407

Interval 252
32	1113949138	-194453247	1804499301
106	1114021302	-194375249	1804589617

Interval 253
14	1114026829	195532545	1804599213
27	1122035546	204171596	1813243642

Interval 254
78	1122054042	204191581	-1880916996
35	1123583262	205771951	-1878542124

Interval 255
46	1126654492	-1792091655	2648576758
104	1127881616	-1790480654	2649471886

Interval 256
27	1128677367	-2258850402	2179439290
65	1137506683	-2249466002	2191049364

Interval 257
27	1137557918	-2249411334	1390318145
68	1143159088	-2244572441	1396600099

Interval 258
35	1144326160	-2243589959	2128277309
27	1144509703	-2243428531	2128563137

Interval 259
33	1144806895	-2243091214	-1432521734
27	1148218907	-2239513066	-1428002785

Interval 260
27	1148323122	-2239406262	-1433093533
27	1148541451	-2239162485	-1432731691

Interval 261
45	1148578300	-2239124574	1426770194
60	1149662159	-2238007142	1427953505

Interval 262
48	1150173650	-2237458700	-1426599561
27	1157381496	-2230001051	-1419166272

Interval 263
47	1157386121	-2229994990	-1399596897
27	1158742319	-2228649242	-1398103316

Interval 264
93	1158785921	-2228599887	1402543524
49	1164071743	-2223187579	1407897067

Interval 265
27	1164109224	-2223153938	-879306214
40	1189688537	-2193161086	-852188481

Interval 266
40	1190085585	-2192741227	1408043928
36	1191818859	-2191129471	1410134573

Interval 267
50	1192424172	-2189010809	-2661144357
35	1193535024	-2187938391	-2659344001

Interval 268
89	1193924296	2187346721	2658583337
51	1194304924	2187766573	2659168342

Interval 269
63	1194777133	-2187017528	2657557665
27	1195220546	-2186564819	2658169440

Interval 270
27	1195449466	2455738730	2846694861
27	1197931260	2457797031	2848973757

Interval 271
32	1198040859	-2478339414	-839236447
116	1201378826	-2474854726	-835650597

Interval 272
27	1201411046	2474733039	-835620309
75	1201469392	2474796841	-835556315

Interval 273
32	1201703097	-2474467178	-835312445
34	1206298290	-2470091351	-829708091

Interval 274
27	1206435041	-2469954757	-2656048001
35	1207969520	-2468416647	-2654139320

Interval 275
45	1208140872	-2466856346	2443041399
43	1212952579	-2461889460	2448617624

Interval 276
27	1212962809	2461755840	2448633158
55	1213047116	2461850220	2448700234

Interval 277
49	1213092888	-2461738081	2448753302
30	1215948179	-2458796515	2452084055

Interval 278
27	1216467113	-2455621431	2452241197
78	1226038504	-2445629095	2461760925

Interval 279
62	1226062646	2445337483	2461785879
27	1226298172	2445581591	2462017653

Interval 280
27	1226316237	-2445296424	2462032849
27	1227597006	-2443957487	2463315742

Interval 281
63	1227877592	2478616747	2463322018
41	1230470413	2481124680	2466323235

Interval 282
42	1230492320	2481147050	-2470687779
43	1233983681	2484671104	-2466632672

Interval 283
70	1234079894	2484774394	2470828973
34	1239222031	2490110344	2476590867

Interval 284
31	1239388761	-2490362034	2476799863
69	1239564962	-2490160375	2476989623

Interval 285
43	1239615456	2490428679	2477066537
27	1246599643	2497552482	2486426538

Interval 286
30	1246748008	2497648303	225507579
50	1249917944	2500546182	231601421

Interval 287
31	1250048749	2500710677	-1709768003
43	1251577252	2502236206	-1708064532

Interval 288
166	1251643563	-2502421362	-1707988368
110	1251746156	-2502301256	-1707859822

Interval 289
45	1255967692	1348156625	-1916223833
27	1270522884	1363878980	-1899545920

Interval 290
29	1270594984	1364558796	2650292798
50	1274343950	1369269735	2653035331

Interval 291
27	1274679241	1369828767	1264200986
27	1277841556	1373328959	1267403492

Interval 292
31	1278123596	1373595216	-1944440139
62	1281795548	1377188985	-1941210349

Interval 293
29	1281813746	-1377424818	-1941194066
37	1282013964	-1377217761	-1940992700

Interval 294
56	1282059891	1377566865	-1940947454
27	1306460675	1405494673	-1917002305

Interval 295
29	1306511359	1405553714	2346588615
29	1306994629	1406064874	2347153762

Interval 296
30	1307027136	1406098804	2373623292
27	1307575295	1406676674	2374212655

Interval 297
27	1307628507	1406719499	2371358472
33	1309337962	1408634168	2373402242

Interval 298
39	1309357448	1408653464	-2371244274
27	1313377508	1412852835	-2366199515

Interval 299
27	1313383760	1413158638	-2366190804
36	1313455132	1413236861	-2366106156

Interval 300
81	1313464556	1412979450	-2366097077
35	1313624752	1413141476	-2365913402

Interval 301
135	1313629575	1413258628	-2365907727
27	1323247652	1423225352	-2354248291

Interval 302
139	1323262925	-1423304624	-2354212896
27	1323315334	-1423245067	-2354140280

Interval 303
27	1323321833	1423332014	-2354130403
41	1324618246	1424536122	-2352601322

Interval 304
97	1324632691	-1424788472	-2352584897
27	1324806092	-1424582331	-2352347894

Interval 305
35	1324882410	1424897946	-2352264165
47	1328306202	1428556560	-2347213219

Interval 306
43	1328397822	1428633865	-1116165087
52	1330863501	1431226140	-1113228626

Interval 307
27	1331165759	1431508154	1134601038
125	1341207981	1441797934	1146722780

Interval 308
27	1341447958	1442247163	-2375234607
29	1342317903	1443151324	-2374290116

Interval 309
90	1342323204	1443156568	2373528816
27	1342388506	1443221905	2373608081

Interval 310
87	1342431887	1443250996	-638110976
40	1358036192	1458964005	-620263816

Interval 311
27	1358514594	1459455574	-540704611
45	1363334127	1463481748	-534995598

Interval 312
42	1363413303	1463554921	-525731612
27	1369572968	1469936408	-517767124

Interval 313
32	1369826412	1470540476	-517474502
180	1370746772	1471429329	-516271793

Interval 314
39	1370791568	1471477400	525846805
36	1371410999	1472157315	526686857

Interval 315
37	1371489432	1472231822	-526832232
38	1371597282	1472345449	-526698013

Interval 316
40	1371616859	1472364769	526904461
34	1373945814	1474710949	531071385

Interval 317
34	1374048064	-1475226662	531203476
27	1374355760	-1474922164	531767979

Interval 318
36	1374456654	1470001741	531889752
49	1374695918	1470233354	532301235

Interval 319
42	1374818483	1475283012	532476450
27	1376430004	1476954130	534931359

Interval 320
27	1379598560	-37960761	-1215242096
113	1383410780	-34005571	-1210872541

Interval 321
36	1383727024	2256384	-1210592763
27	1397574468	16766253	-1195607851

Interval 322
34	1397626893	-24092983	-1195529724
27	1405132521	-17026210	-1188390889

Interval 323
27	1405398354	-29497482	-1188198082
51	1409915155	-24281373	-1183676566

Interval 324
45	1410305506	-2540730867	-1177324077
27	1410481513	-2540506263	-1177141842

Interval 325
77	1410579119	2541536201	-1177022817
34	1411363191	2542256391	-1176299212

Interval 326
27	1411372142	-2542494699	1176067104
145	1411643009	-2542263550	1176286198

Interval 327
88	1411800886	2542659483	-1175902757
27	1424605953	2555134334	-1163709535

Interval 328
49	1424902134	2555524663	-1163423787
61	1426238920	2556842720	-1162292860

Interval 329
86	1426243813	2555346399	-1162288541
44	1426283508	2555389455	-1162251911

Interval 330
27	1426361664	2556851554	-1162229897
69	1427761951	2558176561	-1161051210

Interval 331
47	1428061709	2533102062	1177470302
27	1434331298	2539757043	1183484996

Interval 332
27	1434470593	-2540430355	354048860
41	1434891070	-2540001214	354586651

Interval 333
48	1436044926	2530056821	-1748476855
38	1439023846	2532952641	-1744775028

Interval 334
72	1439036604	2528037138	-1744754328
28	1440718771	2529876522	-1742552199

Interval 335
27	1440791855	-2527953292	-1742432870
34	1442486366	-2526182499	-1740389606

Interval 336
91	1442534659	2525787796	-1740365501
32	1442750403	2526023716	-1740163737

Interval 337
29	1442805185	-2525757305	-1740131856
31	1451079121	-2517304766	-1729727458

Interval 338
28	1451261968	-2517115341	2836433065
68	1451483396	-2516886511	2836683408

Interval 339
74	1451531817	-2516840023	2837723946
27	1451739949	-2516630972	2837945775

Interval 340
60	1451983306	2516358601	-2837599830
42	1452091578	2516472184	-2837458309

Interval 341
39	1452196219	-2516106025	-2837263000
27	1452284962	-2516031006	-2837122413

Interval 342
31	1452545276	-2515728900	-2814664610
51	1454804057	-2513466653	-2811735283

Interval 343
34	1454927027	-1217642866	-2656606016
45	1455157045	-1217439198	-2656435359

Interval 344
31	1455888036	-1216741957	2641742445
51	1457458021	-1215157643	2644273471

Interval 345
38	1457496423	-1215119928	-2645559635
50	1457969377	-1214632981	-2644458137

Interval 346
57	1458743697	-1228371094	2047337665
43	1462128597	-1225120712	2051161537

Interval 347
43	1462138945	-1225105516	2845809773
50	1462666989	-1224585313	2846428248

Interval 348
34	1462907389	1228376161	-2047329935
27	1504500388	1272903837	-2000093765

Interval 349
99	1504607791	1206334446	-1999921003
70	1506861045	1213610406	-1998168228

Interval 350
27	1510197901	2030750160	-2844910900
46	1512536917	2033112539	-2842194402

Interval 351
45	1512699167	2033298836	1274971162
27	1523907256	2044729243	1286339044

Interval 352
31	1523949982	2044768234	-314125609
65	1536849643	2057872205	-300505699

Interval 353
65	1536876118	-2058361308	-300491049
37	1537288335	-2057985573	-300090939

Interval 354
39	1537705778	2058786470	-299708994
27	1538077042	2059113620	-299361929

Interval 355
32	1538348606	-1607056534	1052128651
30	1539153769	-1606249633	1053101379

Interval 356
40	1539201100	-1606196314	2397834154
107	1539262895	-1606128230	2397918280

Interval 357
73	1539343366	1607709943	-1051271927
58	1555436931	1624480082	-1033864793

Interval 358
2	1555541449	1624594250	-1060059838
27	1558388381	1627690390	-1056933886

Interval 359
27	1558431927	1627732084	-1013549485
27	1561609576	1630800708	-1009984192

Interval 360
30	1561624722	1630816075	1029824082
29	1564891877	1634334839	1033784640

Interval 361
31	1564942975	1634396510	-245422220
36	1565060121	1634509143	-245314401

Interval 362
27	1565646457	1635749119	-224987666
34	1566167478	1636285005	-224227317

Interval 363
99	1566375288	1636501431	2503504307
27	1567516815	1637476262	2504815207

Interval 364
30	1567559072	1637516513	2507636041
34	1567785680	1637742917	2507881131

Interval 365
29	1567926085	1637895770	-2506204540
40	1568469131	1638445741	-2505326846

Interval 366
36	1568488100	1638457425	2506235453
67	1568931741	1638916291	2506775281

Interval 367
35	1568961565	1638947362	2502406695
29	1569444329	1639440915	2503030614

Interval 368
51	1569492331	1639477524	-2502178476
111	1572431937	1642567125	-2498557015

Interval 369
79	1572468754	-1643124320	-2498516312
35	1572759486	-1642693040	-2498198152

Interval 370
68	1572829981	1643329330	-2498114247
27	1577034832	1647692868	-2493355273

Interval 371
27	1577057079	1647711850	2491099108
27	1579072178	1649772739	2493291657

Interval 372
91	1579103800	1649803271	-2491074778
41	1582478047	1653635491	-2487811925

Interval 373
27	1582489456	1653646185	2486623396
36	1582956956	1654126546	2487250679

Interval 374
27	1582959811	-1658452936	2487255348
38	1583392944	-1658027034	2487747768

Interval 375
68	1583439094	-1657969677	-2512495244
27	1583816777	-1657573211	-2512058963

Interval 376
29	1583828524	1657296472	-2512049490
37	1584064014	1657542911	-2511725748

Interval 377
49	1584098893	-1657253572	-2511675124
27	1584320385	-1657019705	-2511358792

Interval 378
51	1584367317	1654219720	-2511289315
31	1584807523	1654681401	-2510810943

Interval 379
27	1584865463	-1655009077	-2510729407
41	1585091602	-1654762516	-2510482116

Interval 380
73	1585109504	1655029388	-2510466613
72	1585966809	1655968711	-2509262911

Interval 381
29	1586019556	1656022133	2513021188
47	1586666072	1656683129	2513855791

Interval 382
34	1586780188	1658794796	2512777620
27	1586911474	1658938105	2512967644

Interval 383
49	1586921746	1658949239	2514111212
30	1590230801	1662134720	2517847112

Interval 384
27	1590497593	1662548598	-2519878328
27	1591612130	1663710867	-2518543559

Interval 385
47	1591660019	1663755465	2542200504
27	1593152066	1665216983	2544255681

Interval 386
27	1593186351	1667166084	-2542014132
27	1593259405	1667235935	-2541924099

Interval 387
47	1593281589	1665387466	-2541895956
27	1595003248	1667140872	-2539785798

Interval 388
27	1595005878	1667251562	-2539783916
74	1604015496	1676493389	-2529632490

Interval 389
27	1604050429	1676536307	2520282894
32	1610148504	1683094182	2527504771

Interval 390
34	1610420875	1683330843	-2529028655
27	1610644198	1683547363	-2528742958

Interval 391
27	1610782701	1683687741	2527711092
64	1611238119	1684167593	2528273764

Interval 392
30	1611273568	1684201912	2529167472
27	1611462035	1684526739	2529385094

Interval 393
27	1611952386	1685109300	2544527085
34	1613246527	1686395714	2546163708

Interval 394
49	1613273426	-1686527681	2546196216
36	1613384308	-1686416872	2546312050

Interval 395
30	1613410341	1686563303	2546348901
57	1613738928	1686849540	2546768423

Interval 396
34	1613768243	1686878148	-2550081166
27	1616040005	1689169867	-2547212172

Interval 397
27	1616199865	-1689423645	2550375346
27	1616380173	-1689244814	2550580708

Interval 398
32	1616438456	1689632684	2550655398
34	1628263590	1701238362	2564966309

Interval 399
65	1631880520	1083661334	-271756027
27	1634738734	1086766927	-268434110

Interval 400
41	1634769910	-1086908470	-268411768
100	1634904410	-1086794562	-268283506

Interval 401
49	1634989897	1087263880	-268227135
61	1651560706	1103075887	-250648770

Interval 402
27	1651626719	1103122404	-249996177
27	1652382827	1103940649	-248611731

Interval 403
43	1652404008	1103960765	-250565786
41	1652686863	1104258722	-250126088

Interval 404
31	1652702627	1104275492	-248538202
46	1654695130	1106246550	-245731686

Interval 405
27	1654890093	1106401989	-1338629962
30	1657154312	1109129041	-1336123023

Interval 406
39	1657290503	1109339058	-1250682043
27	1663902294	1116760836	-1243675366

Interval 407
30	1664157211	1117071019	-1342800319
109	1668517307	1121417737	-1338674364

Interval 408
27	1668580693	1121480288	2215328746
145	1673436235	1126736247	2219501799

Interval 409
92	1673461575	-1126920496	2219517503
60	1673599225	-1126789009	2219597130

Interval 410
27	1673610715	1126950382	2219606986
27	1681350291	1135324834	2228028133

Interval 411
40	1681384756	1135551696	2228074317
39	1681430917	1135593828	2228154073

Interval 412
27	1681443870	1135363128	2228168508
27	1681596799	1135525371	2228346571

Interval 413
27	1681620528	1135648519	2228370576
30	1694923832	1150438840	2242358039

Interval 414
93	1694956541	1150461451	2248821941
43	1732439302	1190682166	2291041602

Interval 415
39	1732447216	-1190809429	2291049981
31	1732574239	-1190687047	2291204756

Interval 416
51	1732891634	1191366972	2291273134
27	1736931449	1195855744	2296483077

Interval 417
27	1739820017	1200761786	-1389710178
27	1741085395	1202033894	-1388041805

Interval 418
27	1741143840	1202085052	-1253585260
139	1743806688	1205016981	-1250828711

Interval 419
54	1747110420	-2337003465	-1680519012
30	1751035205	-2333078311	-1677087759

Interval 420
34	1751092363	-2333031592	1676948349
43	1751201610	-2332938050	1677045043

Interval 421
31	1751324601	-2332783583	-1676833506
27	1753487118	-2330413087	-1674773033

Interval 422
38	1753579875	-2330351768	-236400165
90	1756977896	-2325669005	-232073079

Interval 423
68	1757123787	-2318709195	-231993533
76	1757370235	-2318467056	-231656247

Interval 424
53	1757397029	-2318413141	-1274670400
27	1764230166	-2310592510	-1267612475

Interval 425
40	1764380336	-2310338037	-1089315233
39	1768661481	-2305804606	-1084379767

Interval 426
39	1768685944	2305508907	-1084347088
47	1768901074	2305735375	-1084115122

Interval 427
33	1768950431	-2305462184	-1084058585
27	1773049481	-2300346883	-1080970578

Interval 428
28	1773106072	2300290426	-1080917818
178	1773116349	2300300715	-1080906866

Interval 429
67	1773118088	-2300278943	-1080905473
66	1773470599	-2299899309	-1080492751

Interval 430
29	1773806970	-2299480321	1060490223
48	1790861644	-2282310028	1079256710

Interval 431
46	1790871594	-2281456896	1079266727
27	1790962090	-2281346922	1079397598

Interval 432
32	1790971715	-2282287612	1079404935
39	1791757191	-2281477396	1080454908

Interval 433
95	1791851771	-2281255340	-1630215234
27	1793048987	-2280032024	-1628259751

Interval 434
58	1793967797	-2279109338	1624465569
27	1795842829	-2277219196	1627466038

Interval 435
33	1795934450	2276838599	1627680194
27	1796101431	2276999999	1627933248

Interval 436
39	1796313823	-2276394488	-1053563911
55	1796615248	-2276088016	-1053155571

Interval 437
56	1796665444	-2276041338	1053819811
45	1798526048	-2274194037	1056427185

Interval 438
31	1798539561	-2274178391	1013559535
27	1801060370	-2271583650	1016576582

Interval 439
40	1801093313	-2271564355	1619667895
33	1803725600	-2268751123	1623747577

Interval 440
32	1804991600	-2266974818	1630595397
36	1806548768	-2265404520	1633099033

Interval 441
27	1808810319	-2264248728	-887408344
46	1813626387	-2259148993	-881259341

Interval 442
56	1813732967	-30623883	-881034866
27	1814632970	-29725537	-879703366

Interval 443
27	1814911547	269368973	-975623250
31	1824091513	280159811	-967537765

Interval 444
27	1824094710	-280265218	-967534297
32	1824192583	-280167103	-967453153

Interval 445
27	1824194775	280266551	-967451432
34	1824551661	280660654	-967160851

Interval 446
31	1824664721	-281469547	-967075382
52	1825146096	-280777444	-966623681

Interval 447
29	1825149730	281490772	-966617086
57	1844179315	302417345	-945133343

Interval 448
27	1844195720	-302736176	-945122618
51	1844354829	-302589512	-944933791

Interval 449
64	1844399055	302448230	-944870012
101	1844439648	302489124	-944813912

Interval 450
27	1844604644	302826210	-944612824
27	1855060600	313754528	-932468002

Interval 451
27	1855067201	314292547	-932461453
27	1855820178	315117038	-931639066

Interval 452
29	1855853357	313805881	-931598179
101	1856258248	314263617	-931109942

Interval 453
27	1856289168	315128927	-931052750
27	1860270162	319569008	-922986137

Interval 454
27	1863962825	-2078149195	546601508
27	1871011246	-2071786552	552525062

Interval 455
84	1871623791	-2071261582	-516009995
63	1873235342	-2069840848	-514277697

Interval 456
27	1873471753	2069626153	-514019764
64	1873659332	2069775334	-513847240

Interval 457
50	1873682948	-2069588109	-513821505
27	1875929246	-2067545508	-511671236

Interval 458
27	1876270935	-2064053234	-2242744630
57	1876386061	-2063926018	-2242608486

Interval 459
27	1876637981	-2063661089	1099497183
36	1876827312	-2063427083	1099709551

Interval 460
27	1876899277	-2063344358	1749205947
52	1880828763	-2059190406	1754021406

Interval 461
35	1881018137	2168898769	1754033754
32	1882374040	2170284918	1755537667

Interval 462
29	1882712258	2170601270	-546429860
39	1887628076	2175640726	-540878042

Interval 463
36	1887649889	2175679144	503764142
36	1888419548	2176468557	504861114

Interval 464
72	1888535693	2176602425	-1725417804
49	1890549594	2178752998	-1721008890

Interval 465
40	1890551618	2178754706	-1763587788
49	1897454512	2186455736	-1756648657

Interval 466
27	1898112279	2080202032	2243138300
35	1902737048	2084915484	2248769743

Interval 467
66	1903466434	2085438867	2210800038
49	1908462544	2093834373	2215230052

Interval 468
27	1908626708	2094436949	2101100151
95	1908840296	2094700175	2101344842

Interval 469
38	1908934979	2094814760	2096061795
27	1911374930	2097308550	2099200971

Interval 470
35	1911480293	2097443330	-2125979031
27	1911859872	2097815518	-2125671147

Interval 471
42	1911883230	2097860245	-2102474605
27	1912686751	2098640697	-2101547787

Interval 472
32	1913074856	2099026979	-2100281202
30	1913512521	2099517837	-2099646484

Interval 473
27	1913584169	2099595669	2126042408
33	1915237103	2101369940	2128192433

Interval 474
48	1915334223	2101482597	-1401757057
28	1916884138	2103109421	-1399665486

Interval 475
32	1916897257	2103124368	-1419120127
39	1924444599	2112097889	-1410170761

Interval 476
78	1924590705	2112260556	-2125621306
32	1931647853	2119984148	-2117324330

Interval 477
65	1931670799	2120009052	2129088019
44	1934582693	2123329650	2131878263

Interval 478
42	1934628880	2123388956	-2132111042
27	1934830686	2123569856	-2131937631

Interval 479
46	1934839755	2123593963	2132136624
32	1938578065	2127709134	2135877705

Interval 480
27	1938587011	-2127919806	2135887811
39	1938781335	-2127721569	2136079887

Interval 481
56	1938785432	2127937910	2136084378
110	1943041165	2132638993	2140809682

Interval 482
27	1943071241	-2132904558	2140838822
69	1943260520	-2132741347	2140941007

Interval 483
43	1943369450	2132940337	2141026667
27	1970779658	2162104277	2171031870

Interval 484
27	1970787430	2162208977	2171039709
27	1971152024	2162593315	2171505980

Interval 485
38	1971163668	2162132246	2171516428
27	1971203378	2162168735	2171560496

Interval 486
29	1971226224	2162664526	2171596479
105	1977253074	2168850980	2178792446

Interval 487
47	1980457233	320366614	-922302203
31	1980858033	320820856	-921800460

Interval 488
79	1981148174	321783011	-921435084
27	1981313405	321941976	-921254368

Interval 489
32	1981336324	321127044	-921225635
30	1981986302	321668999	-920643129

Interval 490
65	1982082229	321974338	-920559283
27	2010108116	353069446	-888546186

Interval 491
38	2010224924	1273285487	1487443673
67	2036478930	1300717785	1515516890

Interval 492
59	2036494084	-1300993656	1515544254
27	2036749095	-1300738735	1515836119

Interval 493
36	2036758248	1301006251	1515843902
27	2054634013	1320051592	1536169272

Interval 494
36	2054700123	1320128644	2849029103
92	2057124222	1322463218	2851737484

Interval 495
77	2057210460	-1322599120	2851902969
27	2057328500	-1322481710	2852061409

Interval 496
43	2057352094	1322950059	2852095463
27	2060942590	1326293714	2856115078

Interval 497
69	2061062623	-1326614072	2856278840
39	2061261781	-1326411455	2856558928

Interval 498
27	2061284761	1326638530	2856582797
27	2067341542	1332948498	2864213453

Interval 499
49	2067526758	1333150822	1977905083
27	2081407043	1347499019	1997781203

Interval 500
43	2084759413	-1603046410	2400996064
27	2095705835	-1590984235	2413923290

Interval 501
27	2096324727	-1788953222	-1439578420
47	2097111515	-1788196272	-1438769038

Interval 502
30	2097514167	1787796095	-1977377713
52	2097762853	1788012388	-1977110291

Interval 503
27	2098151227	-1787379001	-2835354528
86	2098473786	-1787045581	-2834947770

Interval 504
55	2098552884	-1786970702	2834088111
35	2098848221	-1786671844	2834411756

Interval 505
27	2098913769	-1786598745	-2833984587
43	2099082324	-1786407193	-2833802808

Interval 506
35	2099106257	-1786384210	2832093091
27	2099200029	-1786288932	2832241502

Interval 507
27	2099396268	-1786111594	-2833335474
44	2099956158	-1785553330	-2832730037

Interval 508
52	2101044370	-1784643459	673011919
43	2112609644	-1772591244	685262109

Interval 509
27	2112799109	-1772394666	-687302654
27	2114158625	-1771052715	-685478451

Interval 510
36	2114185210	-1771026906	687431333
47	2114477735	-1770734358	687792084

Interval 511
32	2114556854	-1770649847	-615325517
80	2117414845	-1767761957	-612125775

Interval 512
32	2117838373	1767329226	-612027508
27	2117964569	1767475784	-611846210

Interval 513
81	2118051968	-1767155299	-611749617
27	2144006679	-1739999448	-584278820

Interval 514
27	2144088003	1739548067	-584222124
86	2144393647	1739821442	-583935399

Interval 515
30	2144785529	1701285012	-578754282
39	2157370453	1715560588	-564498314

Interval 516
90	2157441567	1715626494	2782267287
27	2171500822	1730617704	2798936196

Interval 517
32	2171692615	-1731528638	2799130194
31	2172429573	-1730753640	2800052999

Interval 518
27	2172510819	1731807920	2800145083
75	2180259215	1739217788	2810060401

Interval 519
45	2183412341	38098334	1215462556
27	2186559364	41098048	1219344524

Interval 520
27	2186769401	-41742611	-1220181477
34	2187846986	-41176062	-1219470633

Interval 521
43	2187983059	-47089210	-1227082604
44	2192586680	-42184420	-1220614455

Interval 522
34	2192685974	48723471	1228269321
27	2194641563	54417335	1231127015

Interval 523
106	2194820782	54594052	-977748929
31	2196574027	56151296	-975755510

Interval 524
28	2196776477	56481307	2698393558
31	2199927414	58461048	2698930353

Interval 525
30	2202444390	1603343025	-2400929902
36	2202672107	1603562483	-2400676679

Interval 526
73	2202699235	1603592513	2400536491
34	2202889228	1603776193	2400635780

Interval 527
39	2202938552	1603820541	-2400494210
29	2205163142	1606074105	-2397970142

Interval 528
32	2205264689	-1607608389	1051392554
27	2205778063	-1607079885	1052108599

Interval 529
45	2205809700	2508075650	1093797224
31	2209839043	2512175791	1099477628

Interval 530
31	2209887307	2512239294	2810159698
42	2210958637	2513390718	2811694388

Interval 531
27	2211019151	1217728556	2656641165
34	2211398169	1218120534	2657032380

Interval 532
44	2212215024	1220984911	-2650179139
36	2212636771	1221383855	-2649782941

Interval 533
49	2212699858	-2508044429	-1093720753
27	2216032847	-2504374902	-1089832154

Interval 534
33	2219651803	-1492580947	-1109550901
45	2224852287	-1487232665	-1103746278

Interval 535
119	2224861347	-1487048178	-1103734284
44	2225049422	-1486803958	-1103516841

Interval 536
39	2225059797	1487060345	-1103505456
50	2225167344	1487170413	-1103369884

Interval 537
29	2225175728	-1487220795	-1103361326
27	2225207291	-1487190792	-1103321086

Interval 538
54	2225253859	-1486466625	-1103260119
27	2225467095	-1486250658	-1102955920

Interval 539
27	2225502841	1486694541	-1102929821
27	2225614133	1486783746	-1102832488

Interval 540
27	2225776394	-1486221676	-1102661343
27	2228368311	-1483384698	-1099752047

Interval 541
27	2228479166	-1483284735	504880987
34	2232152148	-1477961513	508728320

Interval 542
34	2237509831	1574475845	982254133
27	2241607849	1578696542	986587561

Interval 543
32	2241619947	-1578787917	986594827
130	2241691995	-1578698740	986666820

Interval 544
37	2241702910	1578822932	986681976
47	2244056687	1581190332	989390190

Interval 545
30	2244238855	1581424205	-2575336941
32	2250255607	1587817504	-2567955143

Interval 546
67	2250286071	-1081460903	274473389
33	2255975642	-1075331910	281076731

Interval 547
27	2256305459	1057519424	281320242
32	2270534901	1073593178	297041758

Interval 548
29	2272267088	-1589580374	2566317004
27	2273597262	-1588088811	2567722910

Interval 549
31	2277295189	-2321970028	-1710164742
70	2277462989	-2321835715	-1709962663

Interval 550
64	2277534670	-2321793232	1703629546
27	2278260736	-2321147128	1704333502

Interval 551
27	2278359064	-2321063801	-1705414502
31	2279146301	-2320031593	-1704410651

Interval 552
27	2279187678	-2319983624	1705734437
27	2280311525	-2318826141	1707013330

Interval 553
98	2280502725	2322173582	1707220507
27	2280596815	2322298903	1707341212

Interval 554
51	2280774244	2322580588	1702335189
27	2281998078	2323726703	1703575773

Interval 555
113	2282113365	2323847504	-1711719959
51	2283522505	2325301431	-1710289822

Interval 556
38	2283697360	2357344134	-2565962720
33	2284109220	2357760289	-2565540662

Interval 557
110	2284143722	2357820404	2582175989
27	2305874417	2380388415	2604703664

Interval 558
27	2305948621	2380483648	-374024703
34	2306960842	2381533587	-372456091

Interval 559
27	2307129563	2381700113	989893164
53	2308669795	2383274826	991743759

Interval 560
27	2308724002	2383326598	1016729514
51	2318380536	2394137093	1027031753

Interval 561
55	2318698008	2394487775	991807452
27	2322264036	2398841094	995982948

Interval 562
196	2322305986	-2399081638	996017420
27	2322439205	-2398938750	996139122

Interval 563
38	2322519005	2399329767	996202100
43	2324585905	2401792960	998456315

Interval 564
30	2324823023	2402139546	-999152508
27	2325348682	2402644408	-998696973

Interval 565
31	2325454853	2402752006	999285925
27	2334497662	2412450463	1009798324

Interval 566
43	2334899086	2412907984	-1029576745
89	2336909046	2414978839	-1027220144

Interval 567
31	2337079645	2415247210	2575585270
45	2338003379	2416220425	2576888179

Interval 568
27	2338042939	2416252957	2617813208
27	2340273332	2418605980	2620440963

Interval 569
27	2340321078	-2419000897	2620479419
52	2340646790	-2418666338	2620871448

Interval 570
74	2341471204	2420025853	2577071991
49	2342280219	2420895254	2578518612

Interval 571
31	2342390430	-2421443029	2578661999
27	2342790855	-2421030984	2579267397

Interval 572
19	2342948221	2421508558	-2617699352
27	2354124418	2433176278	-2605119311

Interval 573
27	2354327125	2433372092	-2641498324
30	2355276175	2434305117	-2640227991

Interval 574
58	2355656808	-2434688631	-2639686410
116	2355893928	-2434435143	-2639379915

Interval 575
34	2356095092	2434746704	-2639127522
42	2364371885	2443325932	-2630428386

Interval 576
31	2367991083	205793169	-1878501133
28	2378133562	217060862	-1867684093

Interval 577
27	2378253370	217154266	-1616197835
27	2389027272	228245083	-1604437013

Interval 578
80	2389164877	228389213	1536348531
33	2394417282	233925751	1542830272

Interval 579
41	2394498383	234001470	-1728760424
54	2396197940	235957976	-1726860363

Interval 580
29	2396307837	236068336	1726302081
31	2396638335	236394664	1726676955

Interval 581
34	2396736905	236492128	1763879009
27	2401715912	241890381	1769222688

Interval 582
170	2401801341	-242011445	1769367539
40	2401896129	-241913987	1769491757

Interval 583
31	2401904943	242035881	1769505554
42	2405998051	246964333	1773531393

Interval 584
43	2406295046	-248833292	1773916891
48	2408045750	-247062676	1776129243

Interval 585
27	2408247613	-249257608	1776438842
27	2408461952	-249054689	1776693414

Interval 586
40	2408571455	249357974	1776720549
34	2417387763	259192515	1786341054

Interval 587
27	2417402150	-259491282	1786348516
15	2417618510	-259271215	1786588392

Interval 588
32	2417681772	259598367	1786668932
148	2425424425	267693095	1795828696

Interval 589
27	2430087945	2587022082	-2915168434
27	2430554120	2587517817	-2914426974

Interval 590
27	2430760989	-2585960865	-2914289610
27	2432198480	-2584426458	-2912329571

Interval 591
30	2434000255	-2583085741	2902020989
29	2444743208	-2570967861	2911281939

Interval 592
31	2444809890	-2570750339	2911432644
27	2444877838	-2570686901	2911486642

Interval 593
43	2444881867	2570761241	2911490930
33	2444921441	2570808339	2911529409

Interval 594
41	2445522226	2570076539	2979475411
49	2445702417	2570253847	2979657801

Interval 595
89	2446168251	-2569836221	2980040892
39	2462956627	-2558189189	2989857169

Interval 596
27	2463201399	2689287163	2990073374
32	2464709269	2691231679	2991674414

Interval 597
115	2464724769	-2691499117	2991689323
27	2464878981	-2691287885	2991815546

Interval 598
33	2464932716	2691554657	2991855243
46	2478653310	2705228231	3004051548

Interval 599
27	2478678238	2705250840	-3004538673
71	2478868519	2705430374	-3004335480

Interval 600
47	2479811144	2706446352	3005352533
34	2485968097	2713023186	3011051581

Interval 601
105	2486147710	-2713518972	3011176971
27	2486284640	-2713384040	3011264673

Interval 602
27	2486297621	2713085816	3011279786
45	2486465470	2713254030	3011459971

Interval 603
46	2486500910	2713585020	3011486820
27	2489113028	2715553719	3014706456

Interval 604
51	2489133036	-2715804311	3014774370
32	2489348918	-2715624138	3014925949

Interval 605
32	2489633156	2716587011	3015284560
31	2491381731	2718334257	3017316054

Interval 606
27	2491412062	-2718566774	3017354144
28	2491603117	-2718368240	3017583873

Interval 607
27	2492972864	2588051020	-2978963444
27	2493368447	2588384636	-2978651451

Interval 608
27	2494269699	2620953929	2873115068
95	2494849633	2621574083	2873753358

Interval 609
54	2495636351	2622382042	-2901328617
36	2511598096	2640070934	-2887867297

Interval 610
31	2511716767	2640235712	-2915734363
27	2511723381	2640242328	-2915725574

Interval 611
27	2511910865	2640541074	2921762273
27	2520656197	2649789056	2937551585

Interval 612
15	2520729757	2649878777	-2937793796
36	2520859847	2650011609	-2937673826

Interval 613
62	2520990473	2650145974	2937844269
34	2556572607	2686961243	2971380846

Interval 614
29	2556689537	-2595667051	2971464845
27	2563086495	-2588544963	2978572781

Interval 615
27	2566082428	2597986731	-2919180145
27	2567886190	2600050851	-2917216637

Interval 616
39	2568657534	-2596565880	2919883539
36	2569241069	-2595908878	2920894917

Interval 617
27	2570748374	-2619835822	-2887830296
41	2582846161	-2606114615	-2877124941

Interval 618
27	2583047928	-2605538114	-2876922153
37	2583139522	-2605441611	-2876809718

Interval 619
49	2583205080	-2606005998	-2876763736
32	2583631105	-2605600714	-2876384201

Interval 620
48	2583647398	-2605273208	-2876366946
27	2585731425	-2602933685	-2874483140
