# Supplementary material for: The rise and fall of breakpoint reuse depending on genome resolution
Source: BMC Bioinformatics. 2011 Oct 5;12(Suppl 9):S1. doi: 10.1186/1471-2105-12-S9-S1 (PMC3283316; doi:10.1186/1471-2105-12-S9-S1)
Supplement: Additional files 3 — LCB files These files contain the lcbs for the human-mouse-rat collinear synteny blocks files which are output by Mauve. In addition, there are three files giving the lengths of the chromosomes of each genome. [file 1471-2105-12-S9-S1-S3.tgz › lcbs/r_lengths.txt]

267910886 2005-07-14 23:42 Rattus_norvegicus.RGSC3.4.may.dna_rm.chromosome.1.fa.raw
258207540 2005-07-14 23:42 Rattus_norvegicus.RGSC3.4.may.dna_rm.chromosome.2.fa.raw
171063335 2005-07-14 23:43 Rattus_norvegicus.RGSC3.4.may.dna_rm.chromosome.3.fa.raw
187126005 2005-07-14 23:43 Rattus_norvegicus.RGSC3.4.may.dna_rm.chromosome.4.fa.raw
173096209 2005-07-14 23:44 Rattus_norvegicus.RGSC3.4.may.dna_rm.chromosome.5.fa.raw
147636619 2005-07-14 23:44 Rattus_norvegicus.RGSC3.4.may.dna_rm.chromosome.6.fa.raw
143002779 2005-07-14 23:44 Rattus_norvegicus.RGSC3.4.may.dna_rm.chromosome.7.fa.raw
129041809 2005-07-14 23:45 Rattus_norvegicus.RGSC3.4.may.dna_rm.chromosome.8.fa.raw
113440463 2005-07-14 23:45 Rattus_norvegicus.RGSC3.4.may.dna_rm.chromosome.9.fa.raw
110718848 2005-07-14 23:45 Rattus_norvegicus.RGSC3.4.may.dna_rm.chromosome.10.fa.raw
87759784 2005-07-14 23:45 Rattus_norvegicus.RGSC3.4.may.dna_rm.chromosome.11.fa.raw
46782294 2005-07-14 23:45 Rattus_norvegicus.RGSC3.4.may.dna_rm.chromosome.12.fa.raw
111154910 2005-07-14 23:46 Rattus_norvegicus.RGSC3.4.may.dna_rm.chromosome.13.fa.raw
112194335 2005-07-14 23:46 Rattus_norvegicus.RGSC3.4.may.dna_rm.chromosome.14.fa.raw
109758846 2005-07-14 23:46 Rattus_norvegicus.RGSC3.4.may.dna_rm.chromosome.15.fa.raw
90238779 2005-07-14 23:46 Rattus_norvegicus.RGSC3.4.may.dna_rm.chromosome.16.fa.raw
97296363 2005-07-14 23:47 Rattus_norvegicus.RGSC3.4.may.dna_rm.chromosome.17.fa.raw
87265094 2005-07-14 23:47 Rattus_norvegicus.RGSC3.4.may.dna_rm.chromosome.18.fa.raw
59218465 2005-07-14 23:47 Rattus_norvegicus.RGSC3.4.may.dna_rm.chromosome.19.fa.raw
55268282 2005-07-14 23:47 Rattus_norvegicus.RGSC3.4.may.dna_rm.chromosome.20.fa.raw
160699376 2005-07-14 23:48 Rattus_norvegicus.RGSC3.4.may.dna_rm.chromosome.X.fa.raw
