# Supplementary material for: The rise and fall of breakpoint reuse depending on genome resolution
Source: BMC Bioinformatics. 2011 Oct 5;12(Suppl 9):S1. doi: 10.1186/1471-2105-12-S9-S1 (PMC3283316; doi:10.1186/1471-2105-12-S9-S1)
Supplement: Additional files 4 — LCB files These files contain the lcbs for the human-mouse-rat collinear synteny blocks files which are output by Mauve. In addition, there are three files giving the lengths of the chromosomes of each genome. [file 1471-2105-12-S9-S1-S4.tgz]

Archive with 194 entries (193 files):
- lcbs1
- lcbs1/mrh_permutation.60.lcbs
- lcbs1/mrh_permutation.6007.lcbs
- lcbs1/mrh_permutation.603.lcbs
- lcbs1/mrh_permutation.6041.lcbs
- lcbs1/mrh_permutation.605.lcbs
- lcbs1/mrh_permutation.60631.lcbs
- lcbs1/mrh_permutation.61.lcbs
- lcbs1/mrh_permutation.614.lcbs
- lcbs1/mrh_permutation.616.lcbs
- lcbs1/mrh_permutation.6169.lcbs
- lcbs1/mrh_permutation.6188.lcbs
- lcbs1/mrh_permutation.6189.lcbs
- lcbs1/mrh_permutation.61998.lcbs
- lcbs1/mrh_permutation.62.lcbs
- lcbs1/mrh_permutation.62085.lcbs
- lcbs1/mrh_permutation.621.lcbs
- lcbs1/mrh_permutation.62100.lcbs
- lcbs1/mrh_permutation.624.lcbs
- lcbs1/mrh_permutation.6270.lcbs
- lcbs1/mrh_permutation.6284.lcbs
- lcbs1/mrh_permutation.63.lcbs
- lcbs1/mrh_permutation.630.lcbs
- lcbs1/mrh_permutation.632.lcbs
- lcbs1/mrh_permutation.6327.lcbs
- lcbs1/mrh_permutation.633.lcbs
- lcbs1/mrh_permutation.6348.lcbs
- lcbs1/mrh_permutation.636.lcbs
- lcbs1/mrh_permutation.63633.lcbs
- lcbs1/mrh_permutation.638.lcbs
- lcbs1/mrh_permutation.64.lcbs
- lcbs1/mrh_permutation.642.lcbs
- lcbs1/mrh_permutation.64535.lcbs
- lcbs1/mrh_permutation.6493.lcbs
- lcbs1/mrh_permutation.65.lcbs
- lcbs1/mrh_permutation.6538.lcbs
- lcbs1/mrh_permutation.65413.lcbs
- lcbs1/mrh_permutation.6558.lcbs
- lcbs1/mrh_permutation.6560.lcbs
- lcbs1/mrh_permutation.6564.lcbs
- lcbs1/mrh_permutation.658.lcbs
- lcbs1/mrh_permutation.65817.lcbs
- lcbs1/mrh_permutation.659.lcbs
- lcbs1/mrh_permutation.66.lcbs
- lcbs1/mrh_permutation.6637.lcbs
- lcbs1/mrh_permutation.665.lcbs
- lcbs1/mrh_permutation.67.lcbs
- lcbs1/mrh_permutation.670.lcbs
- lcbs1/mrh_permutation.674.lcbs
- lcbs1/mrh_permutation.679.lcbs
- lcbs1/mrh_permutation.68.lcbs
- lcbs1/mrh_permutation.680.lcbs
- lcbs1/mrh_permutation.681.lcbs
- lcbs1/mrh_permutation.682.lcbs
- lcbs1/mrh_permutation.683.lcbs
- lcbs1/mrh_permutation.6832.lcbs
- lcbs1/mrh_permutation.685.lcbs
- lcbs1/mrh_permutation.68776.lcbs
- lcbs1/mrh_permutation.69.lcbs
- lcbs1/mrh_permutation.691.lcbs
- lcbs1/mrh_permutation.695.lcbs
- lcbs1/mrh_permutation.69612.lcbs
- lcbs1/mrh_permutation.70.lcbs
- lcbs1/mrh_permutation.7025.lcbs
- lcbs1/mrh_permutation.7083.lcbs
- lcbs1/mrh_permutation.7090.lcbs
- lcbs1/mrh_permutation.71.lcbs
- lcbs1/mrh_permutation.710.lcbs
- lcbs1/mrh_permutation.7112.lcbs
- lcbs1/mrh_permutation.7119.lcbs
- lcbs1/mrh_permutation.712.lcbs
- lcbs1/mrh_permutation.7127.lcbs
- lcbs1/mrh_permutation.71471.lcbs
- lcbs1/mrh_permutation.7156.lcbs
- lcbs1/mrh_permutation.7163.lcbs
- lcbs1/mrh_permutation.719.lcbs
- lcbs1/mrh_permutation.72.lcbs
- lcbs1/mrh_permutation.721.lcbs
- lcbs1/mrh_permutation.73.lcbs
- lcbs1/mrh_permutation.7301.lcbs
- lcbs1/mrh_permutation.731.lcbs
- lcbs1/mrh_permutation.732.lcbs
- lcbs1/mrh_permutation.7389.lcbs
- lcbs1/mrh_permutation.74.lcbs
- lcbs1/mrh_permutation.740.lcbs
- lcbs1/mrh_permutation.742.lcbs
- lcbs1/mrh_permutation.745.lcbs
- lcbs1/mrh_permutation.747.lcbs
- lcbs1/mrh_permutation.749.lcbs
- lcbs1/mrh_permutation.75.lcbs
- lcbs1/mrh_permutation.7511.lcbs
- lcbs1/mrh_permutation.752.lcbs
- lcbs1/mrh_permutation.754.lcbs
- lcbs1/mrh_permutation.7547.lcbs
- lcbs1/mrh_permutation.75650.lcbs
- lcbs1/mrh_permutation.76.lcbs
- lcbs1/mrh_permutation.76134.lcbs
- lcbs1/mrh_permutation.762.lcbs
- lcbs1/mrh_permutation.7622.lcbs
- lcbs1/mrh_permutation.766.lcbs
- lcbs1/mrh_permutation.7684.lcbs
- lcbs1/mrh_permutation.7688.lcbs
- lcbs1/mrh_permutation.77.lcbs
- lcbs1/mrh_permutation.770.lcbs
- lcbs1/mrh_permutation.78.lcbs
- lcbs1/mrh_permutation.7821.lcbs
- lcbs1/mrh_permutation.787.lcbs
- lcbs1/mrh_permutation.78835.lcbs
- lcbs1/mrh_permutation.79.lcbs
- lcbs1/mrh_permutation.791.lcbs
- lcbs1/mrh_permutation.79340.lcbs
- lcbs1/mrh_permutation.796.lcbs
- lcbs1/mrh_permutation.7967.lcbs
- lcbs1/mrh_permutation.79843.lcbs
- lcbs1/mrh_permutation.7986.lcbs
- lcbs1/mrh_permutation.7999.lcbs
- lcbs1/mrh_permutation.80.lcbs
- lcbs1/mrh_permutation.8004.lcbs
- lcbs1/mrh_permutation.8028.lcbs
- lcbs1/mrh_permutation.8080.lcbs
- lcbs1/mrh_permutation.809.lcbs
- lcbs1/mrh_permutation.81.lcbs
- lcbs1/mrh_permutation.816.lcbs
- lcbs1/mrh_permutation.817.lcbs
- lcbs1/mrh_permutation.8179.lcbs
- lcbs1/mrh_permutation.82.lcbs
- lcbs1/mrh_permutation.820.lcbs
- lcbs1/mrh_permutation.8213.lcbs
- lcbs1/mrh_permutation.822.lcbs
- lcbs1/mrh_permutation.83.lcbs
- lcbs1/mrh_permutation.83040.lcbs
- lcbs1/mrh_permutation.83270.lcbs
- lcbs1/mrh_permutation.836.lcbs
- lcbs1/mrh_permutation.8364.lcbs
- lcbs1/mrh_permutation.83815.lcbs
- lcbs1/mrh_permutation.84.lcbs
- lcbs1/mrh_permutation.847.lcbs
- lcbs1/mrh_permutation.85.lcbs
- lcbs1/mrh_permutation.850.lcbs
- lcbs1/mrh_permutation.851.lcbs
- lcbs1/mrh_permutation.854.lcbs
- lcbs1/mrh_permutation.86.lcbs
- lcbs1/mrh_permutation.861.lcbs
- lcbs1/mrh_permutation.86729.lcbs
- lcbs1/mrh_permutation.869.lcbs
- lcbs1/mrh_permutation.87.lcbs
- lcbs1/mrh_permutation.876.lcbs
- lcbs1/mrh_permutation.8762.lcbs
- lcbs1/mrh_permutation.877.lcbs
- lcbs1/mrh_permutation.878.lcbs
- lcbs1/mrh_permutation.87971.lcbs
- lcbs1/mrh_permutation.88.lcbs
- lcbs1/mrh_permutation.883.lcbs
- lcbs1/mrh_permutation.8853.lcbs
- lcbs1/mrh_permutation.8862.lcbs
- lcbs1/mrh_permutation.89.lcbs
- lcbs1/mrh_permutation.896.lcbs
- lcbs1/mrh_permutation.897.lcbs
- lcbs1/mrh_permutation.89778.lcbs
- lcbs1/mrh_permutation.90.lcbs
- lcbs1/mrh_permutation.90389.lcbs
- lcbs1/mrh_permutation.90580.lcbs
- lcbs1/mrh_permutation.91.lcbs
- lcbs1/mrh_permutation.913.lcbs
- lcbs1/mrh_permutation.92.lcbs
- lcbs1/mrh_permutation.920.lcbs
- lcbs1/mrh_permutation.922.lcbs
- lcbs1/mrh_permutation.925.lcbs
- lcbs1/mrh_permutation.928.lcbs
- lcbs1/mrh_permutation.93.lcbs
- lcbs1/mrh_permutation.938.lcbs
- lcbs1/mrh_permutation.939.lcbs
- lcbs1/mrh_permutation.94.lcbs
- lcbs1/mrh_permutation.947.lcbs
- lcbs1/mrh_permutation.9476.lcbs
- lcbs1/mrh_permutation.949.lcbs
- lcbs1/mrh_permutation.95.lcbs
- lcbs1/mrh_permutation.951.lcbs
- lcbs1/mrh_permutation.96.lcbs
- lcbs1/mrh_permutation.963.lcbs
- lcbs1/mrh_permutation.96329.lcbs
- lcbs1/mrh_permutation.967.lcbs
- lcbs1/mrh_permutation.9675.lcbs
- lcbs1/mrh_permutation.97.lcbs
- lcbs1/mrh_permutation.97673.lcbs
- lcbs1/mrh_permutation.98.lcbs
- lcbs1/mrh_permutation.980.lcbs
- lcbs1/mrh_permutation.985.lcbs
- lcbs1/mrh_permutation.988.lcbs
- lcbs1/mrh_permutation.99.lcbs
- lcbs1/mrh_permutation.991.lcbs
- lcbs1/mrh_permutation.9911.lcbs
- lcbs1/mrh_permutation.993.lcbs
- lcbs1/mrh_permutation.998.lcbs
