# Supplementary material for: The rise and fall of breakpoint reuse depending on genome resolution
Source: BMC Bioinformatics. 2011 Oct 5;12(Suppl 9):S1. doi: 10.1186/1471-2105-12-S9-S1 (PMC3283316; doi:10.1186/1471-2105-12-S9-S1)
Supplement: Additional files 4 — LCB files These files contain the lcbs for the human-mouse-rat collinear synteny blocks files which are output by Mauve. In addition, there are three files giving the lengths of the chromosomes of each genome. [file 1471-2105-12-S9-S1-S4.tgz › lcbs1/mrh_permutation.62.lcbs]

FormatVersion	4
SequenceCount	3
Sequence0File	mouse.raw
Sequence0Length	2634164874
Sequence1File	rat.raw
Sequence1Length	2718881021
Sequence2File	human.raw
Sequence2Length	3076781887
IntervalCount	5477
Interval 0
28	3173898	-900896220	-1446565197
35	4423606	-899651517	-1445549211

Interval 1
32	4437819	-899614442	-1445520182
30	4526770	-899529336	-1445431091

Interval 2
64	4537473	-467972602	112947521
47	4537556	-467971731	112948691

Interval 3
43	4556806	-899502034	-1445395817
27	5294008	-898701918	-1444578920

Interval 4
33	5466699	-898501771	-1444360520
15	6248442	-897646044	-1443678559

Interval 5
22	6248558	-897645921	-1443678436
32	6264142	-897630822	-1443651069

Interval 6
37	6275164	-897622197	-1443640664
27	7065665	-896762188	-1442933706

Interval 7
112	7166852	-896693912	-1442840506
48	7189800	-896671375	-1442815535

Interval 8
67	7395343	-724900590	-1323538918
67	7395343	-724900590	-1323538918

Interval 9
43	7609443	1417334826	-2361028601
83	7609734	1417341635	-2361018333

Interval 10
30	7695833	-895518716	-1442390911
27	9366946	-893869770	-1440906108

Interval 11
89	9614371	-893613622	1457423707
49	9614868	-893613165	1457424204

Interval 12
27	9615022	-893613033	1457424358
27	9862945	-893337584	1457699113

Interval 13
65	9871628	1835057702	-420715127
65	9871628	1835057702	-420715127

Interval 14
39	9885704	-893316172	1457728392
27	10086715	-893043569	1458032418

Interval 15
34	10096209	-893032815	1458040335
50	10206574	-892900629	1458192192

Interval 16
69	10206848	-892900343	1458192469
32	12978787	-889867057	1460674010

Interval 17
200	13020557	-889825523	1460732542
6	13225261	-889601597	1461062791

Interval 18
84	13240036	-889587237	1461104357
44	13979640	-888871442	1461946201

Interval 19
70	14028912	-888827884	1462005296
27	15176462	-887741483	1463327730

Interval 20
49	15220205	-887701881	-1463358861
29	15220276	-887701830	-1463358806

Interval 21
36	15426399	-887471959	1463523203
72	16510464	-886392087	1464546785

Interval 22
43	16688644	886091621	1464740573
33	16738774	886187554	1464786835

Interval 23
97	16738827	886187607	-96598130
27	16738929	886187709	-96598098

Interval 24
53	16739153	886187928	1464787210
78	16739481	886188238	1464787456

Interval 25
53	16740315	-2588006451	1464788302
207	16740391	-2588006220	1464788378

Interval 26
94	16751404	886196703	1464800161
32	16754900	886199928	1464805131

Interval 27
101	16767333	-2588005828	1464819675
101	16767333	-2588005828	1464819675

Interval 28
77	16771665	886220794	1464824929
39	16846987	886314931	1464976046

Interval 29
44	16978825	-2086876833	-2212113391
27	16979023	-2086876652	-2212113210

Interval 30
27	17019314	-885896213	1465088071
44	17465548	-885205051	1465456464

Interval 31
43	17584107	-885082148	1465630383
27	18029925	-884598199	1466071116

Interval 32
27	18336433	1494070825	1110238116
120	18596999	1494341414	1110550980

Interval 33
27	18620524	1494367412	1110576763
35	19229439	1494938556	1111031928

Interval 34
34	19237013	-1494943714	-1111044969
27	19237460	-1494943267	-1111044539

Interval 35
27	19239441	1494946739	1111048697
37	20033268	1495694566	1111678355

Interval 36
58	20060822	1495718390	1111700509
64	20185233	1495838666	1111838995

Interval 37
206	20185320	1495908912	1111839081
206	20185320	1495908912	1111839081

Interval 38
79	20185542	1495838975	1111839304
43	20242203	1495896310	1111898192

Interval 39
40	20263221	1495921470	1111910278
39	20943056	1496543355	1112478329

Interval 40
27	21013719	1496622512	1112553254
34	21219332	1496851302	1112798193

Interval 41
73	21225315	1497013606	1112804714
73	21225315	1497013606	1112804714

Interval 42
55	21249869	1496878790	1112824441
34	21337677	1496965764	1112906018

Interval 43
83	21438086	1497083221	1112972723
83	21438086	1497083221	1112972723

Interval 44
31	21612845	1497263596	-1134280964
74	23945079	1499613864	-1132094398

Interval 45
90	24084163	875141919	-1131943387
90	24084163	875141919	-1131943387

Interval 46
34	24084270	1713748955	-1131943325
82	24084568	1713749254	-1131942967

Interval 47
42	24186377	1499753633	-1131732700
40	25449229	1500999501	-1130340214

Interval 48
65	25465957	-1671869137	-1130321665
65	25465957	-1671869137	-1130321665

Interval 49
27	25472196	1501019322	-1130316319
38	28237228	1503761557	-1127621508

Interval 50
82	28244798	2566120818	792901547
82	28244798	2566120818	792901547

Interval 51
32	28303621	1503827388	-1127591113
43	29487649	1505181781	-1126180771

Interval 52
70	29508538	-1505204477	1126148851
27	29509105	-1505203966	1126149404

Interval 53
73	29518428	1505188951	-1126164614
27	29518707	1505189230	-1126164379

Interval 54
58	29542057	1505231725	-1126133308
78	30291167	1505805565	-1125498632

Interval 55
39	30418351	1505971507	-1125364788
34	30623824	1506153932	-1125225026

Interval 56
27	30760795	1506287024	-1125121112
53	30799680	1506345776	-1125063390

Interval 57
72	30808641	-1506269999	-1125058264
27	30862848	-1506213889	-1125001449

Interval 58
125	31074709	1506550564	-1124798084
27	31222427	1506711432	-1124654992

Interval 59
30	31298822	1506733376	-1124611689
45	31374195	1506815382	-1124542611

Interval 60
27	31476133	1506950369	-1124369400
92	33076176	1508608572	-1122622876

Interval 61
34	33106986	1508628576	-1119051075
38	33117239	1508638741	-1119037327

Interval 62
55	33205132	1508727079	-1122341518
39	33205203	1508727150	-1122341464

Interval 63
43	33212519	1508733763	1119080508
45	33239094	1508774563	1119108138

Interval 64
122	33307781	1508837634	-1118947928
71	33312912	1508842305	-1118942914

Interval 65
107	33406820	1508926429	1118233784
107	33406820	1508926429	1118233784

Interval 66
45	33460156	1508959855	-1118191944
68	33461082	1508961251	-1118191159

Interval 67
63	33461172	1508961339	-1118798368
52	33487987	1508992737	-1118778540

Interval 68
27	33573218	1509109300	-1118098816
39	34673157	1510212476	-1116659299

Interval 69
64	34726505	1510267568	376341289
45	35166763	1510701047	377260964

Interval 70
36	35226411	1510744532	-375844494
32	35305223	1510847089	-375760790

Interval 71
41	35696904	1511257646	-375277851
45	36422838	1512100675	-374265348

Interval 72
230	36422947	1512100784	21500866
45	36423189	1512101026	21501108

Interval 73
64	36423234	1512101071	-374264933
39	36563172	1512249487	-374087893

Interval 74
27	36588304	1512279466	342110926
27	38247312	1513958613	344859594

Interval 75
72	38316944	1514018282	344925359
112	38374558	1514078402	344997131

Interval 76
78	38374932	62801348	344997559
78	38374932	62801348	344997559

Interval 77
2	38375726	1514079433	344998763
36	41960711	1517858819	349371662

Interval 78
49	41976446	1517901904	349386296
31	42001913	1517923167	349414499

Interval 79
39	42037716	-1517891632	349442467
36	42059452	-1517876257	349463735

Interval 80
27	42083180	1517953173	349489476
22	43899129	1519862142	351492082

Interval 81
66	43920692	-760258810	-1366575855
31	43920861	-760258679	-1366575724

Interval 82
27	44049111	1520005410	351651090
55	44084204	1520040868	351691708

Interval 83
27	44277360	1520070100	2178987116
27	44517424	1520363454	2179256755

Interval 84
49	44549531	-1520421745	-2179285606
27	44554273	-1520417634	-2179281386

Interval 85
63	45094294	1520812914	434735838
38	46192480	1521963452	435694491

Interval 86
71	46254702	2624046932	420523010
71	46254702	2624046932	420523010

Interval 87
27	46274605	1522063769	435774881
43	46290730	1522080440	435793731

Interval 88
8	46337858	310935164	-935712942
12	46342284	310935405	-935712700

Interval 89
29	46597400	-1529439124	-442074851
93	46602720	-1529434075	-442070633

Interval 90
47	46875891	-1529560288	-442213906
27	46875954	-1529560245	-442213863

Interval 91
64	46985600	-1529475293	-442108239
32	47002712	-1529456583	-442097858

Interval 92
37	47093122	-1529388851	-442030796
27	47094223	-1529380722	-442029861

Interval 93
55	47161206	-1529302747	-441950560
36	48290005	-1528028118	-440971368

Interval 94
27	48293264	-1528024826	440970096
92	48293315	-1528024710	440970147

Interval 95
34	48514438	-1527848054	-440787138
35	48860279	-1527599874	-440549410

Interval 96
231	49124908	1527164894	-440396189
27	49125229	1527165206	-440396070

Interval 97
36	49164076	-1527207389	440314008
47	49164115	-1527207339	440314048

Interval 98
50	49468359	-1526851071	-440027444
69	51980736	-1524128409	-437773252

Interval 99
27	51990868	-1524117613	-437765281
27	52806913	-1523242966	-436926504

Interval 100
49	52836083	-1523200258	-436898033
27	53463077	-1522479727	-436240300

Interval 101
96	53477488	1522451288	-436199711
96	53477488	1522451288	-436199711

Interval 102
38	53495582	-1522426481	-436172813
37	53698571	-1522254891	-435965760

Interval 103
30	53721917	-1522173983	-435883621
27	53725004	-1522171667	-435879716

Interval 104
69	53727951	-1522158337	-435876962
69	53727951	-1522158337	-435876962

Interval 105
47	53788600	1529325522	441967440
72	53833621	1529380583	442029722

Interval 106
38	54008900	1529543862	442173361
33	54022504	1529556572	442201259

Interval 107
82	54104590	1529621615	442292363
119	54944686	1530422467	443139551

Interval 108
43	54954406	2457581021	2848714805
31	54954499	2457581529	2848715390

Interval 109
27	54965909	1530439556	443148628
74	55535517	1531030171	443763774

Interval 110
1	55535731	1531030385	443763987
27	57168115	1532720340	445470869

Interval 111
64	57169578	268245203	378368854
64	57169578	268245203	378368854

Interval 112
49	57180237	1532729536	445482068
82	58787935	1534139979	447026280

Interval 113
53	58791581	1534144822	447028742
27	59016879	1534375703	447321690

Interval 114
74	59305708	1534561752	447592553
27	59773614	1535034498	448126550

Interval 115
46	59777385	-1535037052	448134476
27	59777446	-1535037010	448134537

Interval 116
99	59780929	1535042069	448137054
54	60059423	1535314573	448433139

Interval 117
93	60094294	1535344387	448488180
35	61063108	1536361160	449845125

Interval 118
27	61105467	1536397355	449886988
44	65115583	1540451146	453955291

Interval 119
27	65121303	1540457117	453962690
27	65136500	1540472806	453980693

Interval 120
65	65136579	1540472885	-1321831687
65	65136579	1540472885	-1321831687

Interval 121
27	65136719	1540473025	453980912
27	65771705	1541099447	454694199

Interval 122
31	66461706	1541906125	455484625
8	67111019	1542571646	456229576

Interval 123
73	67111027	1542571654	27750939
73	67111027	1542571654	27750939

Interval 124
50	67111114	1542571741	456229671
38	67318116	1542800180	456501682

Interval 125
33	67322036	1542804302	535415952
47	67322390	1542804684	535417071

Interval 126
31	67330340	1542812022	456515837
27	68846413	1544326022	458045229

Interval 127
32	68859308	1544352002	-458060070
43	68860049	1544352746	-458059308

Interval 128
37	68894811	1544373355	458088253
29	71574088	1547326486	461069405

Interval 129
64	71575247	-918498055	1763004547
64	71575247	-918498055	1763004547

Interval 130
27	71581212	1547332956	461083963
27	71982700	1547764010	461531294

Interval 131
44	71993249	1547774318	461547991
39	72106213	1547887789	461674122

Interval 132
132	72138184	-2428283321	-1263576262
132	72138184	-2428283321	-1263576262

Interval 133
39	72181191	1547959170	461749039
27	72514173	1548320877	462098088

Interval 134
30	72523087	1548331468	-462108558
34	72523286	1548331667	-462108337

Interval 135
43	72526759	1548334998	462113282
34	73061534	1548910747	462691277

Interval 136
50	73084481	-1522238007	-435946261
29	73122182	-1522185306	-435902645

Interval 137
47	73130385	-1522169296	-435890026
27	73130543	-1522169158	-435889888

Interval 138
42	73152368	1548934476	462733355
27	73365038	1549151521	462967748

Interval 139
27	73387274	1549422229	462989610
27	73514435	1549570225	463154920

Interval 140
35	73524179	1549311563	463174100
30	73611325	1549403293	463268171

Interval 141
40	73657041	1549644701	463310090
53	74618464	1550562018	464348592

Interval 142
32	74638092	1550581003	-464369366
27	74638202	1550581113	-464369258

Interval 143
77	74693639	1550649108	464430532
57	74874399	1550840552	464637357

Interval 144
119	74876868	-727403352	464638717
119	74876868	-727403352	464638717

Interval 145
28	74877016	1550842693	464638865
27	74886552	1550851685	464650201

Interval 146
72	74886667	-727401493	464650316
76	74893402	-727401166	464662339

Interval 147
30	74897549	1550865061	464667653
51	75690628	1551612773	465502696

Interval 148
65	75691147	1551613287	1388124493
65	75691147	1551613287	1388124493

Interval 149
56	75691441	1551613599	465503628
63	77510539	1553433792	467289880

Interval 150
86	77524700	-2249913005	205795950
86	77524700	-2249913005	205795950

Interval 151
32	77529756	1553447356	467308621
48	78032140	1553976093	467848278

Interval 152
31	78046775	-1554214151	467862560
41	78226540	-1554003531	468049444

Interval 153
41	78234884	1554231179	468061688
33	78464433	1554473159	468296401

Interval 154
70	78471758	-1554489569	-468315914
31	78482728	-1554479467	-468303649

Interval 155
27	78488915	1554499429	468322441
74	78887177	1554884195	468771865

Interval 156
78	78895153	1554892137	1757149733
78	78895153	1554892137	1757149733

Interval 157
39	78897137	1554894116	468787106
32	79173295	1555141616	469074007

Interval 158
64	79181456	1555150665	2993041713
64	79181456	1555150665	2993041713

Interval 159
29	79203324	1555173477	469129404
55	79260545	1555227539	469207528

Interval 160
70	79299055	209904756	1696578358
70	79299055	209904756	1696578358

Interval 161
53	79327183	1555281309	469260814
27	80392204	1556272302	470277376

Interval 162
63	80436869	1298989471	2855423588
63	80436869	1298989471	2855423588

Interval 163
27	80441618	1556333712	470349838
42	80491945	1556373938	470379382

Interval 164
60	80546705	1556425014	470424433
35	80940498	1556817134	470895577

Interval 165
33	81009143	1556919127	470967404
35	82389190	1558323664	472540707

Interval 166
43	82414068	1558342698	472566238
93	83274407	1559155545	473570099

Interval 167
56	83274515	1559155653	-1028749722
35	83275135	1559156285	-1028749156

Interval 168
51	83280227	1559159825	473576810
21	83402768	1559283421	473744143

Interval 169
106	83402789	-666554859	473744164
106	83402789	-666554859	473744164

Interval 170
37	83403493	1559284124	473745176
106	83735338	1559620467	474134525

Interval 171
94	83738009	1113137409	58225765
94	83738009	1113137409	58225765

Interval 172
36	83791294	1559668646	474204067
3	85260908	1561055546	475991940

Interval 173
32	85265878	1561061676	475998823
82	86950658	1562941286	478549527

Interval 174
27	87032316	1563010054	478669963
56	87060329	1563029751	478698280

Interval 175
27	87060759	1563030157	478631891
35	87060799	1563030197	478631931

Interval 176
86	87060991	1563030373	478698925
29	87096955	1563082428	478740457

Interval 177
27	87100236	1563086042	478742996
8	87112745	1563099182	478754494

Interval 178
81	87112753	1563099190	478741629
81	87112753	1563099190	478741629

Interval 179
35	87114389	1563100894	478756018
27	87176745	1563167488	478851394

Interval 180
65	87195134	1563187660	15497701
65	87195134	1563187660	15497701

Interval 181
39	87198690	1563191313	478882327
57	87909665	1564046084	479770423

Interval 182
27	87917073	1564052695	-479788681
30	87918282	1564053932	-479787354

Interval 183
43	88017588	1564126921	479907297
47	88612087	1564702831	480708709

Interval 184
29	88612778	1564703505	480709353
35	89797140	1566077383	482337515

Interval 185
69	89797803	1566077913	176290419
23	89797878	1566077988	176290494

Interval 186
98	89797901	1566078011	482338190
98	89797901	1566078011	482338190

Interval 187
78	89798068	1566078178	176290685
78	89798068	1566078178	176290685

Interval 188
15	89798146	1566078256	482338433
32	92440005	1568803121	486227446

Interval 189
27	92574653	1568950578	486321440
9	93561847	1569996877	487681506

Interval 190
35	93561959	1569996989	487681618
27	93833013	1570237900	487999024

Interval 191
32	94072457	1570498909	978009322
27	94223006	1570651685	978127627

Interval 192
103	94348111	-1065764655	-289879614
103	94348111	-1065764655	-289879614

Interval 193
66	94348966	-1065753245	-289862993
66	94348966	-1065753245	-289862993

Interval 194
27	94382959	1570750540	978190575
27	94499586	1570867143	978287730

Interval 195
35	94505820	1570876642	-979141928
43	94728184	1571095546	-978759521

Interval 196
27	94761278	1571135759	-978707350
34	94935701	1571361120	-978417944

Interval 197
32	95103399	1571546985	979231347
27	95138656	1571586955	979270497

Interval 198
27	95180484	1571637115	-979306929
37	95180546	1571637177	-979306857

Interval 199
46	95193685	1571660795	979356950
39	95442361	1571883332	979612613

Interval 200
30	95466113	-1571948846	979628854
35	95506125	-1571905464	979678001

Interval 201
27	95531891	1571992116	979707998
34	96698131	1573128006	981058618

Interval 202
30	97420431	-1574428816	-982211700
31	98195199	-1573789875	-981439366

Interval 203
66	99966300	1864955535	370431211
66	99966300	1864955535	370431211

Interval 204
27	100263953	1844265439	370760342
64	100264010	1844265496	370760399

Interval 205
43	101300074	1857709169	368879389
59	101510414	1858169978	369320137

Interval 206
49	103722154	1845297121	2621909485
27	104149435	1845775427	2622193423

Interval 207
36	104240089	1845951532	-2622267361
57	104240160	1845951603	-2622267270

Interval 208
41	104269644	1845976556	2622275453
27	108050560	1849998633	2625543455

Interval 209
142	108155330	-1850271931	2625609171
31	108252837	-1850118753	2625709458

Interval 210
27	108289808	1850374089	2625748419
27	108953537	1851349881	2626246203

Interval 211
39	108977516	-1851359709	-2626260218
39	108977724	-1851359501	-2626260009

Interval 212
31	109076751	1851479864	2626294343
27	109475808	1851981710	2626591608

Interval 213
29	109518001	1852072994	2626621573
38	111413142	1854646905	2628221961

Interval 214
27	111881170	-1855185939	2628720187
32	111890184	-1855176751	2628729506

Interval 215
62	112071797	-2453489827	2454913555
27	112071874	-2453489432	2454913799

Interval 216
35	114582862	1862691738	368679109
39	114582901	1862691777	368679148

Interval 217
42	115706093	1858642849	370022353
42	115830187	1858730829	370130678

Interval 218
27	116146626	1865005195	370475671
39	116149233	1865007254	370477316

Interval 219
90	116208809	1855963113	370523915
90	116208809	1855963113	370523915

Interval 220
28	118052397	1866704028	-367762109
27	119608367	1868401571	-365753822

Interval 221
43	119634174	1868429554	365731179
59	119634219	1868429599	365731224

Interval 222
32	119641417	1868439210	-365721725
83	120595207	1868617036	-364603281

Interval 223
46	120620033	1868650248	364581649
71	120620111	1868650323	364581727

Interval 224
50	120622328	1868655707	-364576085
34	121340230	1869379010	-363822095

Interval 225
36	121446956	1869485035	-363720728
27	122853829	1870968473	-362130205

Interval 226
39	123022621	1871202332	361939722
27	123022905	1871202617	361940007

Interval 227
60	123128191	1871320769	-361840937
27	123267545	1871495744	-361707611

Interval 228
34	123422666	-1871794738	-361549843
31	123531204	-1871661397	-361456842

Interval 229
85	123610278	1871911000	-361394947
27	125178066	1873589349	-359995609

Interval 230
36	125217222	1873647827	-2932032501
41	125217557	1873648163	-2932032106

Interval 231
95	125218279	1873648881	-359954011
88	125230153	1873662918	-359936631

Interval 232
35	125232856	1873665769	-359927950
27	125458153	1873910560	-359677489

Interval 233
58	125481960	1873943959	378495865
35	126844952	1875380734	379981715

Interval 234
27	127035584	1875619494	380234245
36	127577880	1876192214	380959379

Interval 235
43	127585130	-1876357365	380976140
7	127713730	-1876213249	381172217

Interval 236
51	127736310	1876380917	381227297
53	130226178	1879077369	383958356

Interval 237
27	130516667	1879363015	-203733636
50	131226611	1880080835	-202954532

Interval 238
65	131226692	1880080916	-120727871
65	131226692	1880080916	-120727871

Interval 239
27	131277662	1880121978	-141515057
61	131324452	1880165610	-141442498

Interval 240
56	131383008	1880223552	120533546
42	131406706	1880248567	120563839

Interval 241
38	131419222	1880265792	202709711
57	131545660	1880391171	202874151

Interval 242
30	131614478	1880454959	-202644593
88	131709908	1880563988	-202501759

Interval 243
27	131782837	1200308009	-202450941
27	131803581	1200309020	-202418930

Interval 244
121	131832721	1880624739	-202384009
31	133497747	1882315086	-200562474

Interval 245
71	133514764	-457152399	-200547995
71	133514764	-457152399	-200547995

Interval 246
78	133526118	1882351192	-200530919
27	134237816	1883089604	-199724900

Interval 247
78	134243188	1883094637	639724084
78	134243188	1883094637	639724084

Interval 248
88	134243765	1883095208	-199718657
38	134379291	1883219664	-199593379

Interval 249
62	134394925	2230605145	-199581801
39	134394989	2230605209	-199581760

Interval 250
27	134446614	1883286178	-199511920
31	134775716	1883642044	-199131512

Interval 251
65	134780559	1883645955	3045901858
65	134780559	1883645955	3045901858

Interval 252
44	134781825	1883647304	-199126380
27	134999717	1883859228	-198887881

Interval 253
42	135000089	1883859571	-1628172260
44	135001231	1883860502	-1628171232

Interval 254
50	135003222	1883861998	-198884403
27	135069847	1883928950	-198809230

Interval 255
95	135121568	1330325397	1935480832
95	135121568	1330325397	1935480832

Interval 256
31	135142272	1884045463	-198716761
42	135741644	1884677147	-198054333

Interval 257
27	135754294	1812430190	1304752960
84	135754410	1812430306	1304753077

Interval 258
27	135759819	1884700920	-198029601
30	138495627	1887583707	-194870631

Interval 259
39	138503151	1887724083	-194863504
27	138511238	1887732162	-194854008

Interval 260
103	138551110	1887651531	-194825606
27	138576509	1887693096	-194795851

Interval 261
35	138608752	1887823400	-194731794
27	139395523	1888667160	-193756497

Interval 262
68	139857162	2571241267	617844200
1	139857230	2571241335	617844279

Interval 263
33	140186681	1889193440	-193309747
29	140702829	1889782928	-192729172

Interval 264
59	140808072	1890274213	192567120
27	140808209	1890274326	192567229

Interval 265
44	140926362	1890116952	-192493142
112	140943889	1890134473	-192477957

Interval 266
56	141006531	1890355991	-192378646
31	142145050	1891719300	-191171670

Interval 267
97	142275578	1891877746	190883779
47	142275727	1891877895	190883929

Interval 268
67	142391142	1891984175	-191040509
27	142391324	1891984357	-191040366

Interval 269
1	142433339	1892036821	-190863143
40	144948366	1894718477	-188656784

Interval 270
36	144957497	1894728054	188622894
78	144957537	1894728094	188622934

Interval 271
67	144966792	1894740064	-188614615
77	148730660	1898820293	-184695047

Interval 272
108	148740986	1898836871	-184680131
27	151420444	1902120276	-181820916

Interval 273
58	151431558	-908742749	-181802871
47	151431928	-908742383	-181802489

Interval 274
27	151432464	1902132205	-181801948
27	151470562	1902166105	-181741023

Interval 275
30	151512533	1902229725	181709569
29	151512924	1902230115	181709966

Interval 276
34	151532925	1902253474	-181675336
50	151545706	1902268907	-181659631

Interval 277
57	151547590	1902270896	181658149
27	151547724	1902271030	181658285

Interval 278
27	151555074	1902276499	-181651340
27	152734765	1903543456	-180334639

Interval 279
84	152740903	-1811803794	-180328202
84	152740903	-1811803794	-180328202

Interval 280
35	152801613	1903610335	-180269925
27	153308278	1904157085	-179723263

Interval 281
49	153407628	1904232056	-179641252
27	155612994	1906373381	-177100790

Interval 282
27	155617319	1906377796	-177094310
27	156295807	1907075368	-176293459

Interval 283
59	156310141	1907086624	-176262080
27	156907136	1907892852	-175477473

Interval 284
45	156938309	1907923373	-175427185
46	157804441	1908862943	-174407026

Interval 285
27	157828492	-1908982890	-174387753
31	157910802	-1908897552	-174321844

Interval 286
27	157936562	1909005768	-174301124
27	158748611	1909812534	-173512449

Interval 287
30	158757399	1910072989	-173502453
48	158843662	1910162401	-173410913

Interval 288
61	158853954	1909828450	-173403421
74	159077496	1910047273	-173159510

Interval 289
48	159102110	1910180175	-173136223
54	159277049	1910377108	-172835799

Interval 290
50	159351715	-1910754193	-172647986
58	159570577	-1910515884	-172405559

Interval 291
30	159579390	1910764578	-172398105
27	160362604	1911563593	-171500078

Interval 292
46	160402315	1911608677	-171453107
34	161259450	1912621999	-170178230

Interval 293
38	161403690	1912812763	-169908242
43	162694672	1914124693	-168285309

Interval 294
83	162694722	116739574	-168285219
83	162694722	116739574	-168285219

Interval 295
47	162695024	1914125192	-168284940
39	162724245	1914152812	-168236973

Interval 296
77	162730916	-984101356	-168224073
77	162730916	-984101356	-168224073

Interval 297
42	162734009	1914163043	-168218579
27	162809365	1914263335	-168042339

Interval 298
49	162814062	1914268176	-168035376
27	162864967	1914304015	-167976137

Interval 299
38	162866284	1914305236	-167968325
37	164295472	1915829021	-166125748

Interval 300
78	164297318	1915830708	-1949072281
78	164297318	1915830708	-1949072281

Interval 301
27	164315664	1915850769	-166081371
42	166241870	1917736341	-163705064

Interval 302
27	166247204	1917754747	-163696922
50	166414821	1917918495	-163549970

Interval 303
32	166500629	1917998447	-163278346
30	166503629	1918000829	-163275621

Interval 304
36	166503722	1918000922	-163374315
27	166696642	1918105073	-163326206

Interval 305
47	166798781	1918215463	-163146176
48	166932193	1918352271	-162987240

Interval 306
38	166984926	1918397683	-162897685
50	167627788	1919044210	-162145126

Interval 307
27	167634960	1919051635	162139705
1	167635481	1919052055	162140113

Interval 308
27	167636899	1919053610	-162135474
46	170288581	1921809626	-159201660

Interval 309
87	170288669	2308513476	-159201531
87	170288669	2308513476	-159201531

Interval 310
65	170371686	1921924210	-159090682
36	171310565	1922915520	-157992082

Interval 311
59	171312183	1922917995	-157989398
35	171353804	1922962843	-157947897

Interval 312
71	171353946	1922962988	-470384319
71	171353946	1922962988	-470384319

Interval 313
34	171354022	1922963064	-157947677
79	171354242	1922963285	-157947402

Interval 314
83	171356195	1922916453	-157945471
56	171356501	1922916754	-157945184

Interval 315
87	171357600	1922966021	-157943999
31	171533034	1923177807	-157782583

Interval 316
36	171589600	-1923241514	157728130
67	171602762	-1923234514	157733930

Interval 317
61	171672260	1923380656	-157597518
39	172118374	1923797872	-157159546

Interval 318
34	172124588	1923834930	-157154639
48	172171001	1923882291	-157106325

Interval 319
61	172172685	1923883533	-157096934
48	172231960	1923939476	-157030090

Interval 320
27	172243672	1923822124	-157023176
39	172251274	1923829118	-157014177

Interval 321
42	172257605	1923964314	-157008488
27	172303340	1924010722	-156959336

Interval 322
47	172311313	1924018097	-156954261
27	172350781	1924052284	-156918674

Interval 323
77	172351057	1924052561	-156957457
77	172351057	1924052561	-156957457

Interval 324
45	172351333	1924052833	-156918029
27	172357322	1924058794	-156911880

Interval 325
36	172357524	1924058986	2688687198
31	172357682	1924059144	2688687356

Interval 326
51	172358554	1924060027	-156910591
31	173184697	1925059041	-156221605

Interval 327
63	173313670	1925121633	-156134794
27	173314225	1925178842	-156134275

Interval 328
83	173334167	1925211706	-156096768
83	173334167	1925211706	-156096768

Interval 329
66	173346306	1925211550	-156188658
66	173346306	1925211550	-156188658

Interval 330
9	173346545	1925211789	-156096759
43	174576427	1925932822	-155330135

Interval 331
42	174627940	1925990765	236580452
27	175717784	1927104780	237972600

Interval 332
78	175731909	1927116488	-2118668209
53	175736565	1927121035	-2118667912

Interval 333
51	175738409	1927122897	237993529
155	177582530	1929134428	240545111

Interval 334
47	177582758	1145139005	240545342
45	177583126	1145139363	240545704

Interval 335
103	177584124	1929136021	240546719
29	179756275	1931205419	243299186

Interval 336
41	179768543	1931218566	407704662
29	179776903	1931227684	407707558

Interval 337
237	179777704	1931228492	243341218
27	179815637	1931261854	243396942

Interval 338
80	179816900	1931263022	407712002
80	179816900	1931263022	407712002

Interval 339
47	179817023	1931263145	243402712
27	179822450	1931269770	243407589

Interval 340
29	180031823	1931424051	-223815076
27	181073366	1932515835	-222333085

Interval 341
31	181152464	1932631776	220684012
27	182216704	1933919187	222283676

Interval 342
27	182398495	1934101412	-220655338
38	182399626	1934102637	-220653928

Interval 343
27	182400583	-286950213	-220652889
52	182400939	-286949842	-220652518

Interval 344
27	182401334	1934104268	-220652138
27	182426880	1934129369	-220608498

Interval 345
36	182494670	1934198077	-220340086
27	183018032	1934764259	-219725675

Interval 346
51	183141012	1935325608	-219000224
30	184829372	1936989165	-216845783

Interval 347
43	184857913	1937017579	-216796186
52	186603378	1938858374	-214544660

Interval 348
66	186608495	-2314858492	-633245942
66	186608495	-2314858492	-633245942

Interval 349
95	186611146	1938866425	-214515498
27	186611338	1938866617	-214515373

Interval 350
92	186615868	1938871040	3032545333
92	186615868	1938871040	3032545333

Interval 351
34	186616146	1938871318	2905216842
68	186616219	1938871391	2905216915

Interval 352
31	186616602	1938871774	2905218308
61	186616648	1938871820	2905218354

Interval 353
59	186622235	1938876883	-214508334
35	186706481	1938967842	-214413138

Interval 354
27	186724611	1938979479	-214401217
70	190219074	1942436938	-210379084

Interval 355
42	190228626	1942445508	210357694
82	190233920	1942453503	210361019

Interval 356
57	190241093	1942461216	-210355824
63	191265781	1943219195	-208891018

Interval 357
30	191288069	1943243480	-208849170
35	191288463	1943243871	-208848824

Interval 358
32	191289269	1943245229	-208847044
55	191809338	1943775547	-208133315

Interval 359
39	192091788	1943892371	-207691761
27	192233088	1944029836	-207481369

Interval 360
27	192308372	1944099840	-207365836
59	193412519	1945150225	-205981331

Interval 361
27	193428147	1945166294	205966939
35	193428432	1945166581	205967245

Interval 362
35	193433170	1945171385	-205959409
42	193572034	1945325987	-205806023

Interval 363
136	193583368	1945337499	-205784677
15	194693170	1946527026	-204601484

Interval 364
27	194693886	1946527735	-204600699
30	195064349	1946895078	-204023502

Interval 365
43	198266050	-2345405570	-1690080290
27	198722800	-2344935563	-1689480088

Interval 366
99	198838449	1784086257	-673608230
99	198838449	1784086257	-673608230

Interval 367
90	198931273	-2344728944	-1689227052
27	200035084	-2343603193	-1688052172

Interval 368
90	200036219	-2343601918	-2389226545
90	200036219	-2343601918	-2389226545

Interval 369
54	200043414	-2343595152	-1688042078
32	201051727	-2342597033	-1686826027

Interval 370
64	201063576	2342596367	-1686812178
27	201063711	2342596502	-1686812080

Interval 371
27	201065348	-2342561655	-1686806926
32	201127806	-2342484028	-1686710405

Interval 372
56	201284989	-1461275784	538393806
27	201285105	-1461275259	538394533

Interval 373
27	201473679	-2342390805	-1686318385
27	204924507	-2339270325	-1682869747

Interval 374
47	204935362	-2339260560	-1682856334
27	206203120	-2337882936	-1681386738

Interval 375
63	206250071	35076359	1212093268
63	206250071	35076359	1212093268

Interval 376
33	206304336	-2337791238	-1681313734
47	206934782	-2337075795	-1680593749

Interval 377
27	207178897	2345480660	1690159767
108	213385816	2351434395	1696569877

Interval 378
29	213406458	2351452805	1696604437
22	213944021	2351921174	1697282165

Interval 379
38	213944124	2351921277	1697282268
36	213950126	2351927312	1697289378

Interval 380
45	213970279	1787453615	1697317748
48	213975436	1787491779	1697321373

Interval 381
157	213991193	2351965278	1697339093
30	213996894	2351970980	1697344503

Interval 382
73	214017890	2351992872	1697380636
35	215177173	2353089967	1698654738

Interval 383
49	215223878	-1523208278	-436905658
39	215225775	-1523203472	-436900317

Interval 384
38	215291129	2353181669	1698752154
39	215713808	2353535868	1699105999

Interval 385
119	215736318	2353558129	1699130594
36	216225614	2354073096	1699673078

Interval 386
48	216227042	2354074483	1141152492
32	216227105	2354074546	1141152558

Interval 387
50	216255378	2354106293	1699725129
32	218215788	2355794292	1701819240

Interval 388
38	218233041	2355810482	-1702193580
49	218360894	2355929390	-1702064766

Interval 389
45	218563866	527543575	-384785522
44	218799315	527777284	-384455567

Interval 390
58	218816398	527845177	-384431416
30	218816491	527845270	-384431351

Interval 391
38	218925862	527957237	-384315603
30	218926097	527957472	-384315374

Interval 392
63	219072578	-1799674466	1328856845
27	219072761	-1799674309	1328857052

Interval 393
49	219091590	528073148	-384154879
54	219212642	528208242	-384078719

Interval 394
60	219235957	528372222	2246033506
27	219255090	528387278	2246052799

Interval 395
31	219445129	528652999	359059140
49	219643215	528849068	359279902

Interval 396
81	219659294	1505925490	-959148274
81	219659294	1505925490	-959148274

Interval 397
35	219665161	528880829	359299967
43	219714961	528929141	359349533

Interval 398
69	219715030	528929209	341321527
69	219715030	528929209	341321527

Interval 399
76	219717966	528931843	359352203
27	219720579	528934373	359354371

Interval 400
99	219756851	918546547	-1477467878
99	219756851	918546547	-1477467878

Interval 401
48	219770642	528994513	-1674486682
27	220099074	529357468	-1673970565

Interval 402
27	220113496	531215220	-1673955560
27	220247611	531350027	-1673801411

Interval 403
57	220256496	529370692	-1673791122
34	220482737	529598486	-1673504405

Interval 404
27	220496845	529612337	1673451991
27	220519585	529636934	1673478796

Interval 405
76	220526015	529646378	-1673446847
27	220539925	529661355	-1673430004

Interval 406
27	220539962	529661392	-1293310032
51	220540322	529661742	-1293309805

Interval 407
27	220559957	529682842	-1673418789
85	220743786	529869850	-1673209244

Interval 408
50	220747378	529873520	377947889
41	220751484	529877435	377950415

Interval 409
27	220752564	529878669	-1673200666
47	220785027	529910926	-1673157153

Interval 410
47	221010213	530137118	1672010739
43	221489277	530622479	1672703404

Interval 411
47	221492940	362449721	-1471514434
27	221493117	362449904	-1471514285

Interval 412
27	221503607	530630835	1672713572
61	221800054	530935052	1673088381

Interval 413
27	222056313	531909788	1669422941
68	223633709	533578199	1671816234

Interval 414
78	223677365	533614925	-1669248535
48	224874215	534791954	-1667718551

Interval 415
31	224953850	534895189	1664361538
27	225313688	535276662	1664844249

Interval 416
32	225323795	450405073	-150746137
31	225325443	450406848	-150744736

Interval 417
27	225335888	535302836	1664855454
57	225668065	535664756	1665254514

Interval 418
51	225705607	535707265	1665290699
36	226711986	536768770	1666643751

Interval 419
31	226717996	536774806	-1666651111
42	226718117	536774927	-1666650977

Interval 420
48	226736710	536798016	1666679053
35	227422512	537489388	1667628984

Interval 421
19	227452352	537530651	-1664312266
71	227461707	537542198	-1664303598

Interval 422
48	227461814	537542304	-2357782536
32	227470005	537550817	-2357773972

Interval 423
45	227472873	537553651	-1664291147
93	229939936	539905992	-1661272992

Interval 424
62	229940035	539906091	38845659
62	229940035	539906091	38845659

Interval 425
115	229940097	539906153	-1661272811
27	229961049	539925499	-1661239696

Interval 426
51	229969286	539935453	1656800595
278	231323322	541387254	1658327951

Interval 427
27	231327398	541391097	-1658330944
31	231327459	541391158	-1658330878

Interval 428
44	231331858	541398532	1658337203
27	231415917	541483568	1658429418

Interval 429
82	231553109	899633375	2532285653
82	231553109	899633375	2532285653

Interval 430
47	231976119	542466799	1658513434
45	232071643	542540548	1658590386

Interval 431
66	232073159	-2094800244	1412325950
66	232073159	-2094800244	1412325950

Interval 432
26	232091669	542556877	1658604513
32	232515640	542976524	1658856378

Interval 433
157	232515776	543227154	1658856509
74	232519552	543231444	1658859411

Interval 434
86	232519654	542980093	1658859513
86	232519654	542980093	1658859513

Interval 435
387	232533980	543247028	1658880946
5	232599682	543313987	1658955106

Interval 436
113	232599687	-283910074	1658955111
113	232599687	-283910074	1658955111

Interval 437
10	232599800	543314105	1658955224
30	233485095	544217120	1660007664

Interval 438
89	233487740	544219486	-1660027250
89	233487740	544219486	-1660027250

Interval 439
28	233499942	544232243	1660032471
80	234049095	544795305	1660769686

Interval 440
27	234078784	544825530	1660794371
66	234370561	545095013	1661197229

Interval 441
43	234656834	545487005	-385407130
27	234656885	545487056	-385407094

Interval 442
40	234728959	545537204	385454648
27	236091867	547222339	386656046

Interval 443
44	236123111	2239524297	1428017403
39	236123165	2239524351	1428017457

Interval 444
43	236128558	547255320	386694716
68	237141200	548384420	387612606

Interval 445
69	237151563	-67457509	-109301912
69	237151563	-67457509	-109301912

Interval 446
32	237156568	548399785	387620572
27	243336520	554981634	393364839

Interval 447
27	243346684	554988992	393366670
46	243908211	555742452	393888578

Interval 448
33	243911708	-555821522	393892768
30	243954450	-555757111	393933535

Interval 449
27	243977692	-555840338	393958137
38	243991484	-555826815	393971084

Interval 450
48	244005778	555876272	393988150
49	250737690	563362802	401041641

Interval 451
40	250748637	563370484	-401055018
35	250748718	563370562	-401054942

Interval 452
83	250752153	563374614	401059641
73	251629312	564277585	401942872

Interval 453
48	251633193	564282553	-401962281
27	251633255	564282615	-401962240

Interval 454
53	251650016	564318910	401967473
27	251938253	564613587	402265481

Interval 455
30	251941844	-564637211	402269059
34	251942036	-564637015	402269252

Interval 456
113	251978489	564644800	402276753
29	252296500	565017364	402562836

Interval 457
39	252297058	-565019667	402563407
39	252297155	-565019570	402563505

Interval 458
29	252303345	565023664	402568005
27	253947839	566654614	404340137

Interval 459
44	253987731	-566707344	404384694
147	253992459	-566703454	404387718

Interval 460
52	253994479	566711341	404389829
27	254481646	567165028	404868140

Interval 461
62	254481743	567165125	455393199
63	254487440	567170837	455393503

Interval 462
51	254487510	567170907	404874735
27	256806562	569604472	407451581

Interval 463
27	256875288	-569850800	407537130
46	257039643	-569705070	407676798

Interval 464
71	257050432	569900611	407696477
47	257066061	569909396	407700486

Interval 465
135	257110122	569999720	407761182
27	258670745	571616554	409413800

Interval 466
123	258696907	571656271	-409431032
53	258699945	571659062	-409428813

Interval 467
64	258715849	571680041	409451260
35	260603379	573540575	411295288

Interval 468
53	260607268	573543657	411297108
29	260633229	573570598	411327576

Interval 469
69	260650918	574407017	411345555
69	260650918	574407017	411345555

Interval 470
53	260668358	573620432	411368583
140	260830885	573774836	411518488

Interval 471
75	260831221	573775166	-412251716
75	260831221	573775166	-412251716

Interval 472
27	260849796	573795250	411531721
96	261467107	574406917	412248506

Interval 473
39	261467429	574407239	412248828
44	261468685	574408450	412250127

Interval 474
49	261470965	574411144	412252488
42	261626336	574560850	412403897

Interval 475
131	261626843	574561357	411295885
27	261627128	574561642	411296170

Interval 476
35	261630099	574564688	412408980
36	263614884	576635540	414452777

Interval 477
27	263909774	577002098	414528237
39	264892662	578012712	415842104

Interval 478
42	264892907	-1496555679	415842349
50	264893109	-1496555315	415842543

Interval 479
38	264893618	578013666	415843063
29	265011390	578126403	416013394

Interval 480
63	265013976	578128942	-143778435
63	265013976	578128942	-143778435

Interval 481
61	265021697	578135323	416024457
39	265619676	578815233	416922212

Interval 482
33	265648616	578846416	416971711
96	266522997	579848184	418173327

Interval 483
14	266536816	1093072049	418192541
27	266539260	1093072136	418196452

Interval 484
40	266539532	579862683	418196761
43	267750789	581243242	419798881

Interval 485
53	267766525	581256846	-419810396
27	267766675	581256996	-419810272

Interval 486
27	267772492	581265054	419820861
38	267788960	581281415	419836231

Interval 487
30	267800409	-581294689	419855372
39	267801667	-581292077	419861060

Interval 488
45	267806139	581300853	419866239
52	267810300	581304832	419870344

Interval 489
36	267812097	-581308920	-419875051
27	267814641	-581306723	-419872412

Interval 490
27	267819291	581313241	419879490
56	268335577	581860636	420500042

Interval 491
113	268357358	581882346	420535405
27	268480571	582014052	420695285

Interval 492
27	268500505	582036034	420734719
69	268722203	582274706	421024588

Interval 493
44	268722975	2442179750	421025396
32	268723029	2442179804	421025450

Interval 494
63	268723083	582275589	421025504
39	268880585	582502420	421228581

Interval 495
117	268914592	-582526393	421285322
47	268917213	-582523919	421287889

Interval 496
27	268920267	582544668	421292669
54	269550656	583179202	422068674

Interval 497
88	269565485	583201122	422080389
160	269589059	583223511	422103419

Interval 498
27	269595860	583230133	-422117484
30	269602017	583236650	-422113426

Interval 499
60	269611879	583246844	422132132
27	270331909	584042380	422944585

Interval 500
34	270334470	584044510	-422949262
27	270334954	584044995	-422948779

Interval 501
48	270342211	584052343	422956736
27	272082747	585788146	425022886

Interval 502
91	272108176	-1441722872	425045789
91	272108176	-1441722872	425045789

Interval 503
27	272108575	585811364	425046220
59	272313154	586019999	425359481

Interval 504
34	272372686	586076238	425471977
75	273022220	586706861	426186260

Interval 505
29	273093840	-586750456	-426229710
39	273093924	-586750361	-426229617

Interval 506
27	273135690	586796718	426325567
27	273516610	587220865	426753256

Interval 507
40	273560606	587270492	426792437
39	273749976	587455005	426976951

Interval 508
43	273754900	587460275	-426990280
40	273755120	587460495	-426990063

Interval 509
49	273807254	587513508	427034430
54	274018161	587728736	427276027

Interval 510
272	274018253	587728825	2878278752
32	274018666	587729239	2878279179

Interval 511
31	274025834	587736525	427286112
27	275464881	589317278	429004311

Interval 512
29	275485881	589440849	429026455
27	275545072	589501098	429079876

Interval 513
58	275604180	589321264	429141219
118	275678837	589392237	429251066

Interval 514
82	275715388	589591935	429292033
34	275722280	589598928	429300207

Interval 515
64	275740723	589615803	1699110748
64	275740723	589615803	1699110748

Interval 516
27	275748904	589627558	429358047
57	276001470	589935260	429636481

Interval 517
27	276031140	-589965830	429653122
68	276031243	-589965687	429653224

Interval 518
47	276040265	589982873	429672800
99	276113124	590065162	429752566

Interval 519
44	276117502	590072153	-429981750
49	276369150	590335569	-429765739

Interval 520
53	276431351	590386100	430081973
50	277813810	591890047	431739346

Interval 521
45	277832970	591921336	431768344
27	279543442	593784806	433698580

Interval 522
27	279616832	593850111	-1867533778
27	279765062	593994142	-1867306686

Interval 523
53	279765419	593994499	-1867306297
27	280588365	594821301	-1866484128

Interval 524
32	280772501	595010315	1866304644
27	280772918	595010732	1866305061

Interval 525
42	280857479	595086846	-1866302524
27	281326756	595532243	-1865879992

Interval 526
96	281425390	1787871783	-1977265065
96	281425390	1787871783	-1977265065

Interval 527
27	281445132	595626115	1865750181
36	281445197	595626180	1865750246

Interval 528
27	281775132	595867804	1865794389
43	281775201	595867873	1865794458

Interval 529
42	281904256	596001894	-1865837879
35	282086808	596499976	-1865814129

Interval 530
51	282100814	596511924	1865838008
50	282120305	596523122	1865858750

Interval 531
27	282146537	596557262	-1865633280
32	282248254	596728490	-1865592291

Interval 532
27	282492728	-2362302209	-2587244333
53	282492833	-2362302077	-2587244199

Interval 533
51	282516906	597175485	-1865529121
50	284071788	599232187	-1865116019

Interval 534
27	284394467	599748816	-1865099274
47	284401371	599755078	-1865071400

Interval 535
50	284516126	599930940	1861345747
39	284516290	599931104	1861345910

Interval 536
45	284580494	600018884	-1858605917
32	284581010	600019400	-1858527985

Interval 537
54	284707287	600172387	-1865029029
51	284707729	600172829	-1864880379

Interval 538
27	285075790	600513579	-1858381934
65	285217242	600698614	-1858260950

Interval 539
47	285247161	600841883	-1858233181
27	285777847	601163144	-1857863432

Interval 540
27	285781927	601167958	-1857856131
65	286117143	601499131	-1857481799

Interval 541
79	286117403	601499390	-973014892
79	286117403	601499390	-973014892

Interval 542
28	286133530	601515180	-1857464778
39	286152560	601532560	-1857441500

Interval 543
47	286153016	601532997	1555211616
18	286153453	601533486	1555211700

Interval 544
71	286153471	601533504	-1857440201
27	287037779	602438116	-1856388197

Interval 545
76	287038246	602438575	-2120381054
76	287038246	602438575	-2120381054

Interval 546
15	287038322	602438651	-1856387654
49	289141736	604565249	-1853855650

Interval 547
60	289141785	604565298	2726738041
27	289143293	604566788	2726738127

Interval 548
45	289146333	604569839	-1853850859
27	289371723	604800303	-1853563134

Interval 549
39	289387397	604815729	-1853532158
61	289586344	605013882	-1853268055

Interval 550
41	289596615	605054129	1853259628
69	289596691	605054207	1853259705

Interval 551
40	289599738	605056930	-1853265171
74	289599939	605057129	-1853264937

Interval 552
51	289608605	605066257	-1853241254
30	290544685	605981813	-1852424906

Interval 553
31	290551409	-606240810	-1852419777
60	290711564	-606072408	-1852217388

Interval 554
32	290731813	606007881	-1852204858
30	290765737	606038762	-1852184768

Interval 555
27	290838936	-606503076	-1852122265
27	290989860	-606343412	-1852004763

Interval 556
27	291006455	606591434	-1851968988
49	293452496	609395744	-1849516554

Interval 557
34	293466188	-609449927	1849492952
84	293466231	-609449834	1849492995

Interval 558
37	293665129	-609863695	-1849319066
53	293809382	-609738783	-1849216659

Interval 559
54	293999561	609995834	-1849080345
54	298138055	614385802	-1844976013

Interval 560
66	298179950	614442444	1643153306
41	298186389	614448177	1643153565

Interval 561
50	298186435	614448223	-1844903905
27	298431071	614705702	-1844611916

Interval 562
68	298450051	-614919036	-1844595779
32	298571301	-614783995	-1844466612

Interval 563
60	298662030	614975536	-1844374857
45	298854652	615169552	-1844123824

Interval 564
98	298863574	-1746468656	-1844115011
109	298863684	-1746468547	-1844114890

Interval 565
85	298864255	1921840949	-1844114345
85	298864255	1921840949	-1844114345

Interval 566
47	298864344	615179542	-1844114295
30	298901493	615225320	-1844052165

Interval 567
68	298916153	1137152648	2229779885
68	298916153	1137152648	2229779885

Interval 568
31	298977414	615282868	-1843979031
27	299033463	615339158	-1843922308

Interval 569
34	299040171	615444310	-1843911535
76	299089697	615496517	-1843858231

Interval 570
77	299127297	-615595464	-1843786315
35	299156970	-615567323	-1843757503

Interval 571
34	299218123	615370812	-1843716340
27	299264214	615416703	-1843661460

Interval 572
31	299288787	615622191	-1843634208
137	299705619	616055257	-1843157423

Interval 573
95	299705830	624167028	-1843157250
95	299705830	624167028	-1843157250

Interval 574
122	299706130	616056462	-1843156930
47	299796614	616154909	-1843070228

Interval 575
89	299811154	-1367723673	-2651329013
16	299811489	-1367712939	-2651316328

Interval 576
47	299818728	616173240	-1843048927
76	300510604	616979134	-1842086965

Interval 577
75	300518835	616987208	1842079958
32	300518915	616987288	1842080038

Interval 578
59	300520904	616989300	-1842072668
27	300798249	617272485	-1841800246

Interval 579
28	300799386	-447233137	-1841799084
51	300799470	-447233030	-1841798977

Interval 580
31	300799599	617273799	-1841798853
34	300851263	617335664	-1841727550

Interval 581
44	300860026	617342347	1841713590
74	300860179	617342500	1841713743

Interval 582
27	300866449	617346845	-1841707119
34	300953567	617445972	-1841571690

Interval 583
12	300999540	-617479545	-1841526349
27	301015820	-617463406	-1841492276

Interval 584
54	301027464	617527347	-1841478749
56	305365489	621871297	-1837135349

Interval 585
27	305371004	621878352	-1837131119
27	305540264	622095704	-1836919696

Interval 586
54	305582186	-622424603	-1836865039
31	305603668	-622407392	-1836843634

Interval 587
36	305705597	622201080	-1836724905
83	305879111	622355503	-1836532432

Interval 588
32	305935398	622501169	-1836489711
58	306048848	622626860	-1836344991

Interval 589
101	306278295	-897645943	-1443678458
101	306278295	-897645943	-1443678458

Interval 590
68	306281842	-897630612	-1443650859
68	306281842	-897630612	-1443650859

Interval 591
9	307024152	-1341788050	-1991214996
27	307029155	-1341786605	-1991213451

Interval 592
45	307078074	623671449	-2397627988
7	307104038	623703256	-2397614707

Interval 593
27	307334833	624202153	-2329897799
71	307505080	624381468	-2329676098

Interval 594
79	307508086	624385155	-2329672187
32	308796579	625673342	-2328318909

Interval 595
44	308802801	625680671	-2328307552
75	308936891	625805218	-2328155799

Interval 596
27	308975399	625949528	2330260882
27	309077252	626071975	2330372285

Interval 597
27	309082812	626078950	2330383833
145	309182352	626174531	2330513422

Interval 598
52	309182838	626175017	-2966404389
51	309182964	626175143	-2966404264

Interval 599
36	309208713	626221943	2330560109
27	310595499	627753999	2332141600

Interval 600
36	310616368	627772683	2332174851
43	314443706	632098104	2336627000

Interval 601
32	314462562	-632120210	2336646358
27	314463538	-632118900	2336647340

Interval 602
45	314510148	632162288	2336722225
18	314798370	632441515	2337104082

Interval 603
64	314798388	632441533	-2371790201
64	314798388	632441533	-2371790201

Interval 604
72	314798662	632441812	2337104385
43	315956186	633865118	2338636812

Interval 605
30	315963213	633871630	2338664978
207	316332988	634266333	2339111941

Interval 606
86	316348473	634281606	2339229346
27	316350523	634283614	2339231399

Interval 607
27	316351313	634284391	2339132173
27	316385320	634320823	2339166517

Interval 608
45	316399626	634335004	2339277334
22	316423084	634358163	2339301810

Interval 609
76	316423106	634358185	143875929
76	316423106	634358185	143875929

Interval 610
5	316423182	634358261	2339301908
27	316821062	634775221	2339820684

Interval 611
27	316851332	634800485	2339853584
48	317234748	635180260	2340626619

Interval 612
99	317237771	635183293	-2340683055
99	317237771	635183293	-2340683055

Interval 613
27	317237900	635183422	2340630574
27	317290352	635236304	2340682734

Interval 614
27	317291331	635237259	2340684154
57	317291573	635237504	2340684659

Interval 615
88	317293047	635238995	-2340628342
88	317293047	635238995	-2340628342

Interval 616
39	317297039	635242979	2340691571
75	318910528	637173496	2342580012

Interval 617
86	318946037	637229931	-2731165478
86	318946037	637229931	-2731165478

Interval 618
39	318962217	637273119	2342634688
27	320536979	639009902	2344293346

Interval 619
27	320540935	639016672	2344298136
32	320783270	639259182	2344656757

Interval 620
117	320783518	639259430	-1150246877
117	320783518	639259430	-1150246877

Interval 621
42	320783635	639259547	2344657120
27	320936149	639536103	2344858805

Interval 622
27	320968455	639567111	2344924033
27	321876416	640576896	2346270399

Interval 623
65	321878723	640579093	2344896837
65	321878723	640579093	2344896837

Interval 624
31	321879813	640580382	2346279443
27	322021494	640735464	2346535373

Interval 625
27	322057192	640770114	-341983763
29	322387745	641056346	-341633878

Interval 626
27	322388205	641056821	-341024712
27	322597532	641296899	-340653278

Interval 627
31	322661896	641353327	355725483
27	322721188	641413147	355800914

Interval 628
9	322744691	641440487	355849323
29	323265485	642013285	357343047

Interval 629
28	323468497	642233849	357657839
42	323594398	642372218	357805708

Interval 630
85	323595447	642373273	-332811599
85	323595447	642373273	-332811599

Interval 631
70	323616832	642390887	357840074
48	323682459	642457487	357926110

Interval 632
30	323689519	642464769	357941621
34	324320904	643086217	358830026

Interval 633
66	324331499	801262628	-2338662057
66	324331499	801262628	-2338662057

Interval 634
82	324332139	157207418	28106869
82	324332139	157207418	28106869

Interval 635
33	324448870	643239697	2707061517
70	325939710	644771456	2708840793

Interval 636
72	325941592	2599418259	-2519192006
72	325941592	2599418259	-2519192006

Interval 637
50	325947079	644777868	2708844069
56	327264934	646189214	2710447402

Interval 638
47	327326459	646257956	2710551736
57	327483647	646421095	2710797386

Interval 639
98	327487015	646424487	2710807517
22	327500502	646436896	2710825392

Interval 640
44	327500524	646436918	1288319405
28	327503302	646438238	1288319589

Interval 641
59	327503364	646438300	2710828061
27	327945965	646904642	2711414402

Interval 642
112	328016241	646968925	2711477736
30	328997826	647994448	2712561672

Interval 643
29	329021057	-648097707	2712601935
45	329074359	-648036275	2712658727

Interval 644
37	329093386	648271586	2712690564
32	330536294	649757688	2714234555

Interval 645
88	330563442	-649777219	-2714260915
88	330563442	-649777219	-2714260915

Interval 646
49	330573107	649788221	2714271581
85	333236666	652526596	2717172475

Interval 647
87	333236853	652526783	2717172662
27	333890621	653205239	2717756872

Interval 648
37	333919018	653295423	2717778003
66	333924907	653324070	2717783886

Interval 649
71	333941701	653234567	2717799491
38	333941851	653234717	2717799641

Interval 650
109	333985399	-653360787	2717843100
39	333995128	-653351122	2717847492

Interval 651
54	334036368	653405333	2717894172
32	335110084	654459668	2719019567

Interval 652
39	335111436	2206507988	2719020918
27	335112688	2206508156	2719022140

Interval 653
75	335113358	654462451	2719024763
27	335348307	654688231	2719244998

Interval 654
81	335348561	-1216392623	2719245280
81	335348561	-1216392623	2719245280

Interval 655
44	335353775	654693565	2719251832
27	338015977	657531043	2721977048

Interval 656
75	338021180	657537467	-1209791166
75	338021180	657537467	-1209791166

Interval 657
68	338047471	657595375	2722009533
54	339506616	659216251	2723746678

Interval 658
47	339515151	659226392	2723760439
63	340876545	660659727	2725287970

Interval 659
68	340877697	1074894536	2725289207
68	340877697	1074894536	2725289207

Interval 660
34	340877775	660660980	2725289285
38	342105625	661919774	2726722716

Interval 661
27	342135548	661951484	2726756139
30	342813227	662661682	2727643886

Interval 662
27	342832943	-662683792	-2727653963
52	342834895	-662681829	-2727651990

Interval 663
27	342842713	662691578	2727663892
56	343154289	663025157	2728045609

Interval 664
99	343190579	-663068912	2728066060
27	343192909	-663067132	2728068778

Interval 665
29	343302121	663205848	2728235072
49	343761894	663682524	2728745394

Interval 666
27	344408228	665128195	2729332108
45	345316880	665993867	2729972511

Interval 667
35	345851328	667322619	2730213490
34	346246767	667722564	2730767382

Interval 668
63	346306502	667770220	2730873419
63	346306502	667770220	2730873419

Interval 669
60	346767982	667925341	-2706707804
34	347743460	668922180	-2705454281

Interval 670
31	347820186	669006144	2734718256
43	348006808	669207842	2734981096

Interval 671
44	348028000	669228461	2735015889
28	348048244	669247812	2735037157

Interval 672
86	348049410	160254056	2735038337
86	348049410	160254056	2735038337

Interval 673
27	348053216	669252732	2735043263
95	348495570	669697825	2735565455

Interval 674
29	348495726	669697991	-773572561
34	348496938	669699221	-773571223

Interval 675
31	348497775	669700046	2735567840
36	349025188	670255048	2736209023

Interval 676
33	349032088	670263591	2736218864
45	350160077	671485558	2737484609

Interval 677
32	350312896	671648791	2737632775
28	350401436	671740531	2737736357

Interval 678
63	350435958	671768720	2737781051
85	351067050	672442738	2738626693

Interval 679
104	351090113	2034406497	2738651718
53	351091140	2034406849	2738652805

Interval 680
27	351240745	672500295	2738848749
50	351320296	672581641	2738979845

Interval 681
94	351323845	875015596	1964034150
94	351323845	875015596	1964034150

Interval 682
27	351332779	672591280	2738988410
38	351561438	672810844	2739289820

Interval 683
56	351565794	672815094	2739303517
27	351574803	672824173	2739319990

Interval 684
27	351577212	672826643	2739322624
27	352270158	673701654	2740150929

Interval 685
55	352277712	673708638	2933613300
45	352277943	673708867	2933613512

Interval 686
44	352277996	673708920	2740160470
27	352430962	673872344	2740405549

Interval 687
69	352436089	-1510888312	-44257216
69	352436089	-1510888312	-44257216

Interval 688
82	352436182	-1808618333	-44257110
82	352436182	-1808618333	-44257110

Interval 689
32	352442062	673883090	2740422916
29	353603396	675166721	2741772018

Interval 690
34	353677127	675244238	2741855811
68	354442104	676041328	2742785990

Interval 691
134	354453311	-676055547	-2742800966
27	354462862	-676046343	-2742789683

Interval 692
149	354467520	676061471	2742803427
67	355989172	677631651	2744506635

Interval 693
119	355989512	677631993	2744506976
29	355989633	677632114	2744507097

Interval 694
93	355989943	677632426	168041851
93	355989943	677632426	168041851

Interval 695
27	355996491	677638997	2744517180
46	357427122	679104691	2746070452

Interval 696
111	357448884	-679172896	2746083462
65	357505372	-679119196	2746139540

Interval 697
50	357534979	679194296	2746162917
66	358201529	679916357	2746843529

Interval 698
42	358202262	679917088	2909785740
26	358202312	679917138	2909785790

Interval 699
96	358202418	679917245	2746844472
63	358665317	680408156	2747570233

Interval 700
40	358674331	680417916	2747580694
22	360014503	681895333	2749176902

Interval 701
6	360014599	681895429	2749176998
63	360583273	682474856	2749777380

Interval 702
30	360583945	682475528	2317794168
50	360588062	682479435	2317800707

Interval 703
50	360593957	682484977	2749790038
27	361628064	683617869	2751555368

Interval 704
39	361679198	683667569	2751659083
32	361802390	683770271	2751929262

Interval 705
31	361808669	683776498	-2751603364
44	361819378	683796841	-2751582372

Interval 706
31	361834848	683812715	2751996765
98	362884936	684873393	2753467618

Interval 707
75	362913125	684900055	2753500478
27	365040488	687039725	2756497556

Interval 708
34	365226445	687113884	2756714444
27	365698644	687605703	2757445793

Interval 709
88	365730709	-856031821	-157100332
88	365730709	-856031821	-157100332

Interval 710
43	365742372	687651098	2757516050
27	368320357	690035154	2760770459

Interval 711
49	368407715	690117720	2760876517
39	369265809	690994416	2761913033

Interval 712
106	369318560	1806282365	-3018938766
106	369318560	1806282365	-3018938766

Interval 713
27	369322474	691085767	2761959671
29	369556837	691332945	2762170239

Interval 714
27	369691470	5160652	2762315526
27	369695499	5161086	2762320419

Interval 715
39	369869997	691401549	2762475369
29	369874697	691406153	2762480345

Interval 716
27	369915448	692485126	2762520930
27	370156441	692753529	2762773147

Interval 717
27	373011871	692407728	2762907496
27	373039636	692435525	2762939194

Interval 718
27	373171059	693483857	2763096599
34	373819490	694155432	2763928864

Interval 719
27	373910917	694315009	2764054311
39	373911137	694315227	2764054534

Interval 720
44	373958770	694242698	2764102701
32	374001944	694289624	2764152004

Interval 721
83	374012281	694386285	2764166828
27	374055166	694426221	2764218662

Interval 722
44	374069596	41899593	1220446340
220	374069837	41908119	1220455539

Interval 723
95	374070208	41908492	1220455914
95	374070208	41908492	1220455914

Interval 724
27	374080490	694452448	2764242665
27	374175659	694561162	2764383196

Interval 725
39	374373445	694719902	2764631000
27	374387332	694733082	2764650615

Interval 726
52	374401281	694613311	2764669407
41	374484286	694698709	2764791305

Interval 727
37	374514527	694780356	2764823892
59	376179918	696549010	2767049585

Interval 728
1	376185004	-2584834755	-2912783656
90	376185642	-2584834027	-2912782901

Interval 729
23	376198940	696565578	2767064110
27	376747178	697130654	2767696155

Interval 730
55	376758019	697137769	-2397831697
56	376760319	697139922	-2397827566

Interval 731
33	380282771	-368519914	1466300339
70	380891367	-367801667	1466815448

Interval 732
71	380908434	367786092	-1466832380
27	380908651	367786331	-1466832185

Interval 733
39	381028502	-367649726	1466895617
42	382653586	-366133168	1468117919

Interval 734
72	382667230	-2280163247	-214412309
72	382667230	-2280163247	-214412309

Interval 735
27	382671041	-366116169	1468125075
36	382854793	-365952921	1468243777

Interval 736
260	382872361	-365418311	1468253632
32	382995662	-365301159	1468373220

Interval 737
27	383016371	-365799485	1468388658
27	383451232	-365448079	1468748879

Interval 738
33	383466594	-365269864	1468759475
36	384611549	-364161477	1469901670

Interval 739
31	384775885	-1493792015	1110177689
27	384776830	-1493791074	1110178634

Interval 740
49	384831701	-363940307	1470077615
66	386213901	-362450049	1471514100

Interval 741
54	386214338	-362449622	1471514527
27	386465108	-362216991	1471752820

Interval 742
52	386505666	-362182468	1471815991
34	386875094	-361704880	1472206578

Interval 743
31	387033814	-361564880	1472334578
46	387422448	-361146874	1472869428

Interval 744
30	387473084	-361062245	1472882636
27	387513646	-360971350	1472921705

Interval 745
118	387524645	360965483	-1472931253
53	387524816	360965654	-1472931147

Interval 746
29	387579152	361114522	-1472944788
89	387579506	361114876	-1472944374

Interval 747
27	387614042	-360877936	1472964678
29	392133538	-355658200	1476970746

Interval 748
27	392745498	368763613	1454163425
63	392779191	368797460	1454207489

Interval 749
39	392928494	368881502	1454281651
33	396428858	372858608	1457389357

Interval 750
35	396530794	373006424	-638951748
31	396719385	373218033	-638733050

Interval 751
42	396780106	373279903	-638638225
31	396836037	373349787	-638572506

Interval 752
32	396878400	373415149	-638483587
105	396879215	373415964	-638482699

Interval 753
1	397037359	1667297210	-2539734267
151	397037496	1667297324	-2539734015

Interval 754
39	397152550	373870023	-668127086
27	398887350	375709365	-666680384

Interval 755
27	398894101	-375738467	-666674054
40	398894200	-375738357	-666673942

Interval 756
40	398928407	375788087	-666653312
38	399862518	376702200	-666042225

Interval 757
27	399891815	376741391	666023449
39	399891928	376741504	666023563

Interval 758
60	400029752	376832116	-665950096
27	400861533	377789336	-665188804

Interval 759
64	400941120	377854101	665130653
64	400941120	377854101	665130653

Interval 760
27	400981463	377892260	-665077215
31	401117505	378034357	-664935801

Interval 761
27	401130219	378051601	664911240
39	401138779	378059311	664917538

Interval 762
56	401195421	378114199	-664849675
61	401571259	378513131	-664462411

Interval 763
51	401597012	-378789608	-664417706
27	401794972	-378585409	-664181280

Interval 764
27	402014175	379030299	-664084627
39	403659779	380783810	-662618051

Interval 765
74	403667580	-2033940054	-1275683917
74	403667580	-2033940054	-1275683917

Interval 766
27	403683677	380797845	-662611789
51	403896653	381038262	-662375080

Interval 767
43	404003595	381148473	-662206084
47	404029810	381183544	-662186769

Interval 768
159	404071134	381223461	-662142108
27	404311865	381484364	-661838628

Interval 769
27	404468091	383032819	-661657287
40	405486256	384106303	-660582148

Interval 770
35	405682393	381619273	657954447
89	406810265	382931472	659031030

Interval 771
27	406872556	-385566737	659093384
41	408173198	-384182482	660518112

Interval 772
48	408464929	385887352	668187477
27	408880514	386315574	668587262

Interval 773
27	409005961	-386449546	668757376
51	409015891	-386439693	668769299

Interval 774
61	409033139	386460960	668809046
82	409112124	386556698	668945278

Interval 775
80	409112877	-2600172624	668946067
80	409112877	-2600172624	668946067

Interval 776
116	409114974	386559876	668951157
68	409134138	386579022	668971782

Interval 777
42	409135084	-2600170718	668975733
21	409135587	-2600170234	668976243

Interval 778
2	409136165	386581002	668976833
83	410749723	388290002	670712658

Interval 779
88	410753826	-2637908663	670717865
65	410753943	-2637908569	670717983

Interval 780
98	410754385	388294699	670718432
42	411345326	388882136	671455816

Interval 781
118	411345390	-2136433865	671455882
118	411345390	-2136433865	671455882

Interval 782
54	411345858	388882666	671456382
27	411493818	389034700	671663178

Interval 783
47	411503220	389044842	-671674982
31	411503284	389044906	-671674934

Interval 784
44	411507584	389048458	671683194
30	412101747	389609689	672318702

Interval 785
58	412116431	389614124	-672323700
27	412116574	389614267	-672323587

Interval 786
28	412154474	389653761	672338332
27	412682287	390380346	672840915

Interval 787
27	412751695	390477954	618627341
36	412772800	390496259	618655170

Interval 788
27	412796085	-466514359	114650626
45	412796442	-466513982	114650991

Interval 789
39	413142267	390861052	810995212
41	413623014	391326432	811546009

Interval 790
56	413628919	-391348831	811550088
37	413641835	-391335708	811569463

Interval 791
27	413644103	391366622	811570665
45	413768615	391520196	811721913

Interval 792
67	413769545	-1033690202	31452013
67	413769545	-1033690202	31452013

Interval 793
91	413775093	391525415	811736792
34	414955749	393072546	813740788

Interval 794
39	415014333	393135720	813817420
27	415959909	394149501	815116122

Interval 795
75	416015463	394193838	-815156434
35	416015606	394193981	-815156331

Interval 796
9	416048031	394230299	815251296
30	417697475	395925545	817567234

Interval 797
27	417705688	395935344	817594836
118	418259910	396463464	818200327

Interval 798
129	418260035	396463588	-1147530244
129	418260035	396463588	-1147530244

Interval 799
4	418260164	396463717	818200577
158	419026394	397277072	818848172

Interval 800
27	419033469	397280416	-818851252
27	419033616	397280567	-818851090

Interval 801
27	419041071	397288179	818857067
137	419757572	398092937	819585838

Interval 802
30	419766517	398108250	819603293
39	420812431	399241358	820699018

Interval 803
64	420983475	-399374044	-820914500
64	420983475	-399374044	-820914500

Interval 804
27	421242001	399840178	821265028
39	421284906	399882036	821308892

Interval 805
32	421342397	399641911	821396469
48	421342454	399641968	821396527

Interval 806
30	421457288	400069827	821591968
95	421946989	400544879	822226400

Interval 807
47	421961108	400554206	-822253699
27	421961252	400554350	-822253576

Interval 808
27	422038741	400632223	-822311398
27	422038902	400632388	-822311244

Interval 809
27	422061071	400663157	822341415
73	423926639	402736791	824284648

Interval 810
98	423946528	190972968	1799369409
98	423946528	190972968	1799369409

Interval 811
46	423961292	402763584	824327553
27	424730412	403858090	825067792

Interval 812
45	424788578	404319440	-825117559
27	424790879	404321707	-825114483

Interval 813
52	424852971	404388119	825163326
27	424853030	404388178	825163385

Interval 814
58	424880976	406015512	825186662
90	424881206	406015742	825186892

Interval 815
48	424955787	404476545	825244602
43	425750485	405334295	826191448

Interval 816
99	425771941	-405376297	-826207387
27	425772074	-405376236	-826207326

Interval 817
45	425792924	405394600	826216604
27	426191214	405773451	826533827

Interval 818
68	426286920	67498110	-2702387110
79	426291570	67504286	-2702381553

Interval 819
42	426292380	67511980	-2702372637
54	426292592	67517013	-2702367522

Interval 820
38	426399667	-405889853	-826632371
27	426433670	-405839597	-826587945

Interval 821
27	426502612	406366924	826685247
35	428205357	408050092	828370834

Interval 822
103	428210295	408054932	1061773500
103	428210295	408054932	1061773500

Interval 823
72	428210745	408055405	431759266
72	428210745	408055405	431759266

Interval 824
43	428210937	408055603	828384082
99	429170520	408958289	829581263

Interval 825
27	429237138	409032744	-2117084533
27	429881732	409723107	-2116270712

Interval 826
46	429913200	410609625	-2116235945
52	429991435	410713931	-2116071165

Interval 827
32	430019202	409887462	-2116012965
27	430639183	410517838	-2115096637

Interval 828
51	430736534	410829259	-2114949330
42	431640851	411791280	-2113526357

Interval 829
30	431670409	411825196	-2113494383
59	433014627	413164673	-2111530211

Interval 830
32	433014838	413164988	2316578725
77	433019158	413173342	2316586132

Interval 831
32	433020368	413174562	-2111521151
39	433493260	413638822	-2111004729

Interval 832
47	433504619	413653916	-2110995312
39	434170262	414316368	-2110319457

Interval 833
27	434290324	414434983	639113246
39	434305270	414456191	639128692

Interval 834
54	434426006	414579752	639216098
35	434789895	414942337	639613683

Interval 835
35	434800232	415010165	639633427
27	434817562	415033507	639653608

Interval 836
44	434830612	414958676	639662731
27	434858048	414983763	639712824

Interval 837
27	434981211	415202257	639816509
27	436358835	416636388	641195311

Interval 838
69	436454935	-2210664922	2101509183
69	436454935	-2210664922	2101509183

Interval 839
32	437068134	417228360	641485657
27	440226014	420842118	644714958

Interval 840
30	440333594	420942261	644821546
73	441051720	421748421	645676546

Interval 841
34	441262847	421866052	-645768033
34	441898460	422431266	-645759090

Interval 842
50	442075303	422580103	645862356
31	443714140	424380156	647536501

Interval 843
95	443717309	424382604	-647556048
34	443727950	424392730	-647546232

Interval 844
36	443733398	424404156	647560529
48	444284189	424894765	647951934

Interval 845
75	444318553	-425489764	647962288
39	444318687	-425489667	647962422

Interval 846
43	444336090	425429433	647975239
33	444394615	425474868	648051128

Interval 847
49	444415093	424938962	648109659
27	444834278	425387312	648591530

Interval 848
71	444859408	425521144	648617287
29	445308343	426004547	649069268

Interval 849
89	445309512	-426006552	649072076
27	445309730	-426006396	649072295

Interval 850
32	445329260	426018577	649088024
40	445897416	426599175	649695534

Interval 851
31	446018015	426701274	649897744
42	446268389	426929702	650180718

Interval 852
136	446302626	426982552	650241716
76	446981342	427785312	650991034

Interval 853
69	446982898	427786581	-1294105216
69	446982898	427786581	-1294105216

Interval 854
10	446982967	427786650	650991892
47	449859436	431184081	654408211

Interval 855
67	449897035	-431227104	-654450423
67	449897035	-431227104	-654450423

Interval 856
46	449918927	431241921	654494467
41	452567299	434052350	657220536

Interval 857
59	452650590	434121503	657296288
43	453251868	434770393	657839910

Interval 858
27	453366688	434899355	-851489143
66	454876980	436707236	-849906363

Interval 859
27	455003574	436844112	849658860
36	455214502	437099187	849834589

Interval 860
27	455273657	-437151493	-849618037
49	455277119	-437148985	-849615175

Interval 861
32	455293542	437179052	-849591678
27	456428595	438479956	-848587819

Interval 862
39	456436599	438490138	-848574530
27	457019690	439074164	-847847438

Interval 863
36	457092642	439141361	-847586311
61	458251372	440477028	-846366179

Interval 864
108	458287955	1241640647	-2032977046
108	458287955	1241640647	-2032977046

Interval 865
27	458296522	440517555	-846330506
95	459667872	441989450	-844680641

Interval 866
42	459841998	442185370	-844528678
48	461069941	443407490	-843090235

Interval 867
40	461113682	-443433599	-843039879
40	461113986	-443433251	-843039595

Interval 868
27	461122223	443519151	-843030712
89	463500163	446006331	-840426655

Interval 869
34	463597556	-2486757304	-2473136191
40	463598840	-2486756041	-2473134907

Interval 870
39	463661852	446168171	-840254141
75	464038086	446547084	-839750716

Interval 871
44	464041642	446550276	-839741958
27	464093874	446627786	-839675607

Interval 872
69	464098635	-446633965	-839668094
69	464098635	-446633965	-839668094

Interval 873
121	464102040	446636528	-839663538
27	464298952	446834662	-839404299

Interval 874
28	464456885	447021220	-154883040
27	464600957	447163507	-154740469

Interval 875
45	464743660	447300365	-154618939
60	464905977	447478043	-153919159

Interval 876
146	464906603	447478652	-153882072
146	464906603	447478652	-153882072

Interval 877
47	464907929	447480077	-153917048
27	464928847	447501271	-153890831

Interval 878
36	464963591	447564319	-153834299
45	465691634	448335542	-153101841

Interval 879
31	465693570	448336891	-153100032
83	465936717	448582045	-152834633

Interval 880
83	465938113	448583248	-638728584
83	465938113	448583248	-638728584

Interval 881
68	465940994	448585991	-152831453
47	465949546	448594089	-152819939

Interval 882
43	465957998	-1989297463	357937092
38	465958056	-1989297410	357937150

Interval 883
40	465961383	448616338	-152802948
27	466362576	448883948	-152534851

Interval 884
27	466364810	448886107	-152395909
46	466365653	448886974	-152395041

Interval 885
82	466382466	448904043	-152511908
27	466383457	448905078	-152510537

Interval 886
29	466393995	448915389	-152374839
112	466738468	449531945	-151754476

Interval 887
27	466738660	804432913	-151754361
48	466738862	804432990	-151754107

Interval 888
27	466738948	449532428	-151754042
27	467277244	450093433	-151112675

Interval 889
39	467325550	-1651938521	-151049009
59	467336558	-1651937174	-151040701

Interval 890
44	467337740	450147540	-151040397
27	467571382	450404997	-150746218

Interval 891
83	467574125	450407720	-150743892
49	467858442	450722154	-150394564

Interval 892
132	467918943	450793670	-150333909
31	468013672	450899112	-150143298

Interval 893
63	469363998	150388720	2852737116
63	469363998	150388720	2852737116

Interval 894
27	469558620	453348139	-149788647
30	470122483	453961869	-149299847

Interval 895
70	470171440	1099353832	255200988
70	470171440	1099353832	255200988

Interval 896
34	470232458	454037780	-149235278
29	470674080	454568638	-148765959

Interval 897
27	471220410	457228368	-148636619
27	471765190	457685590	-148189966

Interval 898
39	471765248	-25963948	-148189896
37	471765947	-25963265	-148189148

Interval 899
42	471766170	457686588	-148188920
3	471943223	457873531	-148034937

Interval 900
84	471943226	457873534	-1068250770
27	471943671	457873975	-1068250357

Interval 901
80	471948958	457879247	-148027642
95	472473865	458416541	-147482672

Interval 902
33	472494642	1519914215	-147447434
75	472502302	1519914617	-147433924

Interval 903
38	472509989	531899686	-147415074
54	472510081	531899779	-147414964

Interval 904
27	472620186	458437097	-147298068
27	473085541	458913736	-146684893

Interval 905
70	473165612	458993621	-1087524127
70	473165612	458993621	-1087524127

Interval 906
34	473346496	63868862	-2700860481
29	473347527	63873059	-2700854459

Interval 907
36	473419005	459240352	142902199
27	473497362	459313066	142968385

Interval 908
101	473501656	-1417280039	2361122241
101	473501656	-1417280039	2361122241

Interval 909
47	473508348	459323957	142976347
48	473741972	459570403	143236079

Interval 910
32	473867778	459678792	-144534190
27	474540610	460399158	-143886608

Interval 911
29	474548243	460408988	-143868887
41	474559918	460420727	-143855769

Interval 912
27	474579789	460444658	-145848058
43	474600219	460465704	-145818558

Interval 913
33	474601355	460466848	142365014
73	474953516	460815974	142752555

Interval 914
34	474962731	460824348	-120251752
30	476592448	462642416	-118593793

Interval 915
45	476599704	-462647620	-118588813
53	476599960	-462647356	-118588553

Interval 916
46	476608710	462657261	-118576734
46	477599040	463724629	-117531452

Interval 917
50	477634051	463763883	-117492620
54	478253567	464406288	-116868589

Interval 918
62	478253648	464406369	336872017
62	478253648	464406369	336872017

Interval 919
71	478255644	464407842	-116866758
60	478261799	464413870	-116858502

Interval 920
83	478265723	464418056	336888554
83	478265723	464418056	336888554

Interval 921
27	478265843	464418176	-116854855
94	478275233	464427640	-116846075

Interval 922
45	478275328	464427734	336897463
110	478277561	464429982	336900063

Interval 923
27	478281498	464432059	-116839687
29	479729550	466026185	-115150131

Interval 924
89	479741155	466055138	-115132782
136	479864643	466188982	-114988393

Interval 925
46	479865498	1917743945	-114987410
51	479865568	1917744015	-114987335

Interval 926
94	479867625	466193133	-114985223
66	479877263	466201613	-114973270

Interval 927
77	479877856	466202205	-114972678
44	479878027	466202374	-114972543

Interval 928
53	479878549	-82850158	-114971995
13	479878640	-82850115	-114971955

Interval 929
80	479878713	466203049	-114971815
253	480175160	466513702	-114651062

Interval 930
28	480175849	466514393	-114650590
65	481640098	467971318	-112949115

Interval 931
27	481643156	467974143	-112944740
84	482936451	468892233	-111967722

Interval 932
89	482943241	468898756	-111961374
35	482946064	468901154	-111959004

Interval 933
63	482947787	468903494	-2265102244
63	482947787	468903494	-2265102244

Interval 934
76	482954095	468908064	-111950004
27	483226216	469181137	-111574054

Interval 935
57	483330675	469324552	111570046
72	483336645	469332327	111572647

Interval 936
27	483752365	469691753	-111459149
27	484575416	470690888	-110630117

Interval 937
40	484596955	1906373754	-110601221
27	484597397	1906374182	-110600785

Interval 938
44	484816225	471010350	-110375977
27	485857034	472065238	-109304982

Interval 939
27	485861856	472070204	-109296448
36	487475445	473765608	-107358415

Interval 940
36	487519533	473810583	-107325862
27	487870529	474190466	-107001435

Interval 941
46	487886838	474204831	106989848
27	487887270	474205252	106990299

Interval 942
34	487906630	474227843	-106975589
42	487906732	474227945	-106975481

Interval 943
30	487950952	-474526190	-106936062
43	488179636	-474322269	-106720674

Interval 944
67	488202879	474589873	-106699288
35	488651641	475129362	-106243793

Interval 945
27	488794697	475287438	-106086720
38	489801841	476572219	-104602785

Interval 946
30	489881135	476645778	104494633
37	489977104	476755833	104600139

Interval 947
50	489981877	476761549	-104423802
27	490277660	477102277	-104153741

Interval 948
46	490823999	477513295	-103807898
31	490825111	477514412	-103806360

Interval 949
73	490827956	477518671	558798255
27	490833566	477525528	558798718

Interval 950
56	490837867	477528483	-103790766
27	493661900	480566157	-100528073

Interval 951
39	493730604	480651496	-100454841
58	495990969	483013457	-97934227

Interval 952
27	495996896	483024432	-97921243
127	496140371	483177724	-97770934

Interval 953
38	496145380	-483022492	-97766363
27	496145435	-483022449	-97766319

Interval 954
27	496152377	483190520	-97757796
27	497254653	484401838	-96655994

Interval 955
54	497305338	-484730500	-96594626
37	497530600	-484506402	-96321858

Interval 956
77	497537159	484791054	-96309262
27	499897113	487204208	-93621256

Interval 957
51	500001529	487320436	-808954105
113	500033101	487362821	-808922074

Interval 958
32	500122811	487437571	-808833232
80	500890715	488267084	-807463697

Interval 959
29	500911920	488289013	804296020
50	500911967	488289060	804296067

Interval 960
83	500955660	-490415313	804401669
83	500955660	-490415313	804401669

Interval 961
27	500955859	488337677	-807380206
29	501051858	488413335	-807291283

Interval 962
27	501083005	488461615	-807227748
36	502809113	490415093	-804401936

Interval 963
51	502840747	490441495	-804382108
141	502934120	490548658	-804302733

Interval 964
34	502948409	490557566	-804292993
27	504148194	491941861	-802866568

Interval 965
27	504150813	491946757	-802863832
55	504151772	491947694	-802862915

Interval 966
46	504155449	491944804	-802856839
27	504155507	491944862	-802856800

Interval 967
77	504168563	491961234	-802840667
27	505767707	493601460	-800956463

Interval 968
27	505788540	493619043	800936408
27	505788739	493619247	800936613

Interval 969
34	505818196	493648299	-800899258
27	506372595	494211058	-800220376

Interval 970
51	506373836	2085887408	2210912648
54	506374370	2085892485	2210919432

Interval 971
27	506376782	494213141	-800216708
27	507596200	495547961	-798678012

Interval 972
27	507611277	495562238	-798633400
86	507997969	495903753	-798219347

Interval 973
28	508073074	166568428	-798134437
52	508073118	166568472	-798134369

Interval 974
50	508179823	496033222	-797981193
27	511064068	499085812	-794387151

Interval 975
92	511085288	499211303	-794372334
31	511085770	499211784	-794371934

Interval 976
29	511111469	499124487	-794315184
55	511164882	499184364	-794266703

Interval 977
27	511188470	499225402	-794231654
39	511776834	499736183	-793709992

Interval 978
36	511797643	499758027	-793668355
72	512366772	500315211	-792915253

Interval 979
65	512401578	-1422954187	2354625636
65	512401578	-1422954187	2354625636

Interval 980
32	512432011	500384433	-792783283
157	512902730	500881799	-792121757

Interval 981
93	512902900	500881971	-2710540990
57	512903130	500882202	-2710540794

Interval 982
76	512903261	500882331	-792121315
63	513324990	501312767	-791588282

Interval 983
74	513401358	-2470089965	-829706590
74	513401358	-2470089965	-829706590

Interval 984
27	513493084	501383107	-791398855
39	519888684	508269530	-783735294

Interval 985
39	519953321	508351397	-89444737
36	519985457	508382968	-89373068

Interval 986
52	520113556	2287582088	-1072588661
26	520113610	2287582141	-1072588635

Interval 987
34	520187077	508760302	-89121067
45	520505299	509118664	-88680883

Interval 988
58	520508319	509121050	-2273196227
27	520508477	509121208	-2273195942

Interval 989
120	520517767	509137094	-88670701
44	520864927	509492357	-88327844

Interval 990
32	520870677	509498333	88321095
34	520871277	509498932	88321697

Interval 991
97	520876605	509504278	-88317445
36	520946583	509577434	-88253277

Interval 992
6	520946619	2718865884	-88253271
27	520946700	2718865965	-88253169

Interval 993
48	520947446	509578309	-88252377
49	521546466	510250458	-87627763

Interval 994
52	521546639	510250631	143597111
75	521554206	510258770	143609150

Interval 995
18	521554281	510258845	-87615573
79	521590539	510303025	-87579557

Interval 996
43	521618969	-510451197	-87547812
105	521764129	-510309064	-87402956

Interval 997
34	521878881	510525611	-87295659
36	523930790	512577339	-84728202

Interval 998
105	523932342	1274221733	-84726534
105	523932342	1274221733	-84726534

Interval 999
45	523952739	512594824	-84703539
27	524758957	513421393	-83732010

Interval 1000
93	524777860	-513435410	-83721804
93	524777860	-513435410	-83721804

Interval 1001
36	524786839	513446157	-83706122
16	524869833	513519525	-83632765

Interval 1002
70	524888859	513545387	-1307449784
51	524888955	513545483	-1307449705

Interval 1003
86	524894649	513551619	-83601231
90	524918411	513572905	-83583410

Interval 1004
104	524918545	513573039	-1307427589
27	524921166	513576787	-1307423315

Interval 1005
89	524924599	513580083	-83576003
42	524967087	513621077	-83543164

Interval 1006
39	524971080	513625630	-1307383691
49	524980538	513643526	-1307371598

Interval 1007
76	524980597	513643585	-83521395
144	525049521	513697583	-83436931

Interval 1008
60	525114229	513764828	1307118885
79	525118736	513768436	1307136172

Interval 1009
31	525127162	513782272	-83334958
50	525580178	514238329	-82878185

Interval 1010
32	525591310	-514252641	82872947
27	525591393	-514252563	82873030

Interval 1011
36	525594291	514259201	-82854154
27	527983890	516699915	-80284997

Interval 1012
40	528024817	516738190	-80240568
35	529558973	518527050	-78334965

Interval 1013
37	529626912	-518638446	-78248624
51	529670547	-518594225	-78190943

Interval 1014
27	529703561	2608690620	-78142834
50	529703779	2608690835	-78142580

Interval 1015
38	529706628	518659981	-78138166
34	535073337	523592147	-71224694

Interval 1016
34	535110019	523630539	-71190158
30	535481438	524037257	-70483970

Interval 1017
99	535495680	-863492708	-70478517
99	535495680	-863492708	-70478517

Interval 1018
55	535495779	524042812	-70478462
36	535510819	524057193	-70448558

Interval 1019
39	535512878	-863491951	-70440418
46	535514953	-863490022	-70438381

Interval 1020
87	535517967	524065536	-70429617
30	536245436	524841657	-69580697

Interval 1021
36	536296795	524930216	-69505216
48	536344624	524992331	-69468503

Interval 1022
34	536404607	-524863652	-69424488
29	536423970	-524851187	-69408181

Interval 1023
31	536465705	525045289	-69369401
27	537461716	526038703	-68303428

Interval 1024
166	540679440	-724719394	-1323320907
57	540679763	-724719180	-1323320695

Interval 1025
41	540763459	-724613762	-1323264363
27	540763792	-724613449	-1323264041

Interval 1026
27	540943472	901096836	1446735031
27	541182812	901360606	1447004898

Interval 1027
27	541251860	901453881	1447088321
33	542186006	902417429	1447988408

Interval 1028
30	542720454	903052309	1448682510
43	546304854	907059918	1451905353

Interval 1029
114	546313364	907068583	1451916165
27	547060754	907864575	1452708403

Interval 1030
66	547173137	907978784	-1487228370
61	547988091	908735906	-1486505234

Interval 1031
57	548000528	908750070	-1486499799
29	548041241	908787945	-1486462213

Interval 1032
33	548084088	908849618	-1486445031
41	548586129	909342592	-1485893975

Interval 1033
81	548587186	909343637	-1485891553
69	548673120	909424800	-1485778851

Interval 1034
62	548695437	909450264	245277154
62	548695437	909450264	245277154

Interval 1035
46	548701463	909454249	-1485735861
31	548820151	909589162	-1485602226

Interval 1036
50	548878168	-910059299	-1485554522
28	548941961	-909995661	-1485489666

Interval 1037
43	548971222	910158427	-1485438582
27	549007714	910207230	-1485373333

Interval 1038
55	549091878	910112945	-1485267951
68	549098273	910119027	-1485261323

Interval 1039
39	549103302	910312345	-1485254160
41	550589249	911937947	-1483710631

Interval 1040
30	550598941	911948808	-1483695799
71	551815336	913147534	-1482463462

Interval 1041
65	551825999	-1819537104	2553746107
65	551825999	-1819537104	2553746107

Interval 1042
27	551834939	913159800	-1482447701
27	554973729	916420398	-1479588568

Interval 1043
95	554974930	-587257563	167971515
95	554974930	-587257563	167971515

Interval 1044
68	555029079	916474933	-1479543690
33	555574131	916967653	-1478989836

Interval 1045
31	555742502	917217940	-1478892047
59	555758996	917231588	-1478884044

Interval 1046
40	555795463	917300040	-1478834879
51	556877899	918424328	-1477602674

Interval 1047
154	556890440	918437105	-1477585489
48	556897371	918441245	-1477580242

Interval 1048
2	556917866	918467643	-1477557431
50	556948253	918497048	-1477529703

Interval 1049
44	556973358	918523529	-1477508068
24	557004563	918546510	-1477467993

Interval 1050
57	557011157	918551667	-1477462885
27	557334521	918855670	-1477052725

Interval 1051
41	557407545	918952710	-1454067869
30	557833973	919428650	-1453615653

Interval 1052
27	557842666	919437162	1452926732
73	557842711	919437211	1452926777

Interval 1053
66	557861354	919451508	-1453584565
46	558236676	919842731	-1453188968

Interval 1054
27	558550337	920112481	1452953236
43	558550648	920112778	1452953549

Interval 1055
39	558826279	920436119	-1160666832
42	559268264	920933036	-1160269220

Interval 1056
51	559291009	-920960199	-1160247880
49	559302363	-920948727	-1160240224

Interval 1057
36	559323143	920985323	-1160220204
27	559956711	921687504	-1159658031

Interval 1058
27	559973411	921702623	1159643631
30	559978488	921707893	1159648022

Interval 1059
34	559996709	921720275	-1159629427
36	560802959	922743698	-1159088153

Interval 1060
141	560808571	922751118	1159085261
27	560809335	922751883	1159086027

Interval 1061
27	560821139	922761198	-1159073294
39	560906227	922866434	-1158986917

Interval 1062
96	560909722	-763349336	-1369840852
59	560909900	-763341269	-1369839328

Interval 1063
79	560981269	922926618	-1158929278
79	561236486	923211691	-1158675782

Interval 1064
30	561257944	923228969	1158642557
39	561257990	923229015	1158642605

Interval 1065
27	561261951	923232253	-1158636807
67	561304577	923276636	-1158597944

Interval 1066
30	561304751	923276811	-1158597809
38	561966133	923920361	-1158057092

Interval 1067
45	561970539	923925221	-1158052415
27	563952551	925898216	-1156456917

Interval 1068
76	564076382	926027731	-1156358333
31	564135867	926106600	-1156264477

Interval 1069
50	564665164	-926179562	-1156037814
27	564665352	-926179398	-1156037649

Interval 1070
42	564729843	927145092	-1155947593
27	567798165	930517527	-1153278675

Interval 1071
27	567821458	930728418	-1153262698
27	567822864	930729897	-1153261524

Interval 1072
57	567830292	930575369	-1153252044
40	567847307	930612475	-1153240586

Interval 1073
49	567872539	930651090	1153223608
27	567873324	930651877	1153224386

Interval 1074
43	567913199	930685752	-1153207021
46	567955751	930714199	-1153170135

Interval 1075
42	567965451	930739970	-1153157574
37	569662958	932562470	-1151667086

Interval 1076
27	569676877	932578519	-1151642530
25	569689553	932589507	-1151629680

Interval 1077
149	569691965	932591910	-1151626876
42	570299475	933209837	-1150976818

Interval 1078
46	570321241	933236047	1150928916
27	570343756	933257485	1150951375

Interval 1079
28	570359971	933277413	-1150885872
48	570858840	933761746	-1150262712

Interval 1080
30	570880215	933784576	-1150235499
34	571464432	934526998	-1149422792

Interval 1081
31	571482121	-934555264	-1149396651
35	571484542	-934552315	-1149393189

Interval 1082
40	571522108	934595838	-1149356348
45	572397363	935783202	-1148298236

Interval 1083
41	572440244	935826465	-1148237987
102	572440311	935826532	-1148237853

Interval 1084
29	572511096	935925031	1563514795
27	572626465	936028623	1563636152

Interval 1085
32	572641231	936036897	1563639739
29	572997288	936408729	1563961988

Interval 1086
31	573028973	936470603	1563982710
27	573034783	936475004	1563986584

Interval 1087
27	573113115	936592915	1564035888
35	573113519	936593320	1564036287

Interval 1088
27	573124558	-936558661	1564049372
69	573125083	-936558092	1564049917

Interval 1089
40	573146593	936632669	1564064877
28	574589481	938233630	1565466912

Interval 1090
27	574592178	938236073	-1565467903
81	574592218	938236113	-1565467809

Interval 1091
45	574601963	938261227	1565487362
27	576173912	940144875	1567108992

Interval 1092
39	576258489	940220123	1567208659
27	577868047	942018205	1568788676

Interval 1093
31	577892566	942048784	1568843173
36	578289252	942418416	1569221566

Interval 1094
44	578296710	942425072	153842348
39	578296803	942425165	153842441

Interval 1095
33	578296848	942425210	1569237827
35	578301260	942428882	1569241441

Interval 1096
110	578302646	942430378	153842774
110	578302646	942430378	153842774

Interval 1097
104	578309131	942435176	1569246630
32	578680648	942839972	1569656770

Interval 1098
40	578692338	942853691	1570001398
27	578762772	942930170	1570126272

Interval 1099
31	578763357	-334479584	1570127999
35	578763427	-334479509	1570128066

Interval 1100
38	578766725	942935110	1570133118
41	578802614	942977804	1570196160

Interval 1101
40	578848522	2662210294	1570270983
36	578848741	2662210505	1570271212

Interval 1102
52	578850348	125000364	1570273017
36	578856744	125000970	1570283036

Interval 1103
39	578906217	943087092	1570363594
31	580031460	944136577	1571630957

Interval 1104
47	580045184	944151421	1571653851
27	580459232	944540333	1572120889

Interval 1105
68	580509689	1040414088	2737774464
68	580509689	1040414088	2737774464

Interval 1106
30	580572199	944630267	1572208164
27	580743486	944809971	1572396372

Interval 1107
72	580743553	944810038	1952141157
57	580743661	944810146	1952141271

Interval 1108
27	580748001	944814251	1572401932
37	581145787	945224397	1572933215

Interval 1109
48	581150887	945231165	1572940662
161	581443955	945540943	1573241065

Interval 1110
34	581463385	65242770	-2703947429
39	581463923	65246892	-2703944515

Interval 1111
48	581467546	945566174	1573305161
41	581470182	945568721	1573308000

Interval 1112
80	581470418	945568955	1573267536
80	581470418	945568955	1573267536

Interval 1113
34	581472968	945571649	1573311114
27	582577126	946680776	1574654482

Interval 1114
27	582590291	946697120	1633326982
39	585626159	949946675	1636911067

Interval 1115
30	585730122	-950183391	1637036566
34	585860232	-950067643	1637150562

Interval 1116
45	585917337	950289869	1637221923
27	587483600	951853328	1638570666

Interval 1117
55	587648030	952058235	1638764641
27	589566768	954569786	1640572551

Interval 1118
39	589612595	448335657	-153101732
28	589612634	448336535	-153100384

Interval 1119
36	589615386	954625997	-1640615489
27	589622568	954634760	-1640605595

Interval 1120
42	589646416	954674649	1640641231
66	590398007	955438515	1641549970

Interval 1121
36	590404604	955445702	1641570655
47	591102931	956236802	1642376713

Interval 1122
39	591142730	956547757	1642431882
73	591400274	956800881	1642674646

Interval 1123
142	591444772	956849537	-1642710705
115	591444991	956849756	-1642710513

Interval 1124
27	591468874	956884239	1642734131
56	591523753	956945384	1642783049

Interval 1125
30	591548272	956282151	1642792217
38	591725539	956482852	1642966952

Interval 1126
31	591725864	957181042	1642967221
1	591856130	957337822	1643107296

Interval 1127
43	591856131	957337823	2147480096
48	591856246	957337944	2147480201

Interval 1128
53	591856407	957338104	1643107562
44	591900229	957389874	1643151014

Interval 1129
51	591905624	957395184	1643155760
60	596540743	962232822	1648788175

Interval 1130
111	596567773	2405109820	1001647696
111	596567773	2405109820	1001647696

Interval 1131
27	596591331	962285655	1648841178
92	598181237	963692094	1649295175

Interval 1132
63	598181943	963692927	-662345080
63	598181943	963692927	-662345080

Interval 1133
46	598183637	963694556	1649298807
39	599538595	965024189	1650842690

Interval 1134
32	599874136	965113080	1651185383
27	600717139	965929569	1652009541

Interval 1135
46	600721911	965936132	-1652073074
39	600784554	966006506	-1652013342

Interval 1136
34	600787883	966008857	1652075682
43	601129035	966386403	1652414014

Interval 1137
50	601133975	966393155	1652418795
118	601228465	966485756	1652523782

Interval 1138
46	601232916	966387703	1652527938
27	601232972	966387759	1652527994

Interval 1139
36	601235181	966493885	1652529790
98	601819022	967083398	1653100535

Interval 1140
36	601824808	967088993	-1653113470
35	601825054	967089233	-1653113219

Interval 1141
62	601833891	967111045	1653120156
52	603929768	969586146	1654711455

Interval 1142
27	603940262	969835641	1654727527
51	603971756	969875434	1654758475

Interval 1143
61	604035169	969736527	1654804024
42	604113047	969830125	1654874139

Interval 1144
35	604166602	969938761	1654910496
34	605156519	970981446	1655707975

Interval 1145
43	605176861	-971000520	-1655725095
81	605181756	-970990361	-1655717113

Interval 1146
37	605188862	971030537	1655730771
27	605327781	971167508	1655826481

Interval 1147
39	605331652	-971172218	1655829801
48	605331803	-971172058	1655829953

Interval 1148
27	605333818	971178759	1655831618
36	605454036	971296970	1655947151

Interval 1149
27	605464309	971313876	-1655959014
27	605464659	971314224	-1655958665

Interval 1150
58	605468188	971318855	1655963093
162	605852396	971695923	1656279040

Interval 1151
55	605869973	-971708595	-1656294452
47	605870147	-971708429	-1656294284

Interval 1152
45	605884406	971712109	1656300454
33	606041140	971897147	1656450004

Interval 1153
66	606042404	1099379359	255243742
78	606042609	1099379564	255243947

Interval 1154
91	606043699	971898196	1656451467
31	606330138	972194471	1656752829

Interval 1155
27	606498905	972400002	1616441711
38	607634172	973687050	1617434776

Interval 1156
56	607691884	973756975	-1617503511
35	607727223	973776214	-1617494616

Interval 1157
48	607807056	973869220	1617538135
48	607911217	973990696	1617622808

Interval 1158
3	607911689	973991162	1617623321
61	607918257	973997289	1617630008

Interval 1159
91	607919566	973998603	2365585725
91	607919566	973998603	2365585725

Interval 1160
27	607930439	974009091	1617649295
34	607989158	974069171	1617722606

Interval 1161
166	607990099	1348811572	1617723653
166	607990099	1348811572	1617723653

Interval 1162
195	607990291	974070307	1617723848
65	608317583	974470491	1618091213

Interval 1163
28	608347728	974533485	1618148754
72	608420179	974643100	1618209181

Interval 1164
63	608482139	-974719655	-1618314594
85	608482428	-974719344	-1618314283

Interval 1165
53	608549244	974755643	1618348090
29	609378813	975760371	1618997101

Interval 1166
27	609512696	-975893047	1619036117
27	609549495	-975856272	1619064832

Interval 1167
27	609690196	975972254	1619306083
27	609690432	975972474	1619306274

Interval 1168
63	609753060	976031932	-1619577126
27	609910705	976254691	-1619329697

Interval 1169
83	609927568	976279232	-1619287237
164	609927712	976279376	-1619287012

Interval 1170
125	609968932	858333423	-1951142571
125	609968932	858333423	-1951142571

Interval 1171
98	610002904	976402990	1542977601
36	611635097	978312874	1544469647

Interval 1172
183	611681261	-978594248	1544498803
27	611885050	-978383750	1544717243

Interval 1173
74	611894746	978625898	1544727784
28	615710623	982740514	1548241116

Interval 1174
38	615777127	982818943	1548340398
28	616800026	984098716	1549107129

Interval 1175
117	616823662	984126633	1549145554
30	618712345	986148045	1550992110

Interval 1176
92	618736371	986169521	-1551022108
52	618736522	986169672	-1551015107

Interval 1177
100	618739438	986172539	1551026012
27	618790103	986225006	1551092051

Interval 1178
27	618863359	986288763	1551271889
27	619623669	987035755	1552170472

Interval 1179
27	619623731	987035817	-2800281020
36	619623847	987035933	-2800280894

Interval 1180
39	619623927	987036014	1552170733
31	622020112	989569384	1554893861

Interval 1181
64	622029921	989578712	1554906066
130	622293017	989941289	1555209950

Interval 1182
87	622316149	989967649	1555234218
27	623549023	991410363	1556569194

Interval 1183
27	623641617	-991742450	1556663611
27	623856891	-991525849	1556893789

Interval 1184
43	623910210	991775831	1556942722
38	626335354	994539525	1559284649

Interval 1185
27	626361139	-994820328	1559299083
27	626594416	-994572824	1559506935

Interval 1186
36	626629992	994849785	1559522811
27	627278589	995713889	1560119544

Interval 1187
74	627294172	995731153	-1560123109
61	627294255	995731236	-1560123039

Interval 1188
45	627319359	995751422	1560163470
28	627521267	995956462	1560338661

Interval 1189
53	627601973	-197198522	-1806478703
89	627602039	-197198420	-1806478601

Interval 1190
28	627624309	996047415	1560427399
62	629095562	997668071	1561822176

Interval 1191
53	629110511	997691562	-1561835688
39	629110631	997691682	-1561835582

Interval 1192
126	629112952	997708315	-1561842369
27	629113120	997708480	-1561842303

Interval 1193
27	629137278	997730406	1561871886
38	629401909	998026512	1562141512

Interval 1194
27	629512013	-998267509	-1562320283
37	629567173	-998213175	-1562250739

Interval 1195
47	629652132	998348395	1562380206
45	630457010	999276422	1563203212

Interval 1196
45	630458683	999284469	1563213624
27	630670275	999503290	1563414012

Interval 1197
30	630743013	999557858	58837679
27	630865421	999686085	58981687

Interval 1198
27	630904615	999726373	-59031024
27	630904963	999726730	-59030671

Interval 1199
49	630917042	999732406	59036969
96	632603429	1001261051	60280884

Interval 1200
56	632620270	-1001520623	60291464
41	632695657	-1001453611	60353640

Interval 1201
33	632763537	-1001322006	-60420405
27	632785690	-1001300036	-60400430

Interval 1202
27	632801616	1001335326	60435381
102	632849751	1001383652	60475012

Interval 1203
53	632915647	1001764690	60531607
28	633518554	1002406960	61195196

Interval 1204
49	633526250	1002414733	-61199275
29	633526386	1002414876	-61199162

Interval 1205
60	633541228	1002433692	61220046
6	633619589	1002513995	61309359

Interval 1206
90	633621954	-1002516443	61311982
27	633622045	-1002516415	61312073

Interval 1207
27	633623468	1002517775	61313997
64	634728881	1003680785	62626155

Interval 1208
83	634730136	1003682191	62627945
83	634730136	1003682191	62627945

Interval 1209
27	634731553	1003683609	62629384
32	634885570	1003843591	62840712

Interval 1210
87	634924716	224447099	-1608394783
87	634924716	224447099	-1608394783

Interval 1211
36	635011938	1004152680	62982865
27	636815868	1005967846	64870661

Interval 1212
31	636880712	1006032587	64923083
30	637009514	1006160229	65069551

Interval 1213
102	637158360	1006298337	65236124
107	639026183	1008461754	67231609

Interval 1214
83	639125945	1008569641	-58723454
27	639598444	1009079537	-58232404

Interval 1215
31	639602978	1009083854	-58223152
29	642722895	1012295710	-54584085

Interval 1216
74	642723056	1012295868	1270937767
74	642723056	1012295868	1270937767

Interval 1217
75	642723267	1012296076	-54583643
35	643882778	1013490952	-53192606

Interval 1218
27	643896584	1013504691	-53158206
53	643904251	1013512942	-53152471

Interval 1219
32	643929805	1013538084	-53105126
45	644384228	1014180716	-52588852

Interval 1220
75	644386798	1014182039	-1682867394
75	644386798	1014182039	-1682867394

Interval 1221
51	644390496	1014185318	-52582436
28	644912566	1014755350	-51924398

Interval 1222
66	644945166	1014789454	-51891710
45	645184644	1015033422	-51572100

Interval 1223
78	645186011	-1476598534	662168378
78	645186011	-1476598534	662168378

Interval 1224
85	645189688	1015038405	-51543640
43	646768253	1016768465	-49422293

Interval 1225
30	646809909	1016821238	49360336
27	646837814	1016852264	49392823

Interval 1226
40	646857467	1016879279	-49332485
48	647617384	1017641066	-48533386

Interval 1227
66	647618708	2586395946	1718228460
66	647618708	2586395946	1718228460

Interval 1228
82	647634180	1017653263	-48483475
27	647707733	1017770657	-48402434

Interval 1229
74	648348684	681895355	2749176924
74	648348684	681895355	2749176924

Interval 1230
65	650116292	1018983800	-48276901
27	650933093	1019817958	-47213794

Interval 1231
98	651051987	-2307028883	2956541079
98	651051987	-2307028883	2956541079

Interval 1232
27	651438236	1020227436	-46994843
31	651585260	1020345742	-46856301

Interval 1233
88	651587288	-834933486	-46854203
27	651588433	-834932449	-46853154

Interval 1234
43	651591576	1020352410	-46850954
68	651687986	1020447121	-46737922

Interval 1235
51	651689783	1020448651	-1711896604
31	651690073	1020448931	-1711896317

Interval 1236
27	651692762	1020451812	-46732367
43	651746979	1020506070	-46672099

Interval 1237
69	651748204	-1020702068	-46670816
43	651923898	-1020527246	-46436404

Interval 1238
27	651948566	1020722206	-46398064
27	651970866	1020746619	-46366762

Interval 1239
27	651974434	1020750260	-46363178
69	652119597	1020882682	-46212327

Interval 1240
31	652119713	-1780941900	-46212249
40	652120115	-1780941798	-46211876

Interval 1241
50	652120164	1020883227	-46211817
45	652410383	1021189815	-45756208

Interval 1242
62	652413546	2625131501	-45752266
66	652414154	2625131603	-45751400

Interval 1243
43	652415347	1021194508	-45750167
27	653498925	1022317484	-44306117

Interval 1244
44	653625431	1022588392	-44178649
38	654301478	1023272682	-43435441

Interval 1245
32	654333491	72829861	-1177002792
34	654333641	72832087	-1177002633

Interval 1246
46	654341127	1023304979	-43417597
80	655105878	1024183573	-42817159

Interval 1247
101	655128442	-1024269662	-42799630
39	655151269	-1024248497	-42745733

Interval 1248
27	655230404	1024316628	-42594655
73	655303783	1024393399	-42515728

Interval 1249
66	655330845	-282103543	966194462
66	655330845	-282103543	966194462

Interval 1250
37	655335590	1024422469	-42483470
39	655438595	1024524453	-42313638

Interval 1251
43	655450658	1024536672	-42297670
71	655532530	1024604324	-42184543

Interval 1252
52	655546208	1024619222	-42169192
129	658699067	1026485157	-40204444

Interval 1253
45	658700681	1026487195	1718044733
40	658700818	1026487332	1718044870

Interval 1254
27	658703431	1026490074	-40199779
50	658917081	1026708148	-39954379

Interval 1255
34	658966493	1026753659	-39883795
30	659148153	1026934916	-39661948

Interval 1256
16	659148183	1026934946	39894020
47	659149409	1026936146	39895227

Interval 1257
43	659152012	1026939524	-39657771
50	659884765	1027657279	-38850302

Interval 1258
36	659912295	1027680716	-38829116
267	661549990	1029370841	-36930240

Interval 1259
26	661552512	-1029373342	-36925097
81	661552559	-1029373241	-36924998

Interval 1260
48	661554302	1029376261	-36922701
115	661650608	1029463243	-36841168

Interval 1261
34	661659540	1029471804	36826591
38	661662629	1029474434	36831327

Interval 1262
30	661684244	1029492519	-36804382
114	664954482	1032583456	-33023839

Interval 1263
99	664954597	-1098973824	-33023739
99	664954597	-1098973824	-33023739

Interval 1264
20	664954696	1032583670	-33023719
4	665170593	1032799203	-32786756

Interval 1265
141	665170597	1032799207	1118871003
141	665170597	1032799207	1118871003

Interval 1266
34	665171300	1032799898	-32786001
40	665411504	1033045678	-32384845

Interval 1267
47	665428397	-413646332	-32365637
50	665435069	-413645633	-32358752

Interval 1268
91	665486825	1033091371	-32301859
65	665497482	1033101306	-32289275

Interval 1269
39	665512504	1033122622	-32237473
138	665552130	1033181000	-32177240

Interval 1270
42	665556133	-1033110069	-32173278
65	665556830	-1033109502	-32172588

Interval 1271
27	665558747	1033188158	-32171709
69	666185367	1033685378	-31461040

Interval 1272
45	666204361	1033704501	-31431246
34	666214141	1033712872	-31423411

Interval 1273
63	666214179	-1351159922	-31423344
63	666214179	-1351159922	-31423344

Interval 1274
34	666219509	1033718517	-31413394
82	666220592	1033722111	-31411092

Interval 1275
31	666284441	1033744187	-31381822
45	666306056	1033766379	-31357088

Interval 1276
35	666318773	-1034011563	-31332157
39	666541046	-1033793800	-31011410

Interval 1277
31	666591011	1034043320	-30947492
33	666849977	1034302780	-30445203

Interval 1278
50	667131841	1034527491	30418429
12	667131899	1034527549	30418487

Interval 1279
34	667140200	1034535099	-29954623
95	667900844	1035371733	-28916800

Interval 1280
62	667901047	1035371935	-28916629
43	667966563	1035451565	-28830709

Interval 1281
39	668007472	-1420039513	-28750589
31	668007829	-1420039164	-28750230

Interval 1282
27	668209149	1036913799	28218989
51	668214037	1036918629	28225605

Interval 1283
63	668217584	1036921004	-2226051566
63	668217584	1036921004	-2226051566

Interval 1284
27	668217654	1036921074	28239654
37	668258946	1036963562	28285636

Interval 1285
37	668417648	2572093910	28678950
27	668421043	2572094557	28683076

Interval 1286
27	668557741	-1036816113	-28100271
107	668829897	-1036539197	-27759710

Interval 1287
115	668841539	-1036525942	-27736733
103	669598747	-1035705791	-26792113

Interval 1288
3	669598923	-1035705715	-26792034
35	669781237	-1035583167	-26571440

Interval 1289
31	669887706	1037022710	-26483782
27	670093289	1037220224	-26250370

Interval 1290
76	670120289	1230214599	-2045112391
76	670120289	1230214599	-2045112391

Interval 1291
67	670149445	1037281338	-26199424
54	670670787	1037817999	-25573307

Interval 1292
61	670756713	1037913923	-25520701
32	671675003	1038834329	-24192710

Interval 1293
86	671680162	2487566649	-1961523432
86	671680162	2487566649	-1961523432

Interval 1294
27	671695401	1038861334	-24169711
46	671892031	1039058180	-23867285

Interval 1295
97	671892443	1039058594	2649359231
97	671892443	1039058594	2649359231

Interval 1296
28	671892719	1039058871	-23866597
32	671910906	1039076135	-23850309

Interval 1297
72	671921615	-282872508	-1461098320
72	671921615	-282872508	-1461098320

Interval 1298
29	671927212	1039090558	-23833786
43	673243509	1040412781	-22164692

Interval 1299
67	673244900	1040414170	-22163252
27	673716898	1040863187	-21584611

Interval 1300
49	673837578	1040991845	-21361896
36	674810631	1042022161	-19984710

Interval 1301
35	674815317	1042026754	-19979501
34	675230466	1042405555	-19383773

Interval 1302
43	675230600	1042405689	-19360299
27	675233755	1042409394	-19358064

Interval 1303
41	675236270	1042412257	-19379179
30	675236566	1042412605	-19378809

Interval 1304
27	675268251	1042458163	-19329295
77	675408727	1042597377	-19146629

Interval 1305
27	675498852	-1042620126	-19024004
50	675499874	-1042619016	-19022641

Interval 1306
36	675510287	1042698715	-19010647
32	675710949	1042906179	-18756391

Interval 1307
90	675713625	-1042912384	18747873
132	675713738	-1042912229	18747987

Interval 1308
27	675717527	1042916009	-18743221
27	675775166	1042976614	-18677915

Interval 1309
1	675832487	1043216672	-18605401
42	675854134	1043238397	-18583673

Interval 1310
42	675887663	1043059730	-18554810
27	675950226	1043128685	-18448675

Interval 1311
27	675988202	1043265017	-18407558
27	676975036	1044218675	-16994573

Interval 1312
51	676994609	1044238598	-16520958
27	677782746	1045069997	-15498948

Interval 1313
73	677783951	1045071239	-478875879
73	677783951	1045071239	-478875879

Interval 1314
144	677796652	1045083206	-15481932
43	679130505	1046376163	-13776353

Interval 1315
34	679221677	1046483771	-13655471
53	679298498	1046586763	-13536612

Interval 1316
27	680098940	2330513761	1674908718
47	680098972	2330513793	1674908750

Interval 1317
27	680692205	1047647541	-12613916
50	681085878	1048041084	-12122071

Interval 1318
52	682454087	-1943244465	208847882
48	682454149	-1943244407	208847944

Interval 1319
71	682454281	-1943219286	208890919
71	682454281	-1943219286	208890919

Interval 1320
30	683213195	1049247666	-12025582
27	683292918	1049325629	-11920367

Interval 1321
47	683292952	1049325663	-2412781406
47	683293162	1049325873	-2412781196

Interval 1322
78	683293339	1049326050	-11919895
178	683969123	1050007107	-11017644

Interval 1323
93	683969991	1050007974	-2136687705
93	683969991	1050007974	-2136687705

Interval 1324
95	683970147	1050008130	-11016723
43	687472861	1053657750	-6454413

Interval 1325
35	687476409	1053660945	16764100
27	687476451	1053660987	16764142

Interval 1326
27	687476483	1053661019	-6450404
29	687490544	1053676709	-6435024

Interval 1327
82	687490870	1053677031	16779798
27	687500581	1053686322	16791761

Interval 1328
49	687500624	1053686365	-6422658
102	687503835	1053689729	-6419279

Interval 1329
46	687510428	1053696182	-6415105
33	688684904	1054727553	-4806719

Interval 1330
68	689060165	1054799446	4305978
68	689060165	1054799446	4305978

Interval 1331
27	689079276	1054815335	-4248975
32	689442794	1055192574	-3638686

Interval 1332
49	689448947	1055368545	-3630287
27	689497049	1055414187	-3587175

Interval 1333
32	689603878	1055341064	-3451795
37	689618278	1055353975	-3438083

Interval 1334
30	689752327	1055469392	-3280482
27	690709307	1056476783	-2019037

Interval 1335
32	690734675	1056508530	-1996470
48	690985813	1056777878	-1675956

Interval 1336
40	690994261	-2592687645	-1669244
31	691000010	-2592687384	-1667914

Interval 1337
32	691000440	1056792752	-1667513
32	691100911	1056915130	-1545879

Interval 1338
27	691122363	1056935521	-1460090
48	691308133	1057103155	-1231342

Interval 1339
27	691316284	1057111102	-1219759
27	691604209	1057396029	-913335

Interval 1340
27	694763124	-724989087	-1323612467
49	694837694	-724926589	-1323553209

Interval 1341
37	694903111	-724863718	-1323482718
22	695018285	-724719560	-1323321073

Interval 1342
37	695042123	-724635545	-1323291323
103	695051988	-724628581	-1323280385

Interval 1343
27	695074192	-724604425	-1323250932
34	695464413	-724182131	-1322729133

Interval 1344
37	695542063	-724089258	1322507171
83	695712351	-723940634	1322691910

Interval 1345
27	695834164	-723750653	-1322413485
92	696369715	-723178216	-1321832081

Interval 1346
102	696370365	-723177556	-1321831421
42	698042432	-721352558	-1320223005

Interval 1347
43	698043685	65920263	-2703267365
27	698045300	65925458	-2703260060

Interval 1348
63	698072088	-721313113	-1320160667
32	699592586	-719875330	-1318848279

Interval 1349
63	699670200	2561626574	1361676322
63	699670200	2561626574	1361676322

Interval 1350
57	699749188	719515058	-1318710970
57	700020597	719720098	-1318450631

Interval 1351
47	700050883	718681043	-1318413500
50	700302684	718928452	-1318126823

Interval 1352
27	700323422	718940773	-1318110541
30	700528913	719151735	-1318008984

Interval 1353
27	700536452	719155310	-1318115498
43	700537081	719156904	-1318114953

Interval 1354
27	700539329	719159263	-1317997103
27	700595140	719228987	-1317926952

Interval 1355
29	700708154	-718568619	-1317785044
27	700725872	-718551887	-1317762196

Interval 1356
70	700727702	-2690163353	-1317760289
70	700727702	-2690163353	-1317760289

Interval 1357
29	700728396	-718549377	-1317759645
27	701031583	-718272428	-1317505571

Interval 1358
59	701038876	719278693	-1317492426
54	701039666	719279511	-1317491096

Interval 1359
32	701049110	-719353098	-1317480317
40	701096947	-719299304	-1317429888

Interval 1360
50	701116819	-718149128	-1317416029
44	703130217	-715917852	-1315653835

Interval 1361
68	703132104	783755631	1921648839
68	703132104	783755631	1921648839

Interval 1362
27	703138106	-715909438	-1315647120
68	703239890	-715823990	-1315563356

Interval 1363
27	703287290	-715778527	-1315519199
36	706946094	-711676467	-1311985493

Interval 1364
27	706954835	711664201	1311975959
51	706955189	711664554	1311976308

Interval 1365
7	707181161	-711443649	-1311797066
52	707783493	-710832812	-1311229986

Interval 1366
99	707932563	-710016433	-1311077397
35	710872972	-706913417	-1308359846

Interval 1367
120	710873014	-2188560796	-1308359719
6	710873188	-2188560733	-1308359659

Interval 1368
71	710873194	-706913159	-1308359588
27	710880526	-706905384	-1308347675

Interval 1369
29	710883229	-706902521	-1308344217
46	711361487	-706360560	-1307761930

Interval 1370
46	711472146	-706251839	1333348057
27	711661763	-706014002	1333645838

Interval 1371
27	711728800	-705935953	1333829837
16	711733018	-705931556	1333834945

Interval 1372
36	711733034	-2682779683	1333834961
27	711742693	-2682779184	1333837867

Interval 1373
33	711746698	-705925429	1333842013
27	712673633	-704995191	1334833169

Interval 1374
59	712680747	1852065211	-2036245099
40	712681410	1852065877	-2036244445

Interval 1375
36	712732792	-704970601	1334851619
27	713812144	-703873857	1336093236

Interval 1376
27	713953184	-703745635	1254045748
80	714173383	-703543187	1254300284

Interval 1377
139	714324663	-703405911	1381371295
27	714330334	-703400588	1381377472

Interval 1378
123	714330651	-703400172	-2545584433
123	714330651	-703400172	-2545584433

Interval 1379
48	714330774	-703400124	1381377901
7	714581681	-703159469	1381651101

Interval 1380
102	714581688	836977735	1381651108
50	714584100	836977996	1381652682

Interval 1381
31	714584880	-703156140	1381653507
34	715458286	-702262624	1382784951

Interval 1382
88	715514037	-702201938	1382861935
31	715909064	-701798131	1383346624

Interval 1383
66	716064499	-893613073	1457424279
66	716064499	-893613073	1457424279

Interval 1384
36	716164421	-701730945	1383449006
57	716164582	-701730763	1383449161

Interval 1385
32	716173991	-701722108	-1383474034
77	716174128	-701721926	-1383473861

Interval 1386
36	716196284	-701705785	1383496599
39	716299716	-701597097	1383674545

Interval 1387
47	716349091	-2217956906	-874123506
50	716349328	-2217954211	-874119689

Interval 1388
31	716686501	-701191883	1384076942
27	716940249	-700848185	1384370345

Interval 1389
31	717005291	-700781622	-1380516142
57	717094044	-700697714	-1380418772

Interval 1390
34	717117803	-700671933	1384560256
27	718866280	-699002473	1386822371

Interval 1391
31	718879018	-698991032	-1386857973
35	718882597	-698986672	-1386852232

Interval 1392
51	718891464	-698980903	1386878337
116	719760060	-697961841	1387951143

Interval 1393
30	719955279	-697705483	1253767919
33	720020074	-697643184	1253831574

Interval 1394
78	720053813	1770347499	614974274
78	720053813	1770347499	614974274

Interval 1395
67	720075579	1589690887	-2566055059
62	720087722	1589702701	-2566040018

Interval 1396
78	720154777	-1083595309	271887580
101	720186509	-1083556568	271934438

Interval 1397
78	720193433	-1083548469	271941480
56	722507983	-1081471517	274458348

Interval 1398
63	722654130	1589602008	-2566138912
35	722665458	1589609973	-2566130123

Interval 1399
55	722666772	1589610971	2839069476
53	722666968	1589611168	2839069923

Interval 1400
27	722668911	1589613285	-2566125524
85	722672839	1589625554	-2566121863

Interval 1401
90	722674573	1589627084	2839070496
51	722678157	1589633560	2839070717

Interval 1402
27	722678633	1589634033	-2566113751
96	722696750	1589644851	-2566106561

Interval 1403
27	722777344	-2030684093	2845040773
30	722779392	-2030682095	2845043088

Interval 1404
27	722805389	-2030658152	2845069860
27	723198801	-2030252817	2845523874

Interval 1405
27	723271836	2029915576	689201883
243	723499686	2030169487	689446172

Interval 1406
39	723583681	-2029841687	689577969
27	725366131	-2028015074	691894002

Interval 1407
27	725507929	-2027870006	-696892021
27	728327648	-2024801339	-692434556

Interval 1408
42	728561074	-2024641724	697633016
56	728730878	-2024431078	697841600

Interval 1409
34	728803177	-2024348247	698137651
30	730577379	-2022656247	699903816

Interval 1410
27	730615617	-2022622552	-699943091
66	730615997	-2022622139	-699942677

Interval 1411
33	730663169	-2022591355	699966602
121	733989903	-2019422008	703369310

Interval 1412
36	734140140	-1020346310	46855752
27	734141354	-1020345888	46856159

Interval 1413
30	734199441	-2019184387	703660697
57	736252809	-2017096171	705929596

Interval 1414
27	736258147	-2017090078	-705951741
27	736259840	-2017089358	-705951013

Interval 1415
43	736263828	-2017082762	705956581
48	736464383	-2016829669	706233622

Interval 1416
27	736559619	2016605568	706304094
43	736719073	2016787538	706447817

Interval 1417
44	736773770	-2016478533	706524017
57	736774035	-2016478252	706524287

Interval 1418
27	736785254	2016467366	706538061
37	736785301	2016467413	706538108

Interval 1419
29	736804945	-2016449475	706570732
27	737853228	-2015250992	707604092

Interval 1420
72	737915639	2015169905	707665685
32	737931907	2015185898	707683700

Interval 1421
61	737949574	-2015108642	707713925
52	740226689	-2012763480	710164153

Interval 1422
74	740232854	-2012757407	2577458159
74	740232854	-2012757407	2577458159

Interval 1423
36	740236829	-2012753579	710179567
103	740622924	-2012400788	710554378

Interval 1424
27	740627851	2012387962	-710567703
23	740632479	2012393837	-710563480

Interval 1425
29	740641955	-2012370290	710571150
33	742569732	-2010358777	712483927

Interval 1426
30	742586700	-2010342960	-712506725
123	742590025	-2010339629	-712503053

Interval 1427
50	742605664	-2010324105	712524578
32	743637375	-2009273695	713802429

Interval 1428
59	743645485	2009040769	713811467
35	743849637	2009240294	714087289

Interval 1429
27	743935616	-2008999774	714208852
51	745928233	-2006665496	716364467

Interval 1430
73	745961740	2006627687	-716397232
73	745961740	2006627687	-716397232

Interval 1431
31	746028945	2006596956	-716427539
73	746029019	2006597030	-716427424

Interval 1432
34	746068869	-2006559610	716470796
34	746568131	-2005930712	716901207

Interval 1433
27	746580240	-2005922237	-716945823
49	746607440	-2005892442	-716917851

Interval 1434
27	746746472	-2005739927	717107753
28	748093277	-2004138512	718573623

Interval 1435
27	748109457	-2003414568	718587908
27	748113371	-2003403709	718591888

Interval 1436
27	748114756	-2003816215	718593200
99	748337278	-2003592431	718825886

Interval 1437
49	748340980	2003589737	-718829339
27	748341054	2003589812	-718829287

Interval 1438
61	748345152	-2003583271	718837326
118	748446522	-2003491920	718929779

Interval 1439
32	748514947	-2003363960	718986522
64	749266817	-2002518710	719838608

Interval 1440
27	749323995	-2002451738	-719944931
45	749324066	-2002451649	-719944847

Interval 1441
45	749358951	-2002383872	719958563
27	749505322	-2002188484	720093770

Interval 1442
40	749533812	2002152197	720116700
29	749534554	2002152939	720117443

Interval 1443
73	749583537	-2002114674	720170516
40	749586475	-2002108910	720173448

Interval 1444
27	749752243	-2001948998	-720361455
27	749752333	-2001948908	-720361365

Interval 1445
69	749756186	-2001946208	720364329
69	750449760	-2001084368	721127635

Interval 1446
27	750495485	190323634	721167909
30	750495755	190323906	721168180

Interval 1447
31	750505823	-2000994595	721183718
27	750654936	-2000774387	721360647

Interval 1448
46	750758114	2000528091	721485760
43	750867967	2000652407	721594306

Interval 1449
62	750883058	710087158	721624637
85	750928429	710118137	721660689

Interval 1450
30	750933007	-1917921999	163547515
49	750933075	-1917921912	163547583

Interval 1451
29	750954969	710174524	721691386
3	751057644	710320027	721794739

Interval 1452
47	751096018	-710348952	-721817535
27	751096265	-710348725	-721817307

Interval 1453
27	751143153	710405723	721874984
30	751184581	710451819	721894573

Interval 1454
34	751369884	-1999954416	722070856
60	752163935	-1998776178	723169651

Interval 1455
36	752229750	-1998674102	-723291625
43	752232183	-1998663086	-723269576

Interval 1456
42	752238154	-1998657385	723338272
61	752373208	-1998457700	723495691

Interval 1457
48	752402741	-1998420587	723522247
50	753085880	-1997433040	724179455

Interval 1458
51	753341033	-1995159608	724455462
27	753347103	-1995150574	724473191

Interval 1459
39	753375456	1995104738	-724524118
31	753375498	1995104780	-724524084

Interval 1460
32	753412482	-1995064106	724547255
51	753987680	-1994207972	725227459

Interval 1461
39	754000349	1993920962	725241610
32	754211151	1994170955	725557212

Interval 1462
31	754255797	-1993874050	725615950
71	755258129	-1992960711	726785993

Interval 1463
34	755264425	-1588075513	726793799
31	755264472	-1588075469	726793846

Interval 1464
41	755280273	-1992923782	726810483
82	755839028	-1992294920	727649359

Interval 1465
86	755839151	2609042332	727649487
86	755839151	2609042332	727649487

Interval 1466
56	755839255	-1992294714	727649589
27	756363926	-1991641541	728525614

Interval 1467
29	756452307	-1991541381	728608639
47	756471733	-1991521135	728650179

Interval 1468
34	756491466	-1991491871	728680497
29	758620976	-1989299128	731194468

Interval 1469
36	758681165	-1989244876	731237371
39	759598361	-1988233000	732380570

Interval 1470
31	759621855	-1988214800	-732407424
27	759634649	-1988197621	-732398339

Interval 1471
27	759683222	-1988120637	732459408
27	763035300	-1984773392	736065888

Interval 1472
81	763069501	-1984741605	-1147979907
81	763069501	-1984741605	-1147979907

Interval 1473
31	763101598	-1984711351	736144195
118	764364987	-1983479437	741413015

Interval 1474
67	764393239	-923924639	-51902527
67	764393239	-923924639	-51902527

Interval 1475
27	764477537	-1983360531	741595784
27	767323437	-1980421003	745232535

Interval 1476
64	767326935	75122208	745237047
64	767326935	75122208	745237047

Interval 1477
27	767333283	-1980412623	745243369
27	768572414	-1979193679	746552441

Interval 1478
30	768587094	-1979185046	746559335
57	768629078	-1979137234	746595622

Interval 1479
1	768659610	-1979111407	-746620586
27	768659737	-1979111202	-746620418

Interval 1480
35	768699273	-1979057592	746661790
42	769153690	-1978456148	747105475

Interval 1481
27	769172522	-1978436866	-747122407
57	769172566	-1978436792	-747122333

Interval 1482
72	769215113	-1978391775	747220777
27	771254255	-1976229629	749833654

Interval 1483
34	771277565	-1976202007	-749870194
42	771292691	-1976190826	-749855181

Interval 1484
45	771299203	-1976183951	749878974
27	772772136	-1974600244	751536805

Interval 1485
133	772790648	-1974570331	751588768
33	773393013	-1973956227	752571108

Interval 1486
41	773433465	-1973917840	-752623590
30	773433518	-1973917798	-752623548

Interval 1487
30	773470837	1973859539	752700201
43	773484994	1973874410	752751719

Interval 1488
37	773580616	-1973750371	752849190
29	775153133	-1972110812	754804619

Interval 1489
48	775201400	-1972064618	754865163
63	775306552	-1971936050	755015953

Interval 1490
63	775320645	-892900426	1458192392
63	775320645	-892900426	1458192392

Interval 1491
27	775324424	-1971916325	755039109
41	775806645	-1971455714	755539002

Interval 1492
29	775816315	1971443591	-755547016
110	775816356	1971443632	-755546894

Interval 1493
29	775832593	-1971434575	755555416
34	776985882	-1970029586	756863098

Interval 1494
39	777113322	-1969877623	-757218899
63	777236039	-1969746755	-757054792

Interval 1495
48	777861445	-1969010662	758687945
69	782143159	-1964879842	764498818

Interval 1496
62	782179480	545392997	-310867484
39	782179906	545399583	-310867083

Interval 1497
48	782224740	-1964792177	764584733
41	782497459	-1964519750	764984324

Interval 1498
87	782499551	-583190979	764986107
87	782499551	-583190979	764986107

Interval 1499
3	782499638	-1964517911	764986194
59	782634352	-1964357331	765137470

Interval 1500
76	782635722	-1964355940	817583246
76	782635722	-1964355940	817583246

Interval 1501
35	782660115	-1964333663	765185903
42	782918216	-1964081738	765520902

Interval 1502
27	783020531	-1963991615	765605451
43	783596031	-1963419343	766345688

Interval 1503
52	783601519	-1963414852	766356080
62	783621686	-1963395627	766380467

Interval 1504
74	783623494	-1963393796	766383656
30	783655875	-1963362491	766430340

Interval 1505
31	783684765	-1963309471	766467272
27	786379567	-1960490882	768731853

Interval 1506
44	786380060	-1960490372	768732346
41	790005718	-1956780228	773121897

Interval 1507
89	790018649	-1956766437	-773135199
27	790019165	-1956765981	-773134741

Interval 1508
27	790034866	-1956752774	773154996
81	790399537	-1956397646	773568492

Interval 1509
32	790400837	-1956396439	773574290
46	792539081	-1954269039	776100698

Interval 1510
32	792559135	-1954248423	776130430
32	793481852	-1953291300	777402602

Interval 1511
105	793494577	-1953275228	-2986801919
105	793494577	-1953275228	-2986801919

Interval 1512
84	793495266	-1953274560	-2986780961
84	793495266	-1953274560	-2986780961

Interval 1513
77	793495886	-1953273947	-2986751414
77	793495886	-1953273947	-2986751414

Interval 1514
34	794418153	-1952436452	89702453
30	795073909	-1951772312	90387148

Interval 1515
55	795086182	1951664747	90419356
27	795118329	1951699260	90463180

Interval 1516
69	795125091	1951706923	-90474030
121	795125170	1951707002	-90473899

Interval 1517
27	795131001	1951714235	90477927
44	795170712	1951751098	90519387

Interval 1518
27	795273888	1950974856	90636137
27	795291554	1950996641	90658450

Interval 1519
31	795299869	-1951053063	90675640
55	795308354	-1951044763	90684937

Interval 1520
44	795323242	1950999382	90704901
29	795331699	1951008530	90716038

Interval 1521
166	795395991	1951065621	90751880
49	795409667	1951080362	90761842

Interval 1522
27	795479304	-1950848720	90874588
187	795619912	-1950714265	91034314

Interval 1523
7	795655967	398098894	91092958
46	795656441	398099365	91093441

Interval 1524
59	795656548	-1950661464	91093555
32	796024414	-1950364472	91701633

Interval 1525
34	796033081	-1950320616	91715164
41	796426333	-1949896129	92181987

Interval 1526
71	796430621	-885898757	2519191912
71	796430621	-885898757	2519191912

Interval 1527
71	796434904	-1949891109	92191802
51	796519539	-1949804857	92307287

Interval 1528
39	796527524	-42433900	1425422163
103	796527714	-42433667	1425422353

Interval 1529
27	796533877	-1949796309	92316949
101	797129987	-1949157819	93288114

Interval 1530
81	797135859	-294751771	93292267
27	797136195	-294751690	93292606

Interval 1531
83	797136794	-1949152599	93293042
47	797156294	-1949131217	93314957

Interval 1532
81	797156343	-294749931	93315006
81	797156343	-294749931	93315006

Interval 1533
65	797156454	-1949131039	93315118
42	797334114	-1948949109	93538384

Interval 1534
76	797335719	-26253971	-1031257960
76	797335719	-26253971	-1031257960

Interval 1535
27	797368253	-1948921120	688531062
32	797840901	-1948421681	689153574

Interval 1536
34	799077676	-1835684314	-2076554384
27	799676756	-1835069110	-2075622050

Interval 1537
27	799690202	-1835055335	-2075604271
82	799746174	-1835000596	-2075535650

Interval 1538
32	799765705	-1834980619	-2842178877
31	800002281	-1834714646	-2841753917

Interval 1539
89	800010605	-1834706593	2841742963
65	800010740	-1834706482	2841743099

Interval 1540
37	800020943	-1834696018	-2841728373
34	800624647	-1834098401	-2840814235

Interval 1541
58	800635866	-1833959771	-2840802789
27	800678528	-1833902748	-2840721061

Interval 1542
29	800684064	-1833897767	2840713402
56	800686172	-1833895648	2840715934

Interval 1543
27	800688255	-1833893535	-2840708682
27	800709874	-1833873277	-2840680132

Interval 1544
47	800741851	1833999117	-2840634565
38	800806266	1834072674	-2840542790

Interval 1545
106	800813136	1834079741	2840532795
27	800813354	1834079959	2840533014

Interval 1546
29	800819800	-1833703634	-2840525159
78	800915014	-1833628887	-2840425214

Interval 1547
27	801264592	2457984749	-2839963130
41	801620551	2458341190	-2839478627

Interval 1548
27	802051549	-1833561288	-2838606795
61	802271447	-1833337990	-2838232220

Interval 1549
31	802333503	-1833269103	2051317857
35	803135517	-1832527928	2052492307

Interval 1550
39	803135961	-2309474484	-1037006968
27	803136817	-2309474355	-1037006844

Interval 1551
39	803146270	-1832516928	2052506905
27	803236451	-1832405917	2052640399

Interval 1552
82	803237392	-802019669	332190865
82	803237392	-802019669	332190865

Interval 1553
39	803239584	-1832402419	2052643378
27	803823598	-1832091409	2053428708

Interval 1554
72	803847287	-884573217	-853258497
72	803847287	-884573217	-853258497

Interval 1555
30	803941844	-1831974025	-2064429268
114	803989306	-1831923707	-2064368836

Interval 1556
102	804081319	-1831828075	-2064201164
40	805371226	-1830497134	-2062667947

Interval 1557
75	805379956	-1830488548	2062654711
75	805379956	-1830488548	2062654711

Interval 1558
27	805393959	-1830474644	-2062640363
35	807284778	-1828483856	-2060169558

Interval 1559
51	807290039	-1828477656	-2060144351
34	808531761	-1827418217	-2058333896

Interval 1560
46	808538252	-1827408415	2058329012
27	808538693	-1827407999	2058329445

Interval 1561
27	808539898	-1827406846	-2058326935
30	808721657	-1827214361	-2058123230

Interval 1562
40	808743586	-1827191334	2058094243
43	808744133	-1827190796	2058094819

Interval 1563
45	808749429	-1827185553	-2058088703
35	810383411	-1825427286	-2055696424

Interval 1564
35	810390651	-1825418625	-2055673624
28	811294268	-1824586670	-2054112758

Interval 1565
45	811296393	-1824584539	-2054110373
72	811743197	-1824137797	-2053499733

Interval 1566
27	811765261	-1824121568	2064523044
36	812318733	-1823554373	2065245167

Interval 1567
27	812380959	1823492835	2065285298
57	812388111	1823498735	2065293479

Interval 1568
27	812438579	-1823462092	2065344596
40	813600007	-1822274302	2066890023

Interval 1569
34	813630610	-1822242990	2066935515
34	814808841	-1821061386	2068953367

Interval 1570
27	814949397	1056480251	2069182267
42	814949488	1056480342	2069182349

Interval 1571
75	815070896	-1820809131	2069389229
32	816319717	-1819563146	2071573640

Interval 1572
26	816345365	-1819535267	2071621360
50	818776225	-1817149081	2075491549

Interval 1573
53	818893121	1816927321	1287088407
42	818947550	1816979912	1287154600

Interval 1574
27	818947593	1816979955	-1382793547
38	818947635	1816979997	-1382793494

Interval 1575
53	818968232	1817000598	1287191861
43	819048912	1817047910	1287226497

Interval 1576
27	819111482	-1816817597	1295234249
51	819111548	-1816817507	1295234316

Interval 1577
161	819111796	-1816817122	1296074147
161	819111796	-1816817122	1296074147

Interval 1578
31	819159451	-1816761451	1296161697
35	819169911	-1816751793	1296180254

Interval 1579
44	819181798	-1816724041	-1296293291
38	819189576	-1816716194	-1296282650

Interval 1580
39	819271546	-1816628338	1296441149
50	819415489	-1816471875	1297159238

Interval 1581
103	819425843	-1816462665	-1303037518
103	819425843	-1816462665	-1303037518

Interval 1582
43	819427096	-1816461691	1297196037
31	819511035	-1816373544	1297439184

Interval 1583
84	819558874	-1816328537	-1302648388
37	820498664	-1815297031	-1301332521

Interval 1584
63	820511871	-1815279915	1301314023
51	820511981	-1815279817	1301314133

Interval 1585
27	820549747	-1815242183	-1301244040
40	821241559	-1814522526	-1300319366

Interval 1586
27	821405001	1814071520	-1300154770
41	821888377	1814440721	-1299769093

Interval 1587
27	821893594	1814452300	1299758372
27	821893709	1814452415	1299758487

Interval 1588
42	822037233	-1814018710	-1299562392
73	822181433	-1813882262	-1299374058

Interval 1589
55	822186167	-1813877948	1287330961
27	822197440	-1813865967	1287355508

Interval 1590
27	822218640	-1813843926	-1299309031
30	822965327	-1813269653	-1298294430

Interval 1591
33	822971194	-1813263967	1298278965
86	822971251	-1813263857	1298279019

Interval 1592
6	822977622	-1813257121	-1298265190
107	822989689	-1813244550	-1298243889

Interval 1593
66	823030321	-1812640613	-1298162238
31	823073888	-1812601382	-1298055450

Interval 1594
29	823098880	-1813128848	-1298014828
43	823376178	-1812835573	-1297614806

Interval 1595
39	823504353	-1812705861	1305222742
32	823509010	-1812702163	1305225642

Interval 1596
43	823594347	-1812526500	-1304884509
44	823626252	-1812492858	-1304841627

Interval 1597
29	823708419	-1812129844	-1304272938
29	823815796	-1812015603	-1304163608

Interval 1598
71	823824884	-1812005695	1304150381
27	823825032	-1812005591	1304150529

Interval 1599
75	823831464	-1811996766	-1304142776
39	823958964	-1811862857	-1304011708

Interval 1600
63	824053665	-1811791909	-1303893617
29	824427852	-1811453685	-1303453898

Interval 1601
46	824458812	-1811426406	1306098906
39	825096271	-1810751167	1307080712

Interval 1602
38	825172268	-1810665523	-1333194927
47	825817175	-1810032771	-1332061405

Interval 1603
49	825935042	1809741800	-1331891141
30	826131671	1809951518	-1331650292

Interval 1604
29	826287286	-473776002	-1331424125
27	826287551	-473775738	-1331423865

Interval 1605
27	826470500	1808545427	-1331270810
55	826530678	1808606604	-1331207590

Interval 1606
62	826551067	1808626002	-1331190241
102	826785655	1808857853	-1330963295

Interval 1607
53	827074136	1806535643	1330550576
71	827155082	1806614137	1330629794

Interval 1608
27	827155738	1806614808	1330631495
34	827292459	1806896429	1330739148

Interval 1609
70	827492582	-116721552	216816529
70	827492582	-116721552	216816529

Interval 1610
30	827733696	-1805435994	1231556200
39	828839827	-1804293917	1232672292

Interval 1611
30	828865399	-1804261368	-1232704900
66	828865466	-1804261265	-1232704796

Interval 1612
63	828904544	-1804223660	1232744106
27	829637408	-1803500167	1233634352

Interval 1613
27	829642363	-1803494903	-1233767858
27	829739018	-1803404537	-1233642582

Interval 1614
44	829768625	-1803371145	1233813058
32	831644179	-1801358446	1236067765

Interval 1615
36	831661322	-1801339233	1236294719
59	831767091	-1801236992	1236416972

Interval 1616
32	831767223	-1801236886	1293768563
39	831769473	-1801233820	1293771841

Interval 1617
64	831837746	-1801213688	1236453296
27	831993095	-1801052790	1236633630

Interval 1618
81	831993448	-1801052383	1236634030
37	832163710	-1800884673	1236825604

Interval 1619
31	832164374	-1800884002	-1236093593
43	832164434	-1800883930	-1236093521

Interval 1620
27	832169281	-1800879342	1236833927
32	832197300	-1800854767	1236886142

Interval 1621
27	832219820	-1800801367	-1236222468
30	832257111	-1800762560	-1236168599

Interval 1622
72	832322794	-1800690162	-1237801865
116	832787444	-1800180455	-1237274534

Interval 1623
62	832791271	-1800176691	2695182439
62	832791271	-1800176691	2695182439

Interval 1624
35	832791442	-1800176552	-1237270019
32	833091133	-1799925390	-1236986990

Interval 1625
44	833167332	-1799841242	1328672420
55	833324062	-1799682806	1328847378

Interval 1626
39	833346519	-1799660349	1328873368
53	834245491	-1798763470	1329973010

Interval 1627
33	834251459	-2587523271	1329982065
30	834253685	-2587523145	1329984196

Interval 1628
27	834256431	-1798751638	1329987436
41	834322328	-1798677109	1330107155

Interval 1629
27	834324041	-1798675428	-1238181228
27	834324637	-1798674833	-1238180399

Interval 1630
27	834324743	-1798674721	1330110022
47	834368609	-1798644821	1330163615

Interval 1631
30	835143184	1798197955	2102624602
66	835193464	1798247158	2102749356

Interval 1632
70	835195085	-1205988494	1894910143
70	835195085	-1205988494	1894910143

Interval 1633
50	835202261	1798250883	2102760948
81	835217581	1798267350	2102794596

Interval 1634
97	835236130	1388617245	2102816356
34	835236803	1388617866	2102816995

Interval 1635
89	835515838	-1797985906	2103170886
27	835780213	-1797709895	2103685527

Interval 1636
27	835956528	1797363834	2103965017
27	836159488	1797594119	2104238540

Interval 1637
31	836233072	-1797307658	2104374150
29	840471006	-1792325940	2110023495

Interval 1638
29	840732112	1792228903	-2110248034
72	840739074	1792238415	-2110232963

Interval 1639
27	843895464	725161189	1323670173
27	845986495	727373622	1326108340

Interval 1640
27	846037780	727417176	1326151228
36	848234697	729941662	1328418894

Interval 1641
77	848236409	729943495	1437542662
77	848236409	729943495	1437542662

Interval 1642
41	848238540	729945928	1328422272
51	848247799	729954473	1328434582

Interval 1643
33	848368886	730050092	1238238703
29	848426119	730106524	1238338982

Interval 1644
63	848428398	730110490	2012454537
63	848428398	730110490	2012454537

Interval 1645
96	848428461	730110553	1238342805
40	850608234	732371123	1240457525

Interval 1646
70	850668193	732431792	-1240521320
70	850668193	732431792	-1240521320

Interval 1647
84	850686526	732444611	1240536536
29	852177714	733916945	1241767456

Interval 1648
27	852179776	733919347	-1241770588
42	852179810	733919381	-1241770539

Interval 1649
27	852191301	733935909	1241781791
27	853512881	735453929	1243186865

Interval 1650
56	853561291	-735711411	1243224566
27	853666852	-735580920	1243336405

Interval 1651
27	853684006	-735731852	1243364274
27	853684279	-735731578	1243364541

Interval 1652
56	853689284	-735725081	-1243384868
27	853689505	-735724890	-1243384677

Interval 1653
48	853745392	735812819	1243441503
27	853846700	735924387	1243596296

Interval 1654
94	853879038	735944781	1343038195
27	856713973	738865335	1345863842

Interval 1655
51	856722280	738874060	-1345876407
51	856729957	738881376	-1345870284

Interval 1656
50	856734868	738886910	1345882904
27	857666296	739892537	1346774822

Interval 1657
34	857670257	739896465	1346777927
29	858235402	740510073	1347443906

Interval 1658
65	858235568	740510241	-2384784351
65	858235568	740510241	-2384784351

Interval 1659
27	858235729	740510402	1347444236
34	859434263	741747152	1348658525

Interval 1660
40	859486852	-741904449	1348709827
43	859582407	-741795569	1348810021

Interval 1661
27	859627626	741972671	1348871710
43	859627692	741972736	1348871775

Interval 1662
91	859744490	-742102927	-1348954246
91	859744490	-742102927	-1348954246

Interval 1663
78	859915892	742282700	1349098667
27	859995498	742356199	1349161404

Interval 1664
61	860185047	742538658	-1349279333
43	860185224	742538836	-1349279174

Interval 1665
27	860212321	742593289	-1349563986
27	860212708	742593675	-1349563596

Interval 1666
50	860214839	742595782	1349304951
32	860495193	742892066	1349521276

Interval 1667
52	860573073	743064394	1349596180
52	860581387	743073082	1349611793

Interval 1668
1	860614178	2615438359	226035592
72	860614192	2615438368	226035603

Interval 1669
47	860615231	743109126	1349644372
33	863005193	745864193	1351928527

Interval 1670
58	863118492	746027306	-1352062547
43	863118619	746027433	-1352062435

Interval 1671
57	863173991	746111335	1352121477
78	864859110	747758844	1353785537

Interval 1672
132	864923366	747894232	1353833924
27	865138904	748116997	1354005456

Interval 1673
24	865203990	747855176	1354127313
27	865224464	747875968	1354152860

Interval 1674
68	865294302	748245508	1354231913
97	866111813	749113918	1355084274

Interval 1675
39	866189011	749198315	-1355156297
34	866189095	749198400	-1355156216

Interval 1676
27	866319532	749340812	1355250526
27	866830610	749864781	1355805403

Interval 1677
27	866885420	-749997841	1355870165
35	866929640	-749958710	1355902847

Interval 1678
27	866978826	749891094	1355954067
34	866978999	749891267	1355954239

Interval 1679
29	867011672	750067408	1356005703
27	869878232	753252885	1358913358

Interval 1680
31	869880351	753257371	447350240
32	869880433	753257453	447350315

Interval 1681
31	869880753	753257746	1358918605
29	869883911	753260886	1358922275

Interval 1682
101	869884649	753261507	-1368874981
101	869884649	753261507	-1368874981

Interval 1683
99	869885707	753262554	1358925779
38	869885850	753262699	1358925920

Interval 1684
29	869885979	753262828	-1368874689
51	869886487	753263286	-1368874569

Interval 1685
24	869886538	753263337	1358926475
98	869895625	753272322	1358935351

Interval 1686
54	869963100	753335055	1359197824
54	872028130	755577179	1361669460

Interval 1687
27	872035627	755585112	1361678073
27	873727935	757286713	1363466457

Interval 1688
50	873739385	757296509	1363475750
45	876239082	760076938	1366361208

Interval 1689
34	876239201	760077059	-472550329
35	876239272	760077132	-472550254

Interval 1690
27	876239408	760077268	1366361505
30	876413270	760226391	1366559871

Interval 1691
59	876466234	760280610	1366588822
27	878414030	762328923	1368677265

Interval 1692
63	878442176	1634568911	1572155904
63	878442176	1634568911	1572155904

Interval 1693
114	878442352	1964007754	2256632125
114	878442352	1964007754	2256632125

Interval 1694
35	878627439	762574835	1368894235
27	879139960	763105378	1369568365

Interval 1695
46	879143261	763108537	1369571501
11	879248366	763231210	1369717251

Interval 1696
90	879248626	763231470	1369717511
37	879295376	763296739	1369779264

Interval 1697
27	879298900	-241717840	-1769023438
49	879298960	-241715819	-1769021956

Interval 1698
27	879307768	763303436	1369793738
42	879345457	763338643	1369835794

Interval 1699
31	879354916	763355939	1369846154
111	880156062	764093987	1370901213

Interval 1700
97	880156185	764094110	2937420404
97	880156185	764094110	2937420404

Interval 1701
29	880159730	764097391	1370903798
36	881232364	765209061	1372183746

Interval 1702
71	881236690	-1409598101	1372188209
71	881236690	-1409598101	1372188209

Interval 1703
27	881251624	765226952	1372208995
27	881277855	765281017	1372283923

Interval 1704
32	881334470	765351324	1372364299
41	882375330	766516954	1373380285

Interval 1705
42	882375713	766517353	1373420488
45	882376279	766518045	1373421095

Interval 1706
37	882376842	766518587	1373381847
24	882411214	766551337	1373420283

Interval 1707
66	882411390	766551546	1373380674
66	882411390	766551546	1373380674

Interval 1708
27	882426877	766564246	1373435038
27	882511691	766655860	1373511679

Interval 1709
35	882523712	766838930	-1372363801
46	882523918	766839136	-1372331856

Interval 1710
31	882898866	767044803	1373689341
27	883079234	767264790	1373859475

Interval 1711
71	883080595	-2147197403	1373861051
71	883080595	-2147197403	1373861051

Interval 1712
110	883081572	767267108	1373862098
53	884154041	768323580	1374916058

Interval 1713
42	884154861	1547768405	461539073
27	884155177	1547772374	461545475

Interval 1714
27	884172171	768338892	1374933376
27	884251405	768436148	1375019657

Interval 1715
19	884269610	768497972	1375049571
66	884270601	768498947	1375050580

Interval 1716
38	884305105	-768470856	1375075157
28	884327816	-768448463	1375100724

Interval 1717
30	884356915	768572216	1375138380
41	885115934	769391972	1375873607

Interval 1718
27	885142201	-769454511	1375898378
27	885142904	-769453837	1375899021

Interval 1719
57	885162932	769484928	1375919956
42	885253414	769636263	1375994052

Interval 1720
36	885281592	1931333885	-223926453
30	885300066	1931353026	-223890104

Interval 1721
34	885358109	769713562	1376063471
85	885651520	770056346	1376319053

Interval 1722
27	885749136	770158920	1376408642
33	885939558	770378358	1376616371

Interval 1723
27	885949469	-770388895	1376632581
27	885949878	-770388486	1376632988

Interval 1724
29	885953722	770392744	1376634743
29	888338684	772887538	1379227416

Interval 1725
2	888342853	772891866	-2803651322
80	888342996	772892011	-2803651089

Interval 1726
10	888343076	772892091	1379233947
51	888575913	773162353	1379580635

Interval 1727
115	888594511	773174122	1379592521
68	888661589	773237773	1379676605

Interval 1728
94	888661675	773237859	1379692873
94	888661675	773237859	1379692873

Interval 1729
27	888664024	773240089	1379679044
34	888680678	773254576	1379692820

Interval 1730
32	888728797	773299956	1379827041
27	888783556	773350202	1379886150

Interval 1731
29	888784469	773428609	1379887332
52	888784527	773428667	1379887391

Interval 1732
35	888798183	773365045	1379899129
109	888822318	773388654	1379924052

Interval 1733
34	889144218	773667064	1380145882
47	889279079	773805759	1380305063

Interval 1734
84	889307416	773840463	1380763798
32	889656744	774158811	1381287284

Interval 1735
27	889769920	774324801	1254335263
51	889854776	774416738	1254448170

Interval 1736
69	889856568	774418650	1227401701
69	889856568	774418650	1227401701

Interval 1737
96	889858131	774420262	1254452051
99	891490235	776135057	1256402007

Interval 1738
102	891502482	776146937	-1256413674
27	891502854	776147309	-1256413378

Interval 1739
60	891507553	776153020	1256419324
27	891512144	776157218	1256422993

Interval 1740
33	891519306	776192051	1256429892
34	891519361	776192106	1256429947

Interval 1741
169	891542766	776183934	1256453270
31	891546579	776187721	1256458424

Interval 1742
27	891552524	776226804	1256464394
29	893815996	778557448	1259259738

Interval 1743
75	893822729	180965451	2421374592
75	893822729	180965451	2421374592

Interval 1744
32	893837214	778577673	1259278915
27	895736860	780602749	1261559722

Interval 1745
77	895854247	-780914411	1261721587
27	895868034	-780900612	1261738223

Interval 1746
28	895880072	781021772	1261757928
30	896573869	781774569	1262549753

Interval 1747
27	896583676	781785805	-1262561487
27	896584048	781786174	-1262561109

Interval 1748
199	896597801	781800170	1262582911
34	897423567	782703298	1263520218

Interval 1749
30	897488440	782839249	1263592130
45	897660250	783044176	1264107242

Interval 1750
62	897662578	783046446	-1286816187
62	897662578	783046446	-1286816187

Interval 1751
58	897667474	783053236	1264119232
30	897686395	783075667	1264145405

Interval 1752
30	898321691	-784572187	777586181
50	898506886	-784439180	777847086

Interval 1753
42	898520150	-784418520	1286499521
29	898607085	-784324298	1286654585

Interval 1754
29	898914430	-1395255135	1928619795
39	898914612	-1395254967	1928619956

Interval 1755
34	899495668	784711719	-777457716
51	899524361	784741608	-777417381

Interval 1756
50	899664200	784907625	777918826
74	903292327	788519422	780913249

Interval 1757
27	903416118	-788725524	-781006513
48	903416182	-788725439	-781006424

Interval 1758
49	903641567	789198611	781229046
56	904654656	790345358	782189545

Interval 1759
36	904682939	789056281	782218837
32	904717801	789094390	782274728

Interval 1760
37	904731314	-790372815	782306556
28	904732014	-790372132	782307288

Interval 1761
31	904740974	790383951	782317902
27	906068535	791811051	783659764

Interval 1762
74	906376974	792183655	-810666066
35	906865046	792795406	-810035880

Interval 1763
32	906889834	792817562	-537929074
23	906891039	792818763	-537913016

Interval 1764
27	906906543	792825626	-809985576
47	907470566	793565730	-809386492

Interval 1765
37	907913092	793769725	-67923909
48	908223782	794102879	-67590828

Interval 1766
72	908224071	794103162	-80269425
72	908224071	794103162	-80269425

Interval 1767
45	908238732	794119484	-67557746
39	908306990	794191896	-67492709

Interval 1768
27	908473990	794985716	58754022
40	908475867	794987556	58756027

Interval 1769
74	908711703	-287256864	962733083
74	908711703	-287256864	962733083

Interval 1770
45	911744135	801090534	-334507722
34	911925272	801259915	-334218440

Interval 1771
27	911933469	801278994	-334191072
36	912315787	801678560	-333688845

Interval 1772
70	912419852	801781760	-332439567
2	912615531	802019667	-332190947

Interval 1773
47	912632288	802037496	-332169175
30	912927419	802333552	-331807728

Interval 1774
99	912928876	802334923	-2812677621
99	912928876	802334923	-2812677621

Interval 1775
47	912929086	802335133	-331806251
65	913413391	802846290	-331260223

Interval 1776
9	913414960	802847833	-331258455
27	913483778	802916284	-331211664

Interval 1777
249	913486884	-697559689	-331206317
180	913487966	-697558694	-331205295

Interval 1778
102	913488767	802921918	-331204522
30	913624185	803049193	-331051784

Interval 1779
61	913632581	803258419	-331033093
27	913662584	803290515	-331004931

Interval 1780
39	913669371	803297287	330986552
27	913675264	803303411	330994295

Interval 1781
41	913682524	803310139	-330971167
27	913722638	803349051	-330928042

Interval 1782
52	913728603	803063346	-330921278
53	913907584	803241446	-330707732

Interval 1783
29	914007990	803460190	-330581314
45	914974477	804428780	-329488314

Interval 1784
34	915056020	804532272	-329406001
85	917342526	807236575	-326904550

Interval 1785
87	917428977	807346496	326824549
30	917429591	807347128	326825141

Interval 1786
48	917436467	807352863	-326820352
41	917910189	807871677	-326339968

Interval 1787
34	917948769	-807931175	-326310345
45	917949874	-807930029	-326309238

Interval 1788
34	917954461	807940518	-326304658
27	920022933	810131195	-324235968

Interval 1789
27	920035713	-810249174	324128722
45	920082582	-810185836	324193909

Interval 1790
39	920147951	810282675	-324092214
28	924184375	814513743	-320121660

Interval 1791
86	924184425	814513793	332592075
86	924184425	814513793	332592075

Interval 1792
50	924184515	814513883	-320121498
52	924635354	814970813	-319492644

Interval 1793
27	924736868	815048430	316492810
48	924866591	815177967	316739223

Interval 1794
27	924874732	815186412	316851471
50	926019753	816309573	318313966

Interval 1795
37	926032700	816321462	-318338258
39	926032804	816321565	-318338151

Interval 1796
27	926041024	816329894	318346895
50	926331895	816686844	318649933

Interval 1797
41	926334642	816690759	-318653569
61	926334878	816690995	-318653311

Interval 1798
36	926340259	816696250	318656896
27	926717495	817079053	319181516

Interval 1799
112	927005882	-2622087515	-89281308
112	927005882	-2622087515	-89281308

Interval 1800
27	927080284	817255840	-319396175
87	927084678	817261162	-319391575

Interval 1801
85	927106396	817279579	319428777
71	927114918	817287564	319439925

Interval 1802
27	927172884	817338735	-316452040
27	927552379	817755807	-315936586

Interval 1803
114	927556220	817813281	-315843503
27	927556869	817813930	-315842941

Interval 1804
60	927563462	817781853	-315897697
35	927582412	817801723	-315871796

Interval 1805
32	927603385	817771906	-315910229
84	927603569	817772087	-315909996

Interval 1806
33	927611383	817821433	-315831258
38	928833158	819031029	-314129431

Interval 1807
51	928841464	819038399	618658064
33	929143557	819362778	619058941

Interval 1808
50	929163301	819385763	-618555968
93	929167942	819390640	-618549010

Interval 1809
50	929327398	819424515	-618266360
75	929643602	819757036	-617846054

Interval 1810
99	929645560	819759267	-617843845
58	930486008	820578698	-616775391

Interval 1811
137	930486332	820579026	-3017519076
137	930486332	820579026	-3017519076

Interval 1812
45	930487869	820580694	-616772950
27	930489041	820581876	-616771611

Interval 1813
125	930489929	820582780	204601359
125	930489929	820582780	204601359

Interval 1814
44	930490840	820583689	-616769201
30	931675766	821940973	-616013031

Interval 1815
27	931881842	822074482	501521708
67	932992454	823189943	503121741

Interval 1816
32	933006099	823204586	503141367
27	933388924	823574103	503653651

Interval 1817
48	933412516	823600029	-619727868
28	933441481	823626897	-619695347

Interval 1818
39	933549590	823750128	552587536
27	936261788	826599327	555614177

Interval 1819
27	936279156	826616341	-555627212
35	936279720	826616901	-555626635

Interval 1820
36	936285398	826621973	555632431
47	936323460	826673992	555677380

Interval 1821
35	936323520	1969207656	555677440
75	936323573	1969207707	555677493

Interval 1822
143	936323664	826674196	555677584
52	937007350	827561908	556411856

Interval 1823
33	937034717	827586086	-556419838
84	937034848	827586216	-556419656

Interval 1824
30	937075266	827610072	556446374
27	937107392	827647826	556495828

Interval 1825
73	937115204	827663730	556522853
27	937115575	827664097	556523231

Interval 1826
70	937124143	827673325	-556517361
70	937124143	827673325	-556517361

Interval 1827
27	937137717	827684686	556527810
50	937518940	828056796	556878118

Interval 1828
20	937578999	-828483902	556941045
31	937859399	-828230078	557220555

Interval 1829
41	937902757	828610635	557291156
40	938387890	829084227	557727660

Interval 1830
32	938388682	-1790830868	557728397
53	938390527	-1790830465	557730175

Interval 1831
51	938393450	829089475	557734790
27	938774300	829473171	558156607

Interval 1832
27	938786903	829485720	-558178766
36	938790515	829491191	-558173124

Interval 1833
49	938814052	829518740	558205661
84	939363147	830065035	558792989

Interval 1834
8	939377758	830079590	558807868
27	939378668	830080474	558808779

Interval 1835
50	939392945	830108917	558817109
27	939556741	830277032	558995691

Interval 1836
40	939565875	-830097332	559004768
27	939565941	-830097279	559004835

Interval 1837
73	939611324	830361913	559056472
29	939700212	830497696	559178908

Interval 1838
29	939702001	-830512154	559180441
67	939709178	-830506073	559185294

Interval 1839
39	939713405	830523106	559188933
66	942082301	832939599	561738345

Interval 1840
54	942083979	832941270	561740061
41	943898681	834836070	563368134

Interval 1841
46	944174004	835204641	563571373
32	944498783	835601505	563910946

Interval 1842
72	944507787	835624885	488589553
72	944507787	835624885	488589553

Interval 1843
36	944525732	835645276	563942573
34	944528736	835648076	563945482

Interval 1844
46	944551766	835681324	488631286
59	945458130	836962845	489427250

Interval 1845
37	945499805	837012965	489473027
293	947980511	839295049	491675428

Interval 1846
81	947999459	-174576306	491705359
81	947999459	-174576306	491705359

Interval 1847
32	947999918	839316955	491705876
60	948233478	839572796	491930383

Interval 1848
66	948283808	839637659	491987722
66	948283808	839637659	491987722

Interval 1849
39	948309687	839603061	492008255
27	948309766	839603139	492008335

Interval 1850
50	948332994	839692167	492015706
56	948889645	840292948	492536706

Interval 1851
30	948923513	840318002	492548452
72	950037238	841521025	493732109

Interval 1852
65	950040324	841524289	-28130952
65	950040324	841524289	-28130952

Interval 1853
62	950040534	841524509	493736776
62	950040534	841524509	493736776

Interval 1854
32	950041194	841525146	-2690107725
31	950041246	841525198	-2690107666

Interval 1855
57	950041900	841525845	493738168
27	952130713	843734371	495642669

Interval 1856
28	952177403	-843991439	495693078
27	952356822	-843825994	495864321

Interval 1857
39	952472536	844125919	495960799
41	953828676	845508419	497325810

Interval 1858
47	953944338	-1935123935	219277440
32	953945451	-1935109020	219293221

Interval 1859
35	953968523	845643725	497448185
1	954495825	846208801	498035463

Interval 1860
102	954496004	-1576640842	498035648
102	954496004	-1576640842	498035648

Interval 1861
99	954496156	846209131	498035805
27	954678024	846393103	498309661

Interval 1862
34	954680566	846398738	498312595
74	954790111	846512655	498448489

Interval 1863
44	954794702	-846394400	498450676
34	954795120	-846393992	498451094

Interval 1864
47	954805649	846529680	498459910
6	955079491	846821202	498862791

Interval 1865
28	955079497	846821208	-521592090
57	955079940	846821665	-521591954

Interval 1866
35	955084316	846826549	498870440
3	955108351	846850673	498898323

Interval 1867
95	955108354	846850676	-3016602957
95	955108354	846850676	-3016602957

Interval 1868
42	955108459	846850781	498898431
41	955127518	846872283	498920896

Interval 1869
87	955139067	-2717618558	498929725
87	955139067	-2717618558	498929725

Interval 1870
90	955142845	846891092	498933211
44	956227183	848328541	500367192

Interval 1871
43	956280700	848379746	500501430
30	956384036	848468305	500598684

Interval 1872
36	956423829	848522720	500673706
85	957024023	849124825	501396914

Interval 1873
60	957059560	849154252	619174146
34	957412459	849499336	619635625

Interval 1874
27	957490692	849594985	-1720103082
42	958683660	850981965	-1718449440

Interval 1875
31	958690986	-72888710	2705268171
49	958691340	-72888077	2705268792

Interval 1876
129	958697759	850994193	-1718437792
49	958890557	851184168	-1718248759

Interval 1877
51	959025357	851284780	-1718118747
27	959061274	851315500	-1718083130

Interval 1878
51	959122039	851388941	-1717848421
27	959133283	851401641	-1717836565

Interval 1879
226	959141736	851409961	42177241
226	959141736	851409961	42177241

Interval 1880
32	959227826	851491953	-1717706278
71	959589132	851858449	-1717315394

Interval 1881
82	959606612	851875268	-2835689882
82	959606612	851875268	-2835689882

Interval 1882
77	959615491	851886195	-1717241422
27	959635867	851903413	-1717223786

Interval 1883
30	959647807	851920897	1712785869
27	959650835	851923519	1712790854

Interval 1884
29	959805729	852072194	-1947167191
94	961195634	853525057	-1945326435

Interval 1885
31	961207008	853535508	1945315834
36	961207107	853535607	1945315933

Interval 1886
44	961212961	853551533	-1945299393
39	961667320	853992332	-1944752870

Interval 1887
32	961700123	854032184	2830655437
29	962314032	854707480	2831531386

Interval 1888
27	962533877	854920821	-1944727420
48	962554086	854940585	-1944707182

Interval 1889
87	962554838	854971917	-1944669923
87	962554838	854971917	-1944669923

Interval 1890
51	962555782	854942426	-1944704367
8	962584778	854971909	-1944670010

Interval 1891
27	962586429	854973527	-1944668119
139	962702923	855085063	-1944536110

Interval 1892
45	962898504	855322336	-1953694106
45	963797879	855940889	-1953448803

Interval 1893
31	963912060	856080900	-1953314292
27	964024613	856196748	-1953138511

Interval 1894
35	964068917	856245885	1952223601
27	964072419	856249358	1952229296

Interval 1895
31	964194057	856391421	65161849
39	964196061	856393550	65162610

Interval 1896
27	964201785	856398192	1952363614
44	964767686	857088008	1953073551

Interval 1897
31	965708812	857579194	-1952034907
27	965729467	857605427	-1952014947

Interval 1898
83	965798412	857749037	-1951745087
15	966159133	858019568	-1951437254

Interval 1899
63	966159148	-1116505872	-1951437191
63	966159148	-1116505872	-1951437191

Interval 1900
33	966159211	858019646	-1951437158
43	966159859	858020305	-1951436479

Interval 1901
43	966160261	634788941	-1951435701
29	966160886	634788998	-1951434954

Interval 1902
27	966162048	858022532	-1951433563
77	966471077	858328903	-1951146023

Interval 1903
78	966476061	858333869	-1951142146
27	966682211	858538244	-1950914483

Interval 1904
107	966725835	858580443	2095588789
107	966725835	858580443	2095588789

Interval 1905
27	966756988	858618312	-1950855621
36	966788981	858650517	-1950816637

Interval 1906
27	966795310	859355248	-1950810142
27	966941774	859497649	-1950665267

Interval 1907
30	966955046	858833614	-1950651657
27	967088074	858989487	-1950490411

Interval 1908
27	967090401	858991656	-2830253938
47	967094690	858994726	-2830251919

Interval 1909
27	967104703	859003720	-1950464767
40	967418801	859329153	-1950103888

Interval 1910
35	967437305	859807340	-1950082200
57	967437562	859807596	-1950081926

Interval 1911
29	967454640	859526073	-1950061294
50	967698661	859777026	-1949798236

Interval 1912
39	967732960	859817019	-1949779225
27	968344117	860457033	-1949074195

Interval 1913
43	968345408	860457711	-1949069013
35	969391006	861554138	-1947800574

Interval 1914
13	969391041	861554173	1975490851
27	969420730	861579654	1975517128

Interval 1915
34	969437999	861598106	-1947755776
27	969920374	862637980	-1947264482

Interval 1916
27	969968101	862689701	1953764739
39	970008715	862732948	1953811117

Interval 1917
43	970028225	862748557	-1954098953
27	970031951	862753473	-1954094436

Interval 1918
41	970754560	863711710	1954288288
30	977059411	870366439	1958515739

Interval 1919
27	977127773	-870445439	1958582323
36	977127815	-870445388	1958582365

Interval 1920
31	977147813	870467693	1958599431
31	977251861	870555447	1958709442

Interval 1921
72	977286968	2497445340	2486318945
72	977286968	2497445340	2486318945

Interval 1922
30	977359288	870654771	1958792061
32	977562667	870849994	1959102498

Interval 1923
43	977603650	-870876290	1959150675
50	977614034	-870864986	1959159829

Interval 1924
27	977629057	870922034	1959185518
29	979103912	872463515	1960920323

Interval 1925
43	979127552	872487847	1960953976
27	979587852	872927164	1961397216

Interval 1926
34	979603678	872941927	-1961485757
56	979645009	872981754	-1961411092

Interval 1927
39	979653500	872997710	1961494732
44	979666482	873012492	1961521060

Interval 1928
27	979685610	873022492	1961554894
73	980242647	873615877	1962268830

Interval 1929
34	980244211	873617452	-1962279375
80	980244641	873617871	-1962278887

Interval 1930
27	980272583	873651216	-1962326301
61	980277044	873659592	-1962320445

Interval 1931
36	980313597	873687358	1962423651
27	980984920	874345763	1963273188

Interval 1932
89	981036613	874392089	1963339486
149	981590923	875012508	1964027845

Interval 1933
31	981592801	875015690	1964034244
31	981675626	875105855	1964189208

Interval 1934
31	981731634	875168773	1964280825
27	982336716	875979083	1965061822

Interval 1935
41	982360453	876005539	1965091206
50	983590139	877376019	1966366119

Interval 1936
39	983637802	877713757	1966421940
33	984079726	878173496	1967081045

Interval 1937
76	984101092	1165462214	1333678154
76	984101092	1165462214	1333678154

Interval 1938
27	984139680	878237037	1967146405
42	984607809	878718966	1967762893

Interval 1939
36	984641037	877417305	1967827776
38	984896517	877659672	1968151992

Interval 1940
27	984900908	878723398	1968155950
237	985586113	879449045	1968930308

Interval 1941
27	985613371	877695146	1968957403
57	985617950	877699586	1968961758

Interval 1942
27	985623834	879460872	1968975660
40	986593403	880453227	1970315432

Interval 1943
45	986631912	880515364	1970395501
27	986639769	880528912	1970410101

Interval 1944
32	986755044	880644360	1970563449
27	989649781	883575424	1974714983

Interval 1945
27	990118270	883755274	1976196160
34	990464344	884176793	1976750408

Interval 1946
32	990474796	884194846	1976828030
27	990541413	884254577	1976916440

Interval 1947
27	993925433	-66205189	2702800584
34	993941907	-66187592	2702824923

Interval 1948
96	997553266	672813386	2739300050
96	997553266	672813386	2739300050

Interval 1949
35	997554610	672824425	2739320239
31	997556680	672826164	2739321908

Interval 1950
27	998089520	76188180	-2694553249
20	998383719	76496523	-2694136747

Interval 1951
26	998383827	76496631	-2694136633
32	999299281	77415009	-2693000693

Interval 1952
75	1000859596	-466037679	115140803
75	1000859596	-466037679	115140803

Interval 1953
27	1000963414	78241404	-2692722701
32	1001440352	78734145	-2692102484

Interval 1954
27	1001442853	78888727	-2692100215
27	1001469791	78915735	-2692050922

Interval 1955
27	1001471007	78751471	-2692050053
44	1001530038	78809072	-2691956004

Interval 1956
40	1003579232	79508197	-2690933719
56	1003926427	79921527	-2690166937

Interval 1957
77	1004160372	80164014	2688552774
27	1004282021	80297292	2688686995

Interval 1958
147	1004282177	80297508	-156911538
147	1004282177	80297508	-156911538

Interval 1959
27	1004284748	80300287	2688690198
37	1004681883	80674298	2689117685

Interval 1960
69	1004712543	158295715	-1882820676
69	1004712543	158295715	-1882820676

Interval 1961
47	1004899350	80832504	-2688139396
43	1006283170	81925978	-2687762307

Interval 1962
45	1006617199	82204288	-2687525783
30	1006665538	82257008	-2687482651

Interval 1963
55	1006680034	82273682	-2687458464
64	1006946251	82541800	-2687165156

Interval 1964
62	1006952746	-197216883	-2687155008
27	1006952818	-197216847	-2687154971

Interval 1965
43	1006963223	82556306	-2687149064
27	1007160514	82768746	-2686898667

Interval 1966
108	1007453572	1322960004	2852110661
50	1007453978	1322970444	2852121611

Interval 1967
69	1007551190	83151280	-2686688225
29	1007975896	83571526	-2686006826

Interval 1968
27	1007976046	83571676	-2686006678
90	1008330256	83921105	-2685539113

Interval 1969
62	1008331192	83922059	-1067743301
47	1008332093	83922800	-1067743226

Interval 1970
28	1008332408	83923115	-2685535505
41	1008416175	84006064	-2685415453

Interval 1971
85	1008422798	1160607972	-1876119341
85	1008422798	1160607972	-1876119341

Interval 1972
47	1008422916	84013118	-2685408904
40	1008984464	84597762	-2684691490

Interval 1973
27	1009311851	84796984	-2684340078
42	1009315171	84801080	-2684335346

Interval 1974
94	1009325350	-1535332076	-2879951456
94	1009325350	-1535332076	-2879951456

Interval 1975
33	1009441524	84936031	2683934517
50	1009571777	85070558	2684276035

Interval 1976
30	1009585699	85091025	2683086046
51	1009608311	85119658	2683165353

Interval 1977
27	1009659061	85179672	2683302704
50	1009661993	85184403	2683319403

Interval 1978
60	1009689471	1666288785	-2682929244
40	1009697394	1666290400	-2682907153

Interval 1979
62	1009716068	-85525860	-2682838281
67	1009798292	-85451608	-2682757981

Interval 1980
37	1009806218	85222061	-2682747047
27	1009887610	85313996	-2682631809

Interval 1981
63	1009887655	85314041	2686006744
63	1009887655	85314041	2686006744

Interval 1982
36	1009887727	85314113	-2682631683
27	1010008108	85438725	-2682523108

Interval 1983
27	1010020017	85546260	-2682504568
56	1010082127	85602733	-2682444940

Interval 1984
41	1010087630	85607271	-2682438732
49	1014502219	88067154	-2679423750

Interval 1985
67	1014524682	88087777	2982394628
67	1014524682	88087777	2982394628

Interval 1986
27	1014558048	88115918	-2679368940
35	1016902432	90383078	-2676763136

Interval 1987
30	1016953858	90431233	-2676707513
34	1017263746	90753611	-2676302630

Interval 1988
39	1017594447	91104918	-2675288809
27	1017882588	91422253	-2674930382

Interval 1989
43	1017963138	91517873	2674865500
27	1017970497	91524637	2674882289

Interval 1990
30	1018164809	91720979	2675528515
27	1018192428	91747022	2675541693

Interval 1991
78	1018218731	-487403001	808868043
58	1018247313	-487375388	808892656

Interval 1992
27	1018253382	91775510	2675565899
27	1018554067	92055689	2675800350

Interval 1993
27	1018566077	92071876	-2675812656
47	1018566131	92071930	-2675812582

Interval 1994
50	1018582572	92090852	2675837351
27	1018946104	92479059	2676271218

Interval 1995
66	1019304389	2561205994	-2987001793
66	1019304389	2561205994	-2987001793

Interval 1996
30	1021241627	93676167	-2698292691
4	1022849131	95379787	-2696503797

Interval 1997
113	1022849135	-201796330	-2696503684
113	1022849135	-201796330	-2696503684

Interval 1998
27	1022849602	95380229	-2696503283
35	1023760568	96285102	-2695182821

Interval 1999
13	1023760978	96285466	-2695182426
53	1023806740	96329827	-2695124105

Interval 2000
50	1023806896	96329983	-2695123952
39	1023895598	96416017	-2695007402

Interval 2001
32	1023929910	96449811	2413941654
54	1023959418	96500224	2413981648

Interval 2002
46	1023987147	96528846	-2416270830
53	1023998568	96542052	-2416252585

Interval 2003
27	1024052234	96615492	1827401410
27	1024384029	96958968	1827787481

Interval 2004
75	1024384245	96959184	110478077
75	1024384245	96959184	110478077

Interval 2005
42	1024384320	96959259	1827787772
78	1024775560	97377127	1828376183

Interval 2006
87	1024777319	468895976	-111963811
87	1024777319	468895976	-111963811

Interval 2007
47	1024779639	97379691	1828381749
27	1024829780	97430527	1828418572

Interval 2008
32	1024846431	97445031	1828495885
45	1024907908	97512355	1828585792

Interval 2009
32	1024947568	783349818	1828622072
27	1024955045	783353564	1828630637

Interval 2010
12	1024955072	-2417388855	1828630664
30	1024955783	-2417388122	1828631372

Interval 2011
35	1025007857	97604593	1828714461
31	1025089348	97687917	1828807093

Interval 2012
54	1026754497	-2652085446	-2940823253
37	1026754687	-2652085273	-2940823083

Interval 2013
27	1026788383	98566904	1829158551
44	1027715220	99529213	1830335157

Interval 2014
42	1027733343	99544493	-1830343244
71	1027733526	99544676	-1830343031

Interval 2015
63	1027750880	99563224	1830379846
42	1027840007	99657194	1830509764

Interval 2016
27	1027893551	99733976	1830605739
27	1028008626	99853306	1830746879

Interval 2017
36	1028036733	99962494	1830786197
27	1029107776	100926672	1831795211

Interval 2018
37	1029221827	99917806	1831908262
59	1029227636	99921905	1831912803

Interval 2019
29	1029265790	101047076	1831940507
27	1029676288	101465820	1832394866

Interval 2020
50	1029700784	-101540538	1832423171
27	1029746293	-101486207	1832470634

Interval 2021
39	1029753567	101558137	1832481435
36	1030009558	101806791	1832843422

Interval 2022
30	1032626342	105680747	1834197860
28	1033400919	106485677	1835232164

Interval 2023
42	1033904515	107173079	2317838575
44	1033950826	107245983	2317895342

Interval 2024
10	1033980577	107277568	2317928542
27	1034106130	107390723	2318064928

Interval 2025
54	1034234413	107482002	-2323635791
32	1034323471	107574904	-2323544460

Interval 2026
27	1034324733	107588433	2326353371
15	1034326713	107590481	2326355470

Interval 2027
29	1034326728	107590496	-2323537646
48	1034366335	107644841	-2323481256

Interval 2028
27	1034419404	107718012	-2323392515
27	1034549419	107871377	-2323241113

Interval 2029
27	1034573944	2434918434	-2638961087
34	1034574032	2434918521	-2638960992

Interval 2030
84	1034868033	108173564	-2322911864
54	1036654074	110023531	-2321228014

Interval 2031
69	1036696743	110078259	-2321218229
68	1039944875	116674976	-2318813543

Interval 2032
27	1040307750	1746989269	591544066
29	1040308169	1746989687	591544484

Interval 2033
30	1040580307	117511206	-2327747758
27	1041914038	118811810	-2326435471

Interval 2034
39	1041917302	118815746	-316811615
51	1041952547	118855900	-316771608

Interval 2035
27	1042159385	118993527	2324486221
30	1043187035	120012312	2325567271

Interval 2036
39	1043224768	120050942	-2397533259
39	1044591427	121500187	-2395952371

Interval 2037
50	1044902135	122050032	-2395442077
75	1045208125	122366982	-2395085506

Interval 2038
71	1045221011	122381234	-2938028455
71	1045221011	122381234	-2938028455

Interval 2039
27	1045221091	122381314	-2395064906
40	1045404442	122577628	-2394847060

Interval 2040
39	1045416068	122589701	2394349293
28	1045847408	123028798	2394821652

Interval 2041
36	1045871005	123050351	-2394340746
27	1047481173	124832206	-2392590359

Interval 2042
20	1047526101	124873456	-2392552121
31	1047656986	124993011	-2392421949

Interval 2043
30	1047676558	125011544	-2392413792
27	1047727647	125070906	-2392361516

Interval 2044
64	1047741627	125087521	-2392344814
53	1048375438	125776161	-2391702975

Interval 2045
27	1048378994	-125780613	-2391698613
27	1048379486	-125780120	-2391698118

Interval 2046
197	1048380712	125781380	-2391696844
11	1049268476	126703923	-2390688553

Interval 2047
31	1049273832	126709464	-2390669591
27	1050651628	128221540	-2389254139

Interval 2048
29	1050711165	128281213	-2389177898
32	1050896351	128484006	-2388970512

Interval 2049
92	1050906742	128491381	2388953947
92	1050906742	128491381	2388953947

Interval 2050
89	1050942559	128525113	-2388921955
27	1050978122	128558402	-2388874553

Interval 2051
35	1051007657	128585891	-2388844448
27	1051486147	129135544	-2388318877

Interval 2052
52	1051504619	-129221314	-2388295942
212	1051569333	-129158678	-2388225464

Interval 2053
53	1051575539	129237679	-2388219590
27	1052914148	130884194	-2386896367

Interval 2054
27	1052990313	130982688	2381111743
58	1053362191	131360373	2381544673

Interval 2055
55	1053467304	131540892	-2381590357
29	1053485885	131560530	-2381563509

Interval 2056
35	1053562345	-131514142	2381672343
27	1053600887	-131489821	2381701296

Interval 2057
27	1053664782	-131719510	2381734527
35	1053752462	-131645005	2381794791

Interval 2058
49	1053759386	-132025848	2381797984
31	1054062871	-131755950	2382092172

Interval 2059
27	1054079274	-132197789	2382095982
57	1054217253	-132050123	2382207218

Interval 2060
27	1054234872	132229066	2382229722
38	1056757227	134870668	2384694851

Interval 2061
38	1056869806	134997941	2384853127
27	1056992591	135115085	2384994999

Interval 2062
43	1056993964	135116405	2384997611
27	1057421070	135572558	2385546183

Interval 2063
67	1057421149	-135590497	-2385572156
67	1057421149	-135590497	-2385572156

Interval 2064
50	1057438800	135589887	2385571540
101	1057438885	135589972	2385571627

Interval 2065
27	1057440659	135591732	2385573511
35	1057868323	136052869	2386037292

Interval 2066
27	1057877591	136060506	2386046960
92	1057894349	136080306	2386066642

Interval 2067
27	1057899984	136086268	-2386817651
45	1058145019	136335295	-2386544800

Interval 2068
46	1058218210	136761141	-2386440720
52	1058287134	136828246	-2386357202

Interval 2069
47	1058308916	136516526	-2386335525
35	1058489485	136703268	-2386111359

Interval 2070
27	1058495672	136708414	2380397346
27	1058497573	136710383	2380399637

Interval 2071
27	1058525857	137088579	2380438941
60	1058972888	137543692	2380931994

Interval 2072
30	1058989802	137559037	2378463463
5	1060324621	138907698	2379964274

Interval 2073
88	1060324626	138907703	-2377813402
108	1060371316	138951613	-2377761489

Interval 2074
93	1060372965	138952385	2380023004
93	1060372965	138952385	2380023004

Interval 2075
84	1060373692	138953135	-2377758845
27	1061435084	140011090	-2376712524

Interval 2076
122	1061444562	-945228248	586092316
122	1061444562	-945228248	586092316

Interval 2077
140	1061444698	2058746706	586092452
140	1061444698	2058746706	586092452

Interval 2078
24	1061452237	140023177	-2376701439
50	1061795913	140382511	-2376286105

Interval 2079
123	1061796159	-293811139	-2376285806
123	1061796159	-293811139	-2376285806

Interval 2080
30	1061796451	140383028	-2376285596
7	1062304314	140888498	-2375661910

Interval 2081
40	1062304321	140888505	-1571634730
36	1062304380	140888564	-1571634675

Interval 2082
89	1062319149	140897192	-2375653306
32	1062320700	140898746	-2375651093

Interval 2083
135	1062320732	140898778	-1571634305
135	1062320732	140898778	-1571634305

Interval 2084
113	1062339327	140920664	-2375629108
27	1062419705	141001964	-2375562628

Interval 2085
27	1064016102	142339426	244161558
71	1064198909	142393581	244212842

Interval 2086
56	1064453627	142973730	1859188974
30	1064472148	142996836	1859202235

Interval 2087
42	1064929154	143390113	-1898940085
56	1065309620	143863560	-1898458039

Interval 2088
38	1065309707	143863647	1859591975
93	1065309806	143863746	1859592074

Interval 2089
117	1065396607	143960560	-1898386316
117	1065396607	143960560	-1898386316

Interval 2090
43	1065454724	144013415	1859695676
50	1065465512	144025510	1859701814

Interval 2091
28	1065497991	144075048	-1898279344
27	1066282346	144961182	-1897397116

Interval 2092
31	1066335045	-145032667	-1897358856
27	1066341478	-145028446	-1897348205

Interval 2093
27	1066348115	145046416	-1897334316
62	1068321080	147236131	-1894967954

Interval 2094
35	1068396436	147358389	-1894805287
27	1070693645	149752125	-1892275196

Interval 2095
39	1070702222	149757267	-1892265493
54	1070703103	149758083	-1892264671

Interval 2096
27	1070761172	149854721	-1892272265
31	1070761748	149855295	-1892271677

Interval 2097
108	1070799131	149894961	-1892240818
26	1071232753	150382363	-1891784122

Interval 2098
76	1071242089	150391141	-1891777247
30	1072708211	152131187	-1890119016

Interval 2099
30	1072732802	152148305	1711923699
134	1072750592	152173785	1711951150

Interval 2100
31	1072785166	152199162	-1890051857
97	1075282460	154742034	-1887364884

Interval 2101
114	1075284421	154743818	1295375504
114	1075284421	154743818	1295375504

Interval 2102
27	1075292399	154754195	-1887347569
36	1075293850	154755633	-1887345040

Interval 2103
69	1075309919	154770203	1295408811
69	1075309919	154770203	1295408811

Interval 2104
50	1075312645	154774522	-1887310057
36	1075325343	154786781	-1887298437

Interval 2105
65	1075325386	848361777	-1887298365
65	1075325386	848361777	-1887298365

Interval 2106
27	1075339890	154800677	-1887268762
83	1076523331	155982844	-1885806906

Interval 2107
62	1076526936	2635137334	-2937658191
62	1076526936	2635137334	-2937658191

Interval 2108
45	1076527022	155987944	-1885791996
44	1076532871	155993520	-1885781692

Interval 2109
86	1076535526	155996233	574686726
86	1076535526	155996233	574686726

Interval 2110
63	1076536143	155996847	1728466393
63	1076536143	155996847	1728466393

Interval 2111
44	1076536293	155996997	1833495483
39	1076536470	155997174	1833495660

Interval 2112
62	1076536614	155997318	-1885777185
27	1077302664	156812307	-1884830572

Interval 2113
68	1077302938	-1182782829	-1884830212
68	1077302938	-1182782829	-1884830212

Interval 2114
29	1077305549	156815666	-1884826951
51	1077513861	157023950	-1884590154

Interval 2115
123	1077591319	157123331	-1884497834
123	1077591319	157123331	-1884497834

Interval 2116
81	1077591619	157075758	-1884515198
81	1077591619	157075758	-1884515198

Interval 2117
36	1077591877	157123889	-1884497364
27	1077638266	157173667	-1884431794

Interval 2118
136	1077663996	157200268	-2338662242
136	1077663996	157200268	-2338662242

Interval 2119
83	1077669037	157203190	-1884395708
83	1077669037	157203190	-1884395708

Interval 2120
20	1077673324	157207500	-1884391178
27	1077853621	157398764	-1884129467

Interval 2121
27	1077868594	-157409676	-1884108119
70	1077868646	-157409581	-1884108024

Interval 2122
35	1077916120	157443845	-1884077048
44	1078026519	157564206	-1883883427

Interval 2123
58	1078037550	299486995	-947964499
27	1078037890	299489261	-947960932

Interval 2124
27	1078172090	157655049	-1883756629
36	1078741474	158295574	-1882820853

Interval 2125
42	1078742259	158296362	-1882820025
41	1079847727	159409469	-1881498582

Interval 2126
57	1080000264	-159673647	-1813788956
27	1080074920	-159591692	-1813681398

Interval 2127
27	1080284206	159710975	1813825873
27	1080362047	159797747	1813904211

Interval 2128
40	1080396632	159834472	-1813962480
37	1080396683	159834523	-1813962433

Interval 2129
47	1080413023	159854177	1813982814
32	1080506118	159937789	1814124907

Interval 2130
27	1080507826	2024350752	1814127165
36	1080525349	2024352571	1814153589

Interval 2131
51	1080534006	160066405	1814161666
27	1080534337	160066737	1814161997

Interval 2132
69	1080577215	-763106951	1003041856
69	1080577215	-763106951	1003041856

Interval 2133
30	1080593127	258063665	-1814383011
36	1080593438	258063976	-1814382694

Interval 2134
63	1080620464	160175987	1814400680
64	1080666143	160248379	1814504850

Interval 2135
44	1080675195	160258362	1814530283
52	1080675492	160258659	1814530612

Interval 2136
34	1080675800	160258967	1814530920
55	1080675852	160259019	1814530972

Interval 2137
63	1080701861	160275814	-1814530808
63	1080701861	160275814	-1814530808

Interval 2138
19	1080702092	160276045	1814561008
44	1080702405	160276358	1814561321

Interval 2139
32	1080759337	-160662946	1814655729
38	1080969958	-160489877	1814864241

Interval 2140
27	1081009453	160721585	1814897764
83	1081204659	160874415	1815031118

Interval 2141
37	1081272413	160970604	-1815092133
57	1081273077	160971268	-1815091451

Interval 2142
64	1081280287	160977483	1815108154
27	1081280643	160977839	1815108510

Interval 2143
74	1081721768	161432923	-1815367278
74	1081721768	161432923	-1815367278

Interval 2144
32	1081848583	161566205	1815193133
45	1081908885	161640398	1815283774

Interval 2145
66	1081974273	161718161	1815367500
45	1082299879	162071895	1815626458

Interval 2146
102	1082568477	-1540455155	-453960144
102	1082568477	-1540455155	-453960144

Interval 2147
43	1082656689	162239978	1815734581
27	1082707228	162287150	1815752377

Interval 2148
63	1082715391	-162310608	-1815770885
63	1082715391	-162310608	-1815770885

Interval 2149
27	1082807263	162510269	1815803235
60	1082956495	162564376	1815816488

Interval 2150
72	1082968166	162626694	-1815835917
72	1082968166	162626694	-1815835917

Interval 2151
36	1083013780	162663209	-1815793518
52	1083014272	162663701	-1815793010

Interval 2152
27	1083110326	162803835	1815889403
35	1083819298	163486680	1816625263

Interval 2153
32	1083819540	163486924	1816625507
49	1083903975	163591612	1816732389

Interval 2154
27	1084621717	163928449	-1816800958
36	1084621786	163928518	-1816800880

Interval 2155
27	1084701832	164114721	1816783589
38	1084702410	164115299	1816784167

Interval 2156
62	1084817074	164256576	1816810113
29	1084817887	164257389	1816810926

Interval 2157
121	1084852436	164329574	1816885269
121	1084852436	164329574	1816885269

Interval 2158
84	1084852935	164330071	1816861738
46	1084853036	164380736	1816861839

Interval 2159
72	1084913467	164389079	1816892049
41	1084914179	164389791	1816892761

Interval 2160
50	1084963501	164460017	1816936482
27	1085899245	165458764	1817762331

Interval 2161
30	1086134580	165804714	-1817789263
45	1086134993	165805127	-1817788843

Interval 2162
50	1086662971	-166548863	1817954487
29	1086811349	-166351480	1818079107

Interval 2163
27	1086855887	166607789	1818125831
53	1087865579	167686836	1819444611

Interval 2164
71	1087865642	167686899	-2100535037
71	1087865642	167686899	-2100535037

Interval 2165
63	1087865908	1388618224	1819445274
63	1087865908	1388618224	1819445274

Interval 2166
88	1087865971	167687241	1819445337
57	1087874269	167696432	1819461058

Interval 2167
77	1087874326	167696489	-207420485
77	1087874326	167696489	-207420485

Interval 2168
61	1087874571	167696735	1819461362
43	1087875198	167697349	1819462004

Interval 2169
68	1087875322	167697468	2730841974
68	1087875322	167697468	2730841974

Interval 2170
39	1087880284	167703962	1819476263
27	1088308522	168208950	1820058469

Interval 2171
27	1088317921	168229625	-1820103306
41	1088318049	168229743	-1820103152

Interval 2172
27	1088326825	168239657	1820111168
31	1088875391	168814355	1820794661

Interval 2173
436	1088891771	-1506536019	1820812810
436	1088891771	-1506536019	1820812810

Interval 2174
48	1088893490	168832233	1820814569
106	1088894690	168833426	1820816012

Interval 2175
65	1088895017	-103430581	1820816327
65	1088895017	-103430581	1820816327

Interval 2176
117	1088895254	-1506534564	1820816545
117	1088895254	-1506534564	1820816545

Interval 2177
46	1088895725	168834304	1820817048
31	1090718374	170696287	1822953288

Interval 2178
95	1090718405	170696318	-1935590844
95	1090718405	170696318	-1935590844

Interval 2179
27	1090723082	170700634	1822957280
23	1091387390	171437780	1823744433

Interval 2180
65	1091387413	171437803	2166561921
65	1091387413	171437803	2166561921

Interval 2181
27	1091387488	171437878	1823744533
34	1091873627	172027080	1824294339

Interval 2182
51	1091874074	172027499	53170739
35	1091885305	172040365	53171220

Interval 2183
43	1091885358	172040418	1824310410
27	1092196344	172370939	1824637791

Interval 2184
44	1092211776	-911943365	1483704017
30	1092211952	-911943204	1483704195

Interval 2185
29	1092225981	172394980	1824650515
36	1094275666	174538961	1827224955

Interval 2186
35	1094355419	174626587	1827311696
27	1094371090	174641532	1827346555

Interval 2187
88	1094442651	174716700	-2416022260
167	1094488191	174761256	-2415967293

Interval 2188
49	1094507580	174771448	2414340905
78	1094508868	174772757	2414341483

Interval 2189
88	1094562276	174834027	-2415898052
31	1094658745	174951420	-2415840274

Interval 2190
65	1094665000	-2140902601	1363468348
65	1094665000	-2140902601	1363468348

Interval 2191
34	1094684104	174980244	-2415816439
63	1095798097	176112699	-2414559179

Interval 2192
120	1095803731	176118898	2416306230
120	1095803731	176118898	2416306230

Interval 2193
34	1095803851	176119018	-2414553301
116	1095872458	176206875	-2414457675

Interval 2194
3	1095963283	176333868	2416501837
41	1096057673	176416286	2416605876

Interval 2195
132	1096062358	176420899	2427278207
132	1096062358	176420899	2427278207

Interval 2196
46	1096088123	176442562	2416634897
30	1096122904	176482850	2416655065

Interval 2197
32	1096220631	176594248	-2416980872
32	1096411468	176791797	-2416718345

Interval 2198
31	1096487577	176861967	2417172817
37	1097380024	177795794	2418132975

Interval 2199
40	1097535134	177972117	1951833302
64	1097559428	177996411	1951861996

Interval 2200
54	1097562131	177999124	2418446138
27	1097739908	178210416	2418608327

Interval 2201
103	1097740724	64891700	2418609160
103	1097740724	64891700	2418609160

Interval 2202
32	1097740932	178211593	2418609368
27	1097838170	178311827	2418728724

Interval 2203
37	1098244536	179072185	2419647833
36	1098245709	179073445	2419648697

Interval 2204
47	1098348688	-586038905	-425396187
81	1098348869	-586029467	-425385212

Interval 2205
43	1098481789	179462473	2419666373
32	1098826220	179829406	2420083554

Interval 2206
36	1098876650	179877513	2419306110
49	1099009671	180016000	2419472473

Interval 2207
27	1099084364	180037592	2420369989
87	1099914024	180890173	2421267034

Interval 2208
45	1099914142	180890291	-766438258
53	1099915067	180891226	-766438113

Interval 2209
31	1099915278	180891439	2421268707
83	1099984518	180959287	2421370164

Interval 2210
63	1099994291	180968414	2421376005
27	1102927629	183860304	2424276606

Interval 2211
28	1102933747	183863772	-2424291154
30	1102940990	183870669	-2424281727

Interval 2212
56	1102955176	183891816	2424310635
69	1104318617	185366004	2426032694

Interval 2213
51	1104380511	185444105	-2426718358
45	1104526606	185647276	-2426532015

Interval 2214
35	1104602478	185720408	2426195349
46	1104695896	185828975	2426313349

Interval 2215
51	1104723525	185853334	-2427897405
101	1104783459	185939186	-2427826629

Interval 2216
35	1104784242	185939926	-2427825924
32	1104814956	185970908	-2427779071

Interval 2217
80	1104816937	-1133216166	-2427776409
80	1104816937	-1133216166	-2427776409

Interval 2218
36	1104817110	185973066	-2427776292
27	1105146403	186380707	-2427386149

Interval 2219
39	1105213505	186453345	2428062002
27	1105273574	186516797	2428126656

Interval 2220
31	1105273789	186517012	-2705080617
31	1105273947	186517170	-2705069028

Interval 2221
27	1105274108	186517331	2428127190
30	1106030091	187295081	2428933638

Interval 2222
27	1106095812	187349262	2428979987
27	1106321496	187556566	2429217065

Interval 2223
33	1106393637	187615851	1795865520
27	1106468376	187686986	1795948254

Interval 2224
39	1106468842	-1351813471	1795948731
43	1106468895	-1351813412	1795948783

Interval 2225
51	1106469189	187687623	1795949078
27	1108443473	189683676	1798068702

Interval 2226
27	1108455180	2484890307	2471010129
29	1108456102	2484904863	2471026161

Interval 2227
50	1108470066	189694105	1798082236
34	1109102028	190307939	1798887847

Interval 2228
36	1109154604	190396041	1798941962
47	1109512991	190971425	1799367935

Interval 2229
16	1109514467	190973066	1799369507
64	1111161934	192466095	1801295079

Interval 2230
31	1111162029	192466190	-1853538558
31	1111163034	192467404	-1853538386

Interval 2231
73	1111163640	192468019	1771020922
73	1111163640	192468019	1771020922

Interval 2232
74	1111170814	192475844	1801305407
74	1111170814	192475844	1801305407

Interval 2233
65	1111171155	192476048	2683190042
65	1111171155	192476048	2683190042

Interval 2234
55	1111171245	192476138	1801305832
16	1111357710	192663229	1801514897

Interval 2235
80	1111357726	192663245	2730878836
80	1111357726	192663245	2730878836

Interval 2236
42	1111359057	192664543	1801515936
26	1112997573	194354219	1803395725

Interval 2237
37	1113011521	194465686	1803408602
28	1113366126	194816412	1803793081

Interval 2238
36	1113403463	194851171	-1803820152
96	1113403603	194851311	-1803819952

Interval 2239
34	1113424394	194871967	1803848758
27	1113942627	195385378	1804491407

Interval 2240
32	1113949138	-194453247	1804499301
106	1114021302	-194375249	1804589617

Interval 2241
14	1114026829	195532545	1804599213
55	1115631718	197197001	1806476932

Interval 2242
46	1115635071	197200435	1806481273
27	1115654498	197215349	1806504988

Interval 2243
39	1115665246	197227721	1806517448
31	1117204027	198820503	1808420823

Interval 2244
8	1117285600	198863966	1808472065
34	1118429234	200049409	1809783571

Interval 2245
70	1118598335	2099824688	2126333280
43	1118598473	2099829782	2126339756

Interval 2246
27	1119008215	200924071	1809858951
32	1119849745	201795085	1811012910

Interval 2247
27	1119852620	201797867	1811016039
51	1120237576	202115931	1811456144

Interval 2248
76	1120237986	202116339	2702006526
43	1120238977	202117321	2702013975

Interval 2249
65	1120240492	202118851	1811460215
27	1122035546	204171596	1813243642

Interval 2250
78	1122054042	204191581	-1880916996
83	1122770865	204946200	-1879891435

Interval 2251
32	1122791628	204969001	-1879851852
35	1123583262	205771951	-1878542124

Interval 2252
46	1126654492	-1792091655	2648576758
27	1127280347	-1791420018	2649210541

Interval 2253
90	1127404203	-41908688	1111698242
90	1127404203	-41908688	1111698242

Interval 2254
72	1127404499	-41908411	-1220455833
72	1127404499	-41908411	-1220455833

Interval 2255
99	1127657073	1935126239	-219274137
99	1127657073	1935126239	-219274137

Interval 2256
37	1127753173	-1790614118	2649326709
27	1127780438	-1790587564	2649349479

Interval 2257
27	1127796560	-1790570281	2649368687
104	1127881616	-1790480654	2649471886

Interval 2258
52	1128347418	2258900580	2442999202
35	1128347631	2258900789	2442999749

Interval 2259
68	1128398539	-1323879140	1779261531
68	1128398539	-1323879140	1779261531

Interval 2260
30	1128479767	2258979246	2179321797
27	1128647587	2259122148	2179411157

Interval 2261
27	1128677367	-2258850402	2179439290
75	1135243265	-2251613764	2187304833

Interval 2262
74	1135301996	-2412555	1210311572
74	1135301996	-2412555	1210311572

Interval 2263
34	1135335995	-2251530109	2187505526
27	1136987359	-2249920009	2190275092

Interval 2264
1	1136995032	-2249912937	2190283206
27	1137026153	-2249881703	2190313468

Interval 2265
28	1137071059	-2249835928	-2190551238
27	1137112926	-2249795297	-2190486913

Interval 2266
50	1137187806	-2249718807	2190706541
65	1137506683	-2249466002	2191049364

Interval 2267
27	1137557918	-2249411334	1390318145
35	1141298668	-2246294066	1394273409

Interval 2268
36	1141329290	2246004119	1394312647
27	1141563504	2246242769	1394582552

Interval 2269
27	1141778345	-2245909442	1394844966
97	1142026072	-2245684900	1395255094

Interval 2270
31	1142072792	-2245640356	-1395603935
31	1142402496	-2245307960	-1395275926

Interval 2271
29	1142517935	-2245203244	1395790094
68	1143159088	-2244572441	1396600099

Interval 2272
27	1143729001	-1771628213	-686340664
83	1143729377	-1771624292	-686333968

Interval 2273
81	1143753871	1634198982	1033629317
81	1143753871	1634198982	1033629317

Interval 2274
70	1143765065	2444614188	-2462611282
70	1143765065	2444614188	-2462611282

Interval 2275
27	1143804012	2444969178	-2462334026
82	1143804083	2444969249	-2462333900

Interval 2276
34	1143872882	2445044707	-2462278726
37	1143878430	2445048147	-2462271302

Interval 2277
35	1144326160	-2243589959	2128277309
27	1144421009	-2243495140	2128440109

Interval 2278
27	1144444534	-2243471064	2128487897
27	1144509703	-2243428531	2128563137

Interval 2279
66	1144545400	-2243381462	-2128862323
27	1144611925	-2243319992	-2128789453

Interval 2280
47	1144697541	-2243241880	-2117267536
31	1144781870	-2243144672	-2117141202

Interval 2281
33	1144806895	-2243091214	-1432521734
27	1144933933	-2242832163	-1432299850

Interval 2282
80	1144935427	523617851	-1432298205
80	1144935427	523617851	-1432298205

Interval 2283
32	1144937020	-2242828811	-1432296091
32	1147935249	-2239779125	-1428324747

Interval 2284
35	1147935572	-773597317	-1428324419
27	1147935665	-773597232	-1428324334

Interval 2285
71	1147938185	-2239776485	-1428322573
54	1148205130	-2239524390	-1428017496

Interval 2286
39	1148206714	-2239522863	-1428015733
27	1148218907	-2239513066	-1428002785

Interval 2287
118	1148240350	-2239485159	1426702688
32	1148264318	-2239464454	1426714053

Interval 2288
27	1148323122	-2239406262	-1433093533
27	1148541451	-2239162485	-1432731691

Interval 2289
45	1148578300	-2239124574	1426770194
86	1149164828	-2238503182	1427389797

Interval 2290
29	1149183323	2238484140	-1427404151
68	1149183536	2238484398	-1427403911

Interval 2291
27	1149188018	-2238478684	1427409436
60	1149662159	-2238007142	1427953505

Interval 2292
36	1149809389	-2237948574	1432602801
49	1149833632	-2237910064	1432653107

Interval 2293
48	1150173650	-2237458700	-1426599561
27	1150207577	-2237424616	-1426572109

Interval 2294
27	1150267628	-2237356232	-1426529341
27	1151352014	-2236301960	-1425422782

Interval 2295
32	1151424930	-2236219877	-1425358953
77	1153037128	-2234507059	-1424106696

Interval 2296
27	1153054906	2234489313	-1424085366
60	1153062712	2234497239	-1424070749

Interval 2297
57	1153078370	-2234436635	-1424059457
27	1155278869	-2232097810	-1421676367

Interval 2298
40	1155322190	-2232055973	1421636317
68	1155322653	-2232055470	1421636806

Interval 2299
44	1155348569	2232027980	-1421617916
47	1155348670	2232028081	-1421617812

Interval 2300
89	1155367811	-2232013221	-1421602337
52	1155981066	-2231399233	-1420892582

Interval 2301
1	1155998308	79010529	-2691605343
50	1155998660	79018820	-2691597230

Interval 2302
81	1155999675	-2231384544	-1420872442
27	1156724253	-2230644849	-1419966719

Interval 2303
32	1156781344	-2230577216	-1419888804
27	1157381496	-2230001051	-1419166272

Interval 2304
47	1157386121	-2229994990	-1399596897
27	1158742319	-2228649242	-1398103316

Interval 2305
93	1158785921	-2228599887	1402543524
27	1161946187	-2225514857	1405685796

Interval 2306
27	1161975180	-2225493877	1405724028
48	1162376012	-2225085680	1406083950

Interval 2307
35	1162412071	-2225050964	-1406119996
31	1162420600	-2225043158	-1406111177

Interval 2308
33	1162436090	-2225006415	1406133008
85	1163181548	-2224069730	1407031545

Interval 2309
84	1163206668	-2224032310	2933194282
51	1163206928	-2224032080	2933194555

Interval 2310
46	1163206979	-2224032034	1407051171
69	1163209905	-2224028567	1407054021

Interval 2311
87	1163214894	-2224023432	2933196366
87	1163214894	-2224023432	2933196366

Interval 2312
8	1163214981	-2224023424	1407058935
27	1164040357	-2223218734	1407836275

Interval 2313
80	1164042242	-2223217652	1407847083
49	1164071743	-2223187579	1407897067

Interval 2314
27	1164109224	-2223153938	-879306214
27	1164380296	-2222842598	-879056528

Interval 2315
39	1164402724	-2222803870	879008738
40	1164423712	-2222758757	879034235

Interval 2316
54	1164429076	-2222752830	-879004068
124	1164922311	-2222252581	-878472427

Interval 2317
27	1165039721	2221970694	-878337204
31	1165215871	2222149252	-878143304

Interval 2318
43	1165316877	2221581178	-878025470
27	1165607772	2221860206	-877715755

Interval 2319
49	1165647796	2221465675	-877682542
27	1165685941	2221532448	-877630359

Interval 2320
65	1165747493	-2221403432	-877579869
46	1166096495	-2220983666	-877265222

Interval 2321
43	1166161315	2220625139	-877186198
36	1166173002	2220657257	-877157350

Interval 2322
42	1166574929	-2220599168	-877060989
27	1167197440	-2219982977	-876511405

Interval 2323
31	1167242328	2219909618	-876472280
39	1167279173	2219944407	-876437250

Interval 2324
34	1167292496	-2219879703	-876429120
122	1168793529	-2218376612	-874653772

Interval 2325
68	1168805862	-2218364915	-207979435
68	1168805862	-2218364915	-207979435

Interval 2326
27	1168830955	-2218348862	-874607686
27	1168937805	-2218247906	-874486161

Interval 2327
71	1168958094	1477331945	303427756
71	1168958094	1477331945	303427756

Interval 2328
27	1168974308	-2218218538	-874432338
62	1168998435	-2218186583	-874397199

Interval 2329
124	1169010313	-1077362517	279041086
124	1169010313	-1077362517	279041086

Interval 2330
31	1169019731	-2218170680	-874366790
118	1169026026	-2218164292	-874360390

Interval 2331
36	1169125951	2217708666	-874235950
28	1169126492	2217709204	-874235412

Interval 2332
27	1169224881	-2217980908	-874151770
27	1169229591	-2217975935	-874146503

Interval 2333
28	1169257971	-2217946528	-874113529
29	1169455748	-2217743566	-873854834

Interval 2334
52	1169478288	-2217678131	-873817890
31	1170302918	-2216832492	-872994332

Interval 2335
27	1170350739	2216780647	-872944698
35	1170350966	2216780868	-872944467

Interval 2336
128	1170429446	-2216686683	-872854126
28	1172452204	-2214503822	-870622511

Interval 2337
56	1172453793	-2214502262	870620971
27	1172453889	-2214502195	870621067

Interval 2338
37	1172457069	-2214498991	-870617289
31	1174641424	-2212118600	-868478849

Interval 2339
34	1174648335	-684900021	-2753500444
94	1174648422	-684898659	-2753498939

Interval 2340
39	1174672641	-2212086413	-868462458
34	1174854145	-2211919097	-868263052

Interval 2341
37	1174875206	2211869117	868216813
27	1174875257	2211869168	868216864

Interval 2342
85	1174923696	-2211820781	-868153081
27	1174923887	-2211820649	-868152948

Interval 2343
185	1174965991	-1166456082	-416957314
185	1174965991	-1166456082	-416957314

Interval 2344
47	1174966299	219843788	-416957144
50	1174966353	219843848	-416957081

Interval 2345
30	1174997395	-2211726968	-868096323
66	1175314697	-2211380062	-867810748

Interval 2346
27	1175328395	1649630128	2493105975
36	1175328443	1649630176	2493106023

Interval 2347
45	1175345437	-2211359823	-867791971
32	1175405288	-2211289175	-867734276

Interval 2348
53	1175414193	-2211282923	867557935
67	1175501651	-2211162674	867694952

Interval 2349
43	1175623202	-2211051482	-867489438
27	1175952643	-2210719155	-867145356

Interval 2350
39	1175992117	-2210646698	-867112859
128	1177836527	-2208565415	-864976063

Interval 2351
36	1178347524	2206635835	-864171540
79	1178469602	2206745016	-864058183

Interval 2352
66	1178532444	-2206534822	-863986490
66	1178532444	-2206534822	-863986490

Interval 2353
27	1178694575	-2206352652	-863865265
29	1178744509	-2206292808	-863792869

Interval 2354
65	1178907604	-2206089143	-1916615844
65	1178907604	-2206089143	-1916615844

Interval 2355
45	1178914424	-2206077052	-863675994
58	1179614843	-2205322805	-862985682

Interval 2356
93	1179623069	-2205313083	862944252
30	1179623413	-2205312802	862944594

Interval 2357
42	1179629790	-2205307188	-862930708
94	1183394682	-2201429310	-859093226

Interval 2358
69	1183395851	-2201428176	1551186191
69	1183395851	-2201428176	1551186191

Interval 2359
39	1183399258	-2201424840	-859084711
78	1183969476	-2200890634	-858373373

Interval 2360
27	1183984188	-2200877946	-858367184
65	1184295243	-2200541431	-857958159

Interval 2361
59	1184474025	-2199810532	-857630881
80	1184501540	-2199778734	-857611575

Interval 2362
27	1184503124	-2199777205	-857758190
39	1184507119	-2199773170	-857748704

Interval 2363
31	1184581671	-2199671078	-857521911
27	1185001314	-2199182998	-857065231

Interval 2364
76	1185058530	1782283894	-675665373
76	1185058530	1782283894	-675665373

Interval 2365
50	1185093568	-2199040349	-856976589
27	1187050626	-2197014027	-854906018

Interval 2366
75	1187217734	-2195643570	-854705023
32	1187289150	-2195562043	-854619934

Interval 2367
44	1187413353	2195837922	-854540111
82	1187441978	2195865171	-854517832

Interval 2368
43	1187539074	-2195376014	-854405332
29	1187648498	-2195289404	-854141491

Interval 2369
30	1187855314	-2195052694	853825727
66	1187995631	-2194890834	853943355

Interval 2370
27	1188022329	-2194845096	-853810287
51	1188048031	-2194827407	-853790078

Interval 2371
77	1188126593	-2194767659	853766882
77	1188126593	-2194767659	853766882

Interval 2372
63	1188186633	-2194730428	-853709665
27	1188556345	-2194367050	-853294778

Interval 2373
27	1188685043	-2194248654	-853183205
30	1189083573	-2193814784	-852797985

Interval 2374
39	1189084095	-2193814253	-852797454
35	1189461115	-2193439218	-852471353

Interval 2375
41	1189604145	-2193254945	-852304704
40	1189688537	-2193161086	-852188481

Interval 2376
34	1189872891	-2192950926	852028053
42	1189872931	-2192950878	852028093

Interval 2377
40	1190085585	-2192741227	1408043928
31	1191349711	-2191538975	1409566003

Interval 2378
47	1191420392	-2190832671	1409639130
39	1191453698	-2190802104	1409673290

Interval 2379
48	1191475141	-2191490294	1409708192
36	1191818859	-2191129471	1410134573

Interval 2380
71	1191869728	-241481189	-1768684732
71	1191869728	-241481189	-1768684732

Interval 2381
50	1192424172	-2189010809	-2661144357
27	1192867938	-2188571740	-2660523949

Interval 2382
43	1192879434	-2188558581	-2660507001
27	1193397189	-2188084780	-2659678217

Interval 2383
60	1193398000	-2188083929	-2917509603
27	1193398288	-2188083679	-2917509494

Interval 2384
32	1193408003	-2188073402	-2659649938
27	1193444277	-2188036767	-2659578904

Interval 2385
27	1193476307	-2188005324	-2659491315
35	1193535024	-2187938391	-2659344001

Interval 2386
27	1193550364	-2187918226	2659202106
43	1193556504	-2187911916	2659215479

Interval 2387
89	1193924296	2187346721	2658583337
51	1194304924	2187766573	2659168342

Interval 2388
37	1194312929	2187774687	-2659324234
27	1194327012	2187788430	-2659292699

Interval 2389
108	1194338284	-1634274020	-1033690328
108	1194338284	-1634274020	-1033690328

Interval 2390
36	1194343696	2187800909	-2659265278
39	1194355043	2187812052	-2659236254

Interval 2391
63	1194777133	-2187017528	2657557665
27	1195220546	-2186564819	2658169440

Interval 2392
27	1195449466	2455738730	2846694861
37	1196037264	2456225574	2847375138

Interval 2393
62	1196144163	-2456315834	2847439133
34	1196150612	-2456303647	2847444137

Interval 2394
29	1196200547	2456333331	2847460914
60	1196863418	2456837599	2847955921

Interval 2395
27	1196981054	2456938338	2848059598
30	1197690983	2457576200	2848710131

Interval 2396
78	1197697809	2457582459	2848716419
27	1197793120	2457693788	2848845005

Interval 2397
37	1197906424	2457769994	2848932524
27	1197931260	2457797031	2848973757

Interval 2398
41	1198018603	2478395780	839257128
27	1198018790	2478395964	839257315

Interval 2399
32	1198040859	-2478339414	-839236447
27	1198898024	-2477301397	-838471404

Interval 2400
27	1198941317	2477259650	838436136
29	1198963184	2477274476	838448344

Interval 2401
61	1199019698	-2477177271	-838342719
35	1199333447	-2476858999	-838017992

Interval 2402
111	1199343882	2476833732	-838011927
36	1199344004	2476833854	-838011885

Interval 2403
35	1199477115	-2476708858	-837891705
27	1200967367	-2475319870	-836225460

Interval 2404
76	1200974306	-2475299777	836215115
75	1200974384	-2475299700	836215193

Interval 2405
126	1200980495	-2475286867	-836209500
116	1201378826	-2474854726	-835650597

Interval 2406
27	1201411046	2474733039	-835620309
75	1201469392	2474796841	-835556315

Interval 2407
27	1201523065	2474572864	-835517054
32	1201641430	2474692560	-835403910

Interval 2408
32	1201703097	-2474467178	-835312445
40	1202122696	-2474043741	-834807402

Interval 2409
37	1202338324	-2473910119	-834577258
27	1202931995	-2473346828	-833863266

Interval 2410
45	1202937160	2473342271	-833855729
27	1202937317	2473342428	-833855588

Interval 2411
32	1202948318	-2473331844	-833842447
39	1205108509	-2471271222	-831132545

Interval 2412
29	1205130290	-2471241639	831106577
56	1205130399	-2471241503	831106686

Interval 2413
32	1205149374	-2471221004	-831094748
34	1206298290	-2470091351	-829708091

Interval 2414
7	1206405637	-2469988726	155248664
30	1206406103	-2469988237	155263506

Interval 2415
27	1206435041	-2469954757	-2656048001
49	1206688574	-2469709078	-2655778918

Interval 2416
94	1206743689	-2469654289	2514053650
94	1206743689	-2469654289	2514053650

Interval 2417
27	1206766622	-2469627411	-2655688706
53	1206966101	-2469442151	-2655444631

Interval 2418
91	1206966385	-2469441830	-2647457421
91	1206966385	-2469441830	-2647457421

Interval 2419
53	1206966476	-2469441777	-2655444231
27	1207226994	-2469177118	-2655080844

Interval 2420
70	1207259013	-2469144362	2655019802
70	1207259013	-2469144362	2655019802

Interval 2421
27	1207285528	-2469119986	-2654987813
35	1207969520	-2468416647	-2654139320

Interval 2422
45	1208140872	-2466856346	2443041399
89	1208166748	-2466832169	2443062303

Interval 2423
80	1208168010	-2466830864	-2431974669
80	1208168010	-2466830864	-2431974669

Interval 2424
39	1208168106	-2466830809	2443063012
116	1209619354	-2465434217	2444743383

Interval 2425
27	1209638280	-2465413414	2444765130
68	1211247092	-2463737292	2446705166

Interval 2426
105	1211259458	-2463725790	-649843003
105	1211259458	-2463725790	-649843003

Interval 2427
114	1211262314	-2463722179	2446731604
95	1211269208	-2463715028	2446749692

Interval 2428
47	1211269573	-2463714715	-649842402
87	1211269624	-2463714624	-649842311

Interval 2429
27	1211284953	-2463695879	2446768478
4	1211941851	-2462989344	2447517535

Interval 2430
34	1211941951	-2462989214	2447517639
31	1212100590	-2462829522	2447668883

Interval 2431
77	1212102314	1307298743	-2520780363
77	1212102314	1307298743	-2520780363

Interval 2432
108	1212107853	-2462823739	2447683576
43	1212952579	-2461889460	2448617624

Interval 2433
27	1212962809	2461755840	2448633158
55	1213047116	2461850220	2448700234

Interval 2434
49	1213092888	-2461738081	2448753302
31	1213586942	-2461216788	2449256086

Interval 2435
32	1213621192	-2461116662	2449288003
73	1213622769	-2461115089	2449290721

Interval 2436
50	1213636456	-2461150313	2449310683
27	1213662366	-2461125901	2449345904

Interval 2437
145	1213682092	2104081300	2449370464
27	1213682288	2104081497	2449370660

Interval 2438
63	1213690575	-2461103521	2449383796
140	1213976185	-2460805652	2449708921

Interval 2439
70	1213992081	-2460787241	2449816233
27	1214721933	-2460041114	2450666104

Interval 2440
134	1214722686	-2460040254	881390765
134	1214722686	-2460040254	881390765

Interval 2441
81	1214722859	-2460040134	2450667024
69	1214935016	-2459837805	2450888795

Interval 2442
27	1214936074	-2459834826	2450889971
50	1214937308	-2459833860	2450890996

Interval 2443
27	1214938627	-2459835618	2450892408
27	1214939175	-2459835116	2450892897

Interval 2444
27	1214939843	-2459832586	2450893627
27	1215460355	-2459290565	2451527304

Interval 2445
27	1215479099	-2459270980	-2451551425
82	1215479278	-2459270747	-2451551191

Interval 2446
123	1215481282	-2459267855	2451556093
30	1215948179	-2458796515	2452084055

Interval 2447
49	1216022318	-2458683038	-2452153940
45	1216222318	-2458626697	-2452146330

Interval 2448
27	1216467113	-2455621431	2452241197
39	1217003025	-2455090337	2452849531

Interval 2449
50	1217004617	-2455088269	-2125623173
50	1217005041	-2455087838	-2125622720

Interval 2450
27	1217009865	-2455082852	2452856371
69	1217615614	-2454479598	2453627622

Interval 2451
36	1217621866	-2574597267	2453634564
27	1217622417	-2574596682	2453635142

Interval 2452
27	1217624201	-2454470279	2453638476
46	1217624233	-2454470228	2453638508

Interval 2453
45	1217627375	-2454466340	2909253204
27	1217644167	-2454449850	2909253478

Interval 2454
27	1217694746	-2454397943	2453741780
20	1218666737	-2453498064	2454902219

Interval 2455
138	1218667236	-2453497441	2454902719
67	1218675190	-2453489901	2454913476

Interval 2456
27	1218675810	-2453489330	2454913901
27	1220340212	-2451709499	2456588337

Interval 2457
95	1220346399	-2451695486	-2456596080
39	1220346598	-2451695343	-2456595911

Interval 2458
27	1220360151	-2451688610	2456606800
202	1220808242	-2451185151	2456994058

Interval 2459
86	1220821206	527496922	-2330020239
77	1220821356	527497072	-2330020099

Interval 2460
30	1220834675	-2451150396	2457027158
33	1221223933	-2450717937	2457378071

Interval 2461
32	1221243646	2450672973	2457393188
34	1221255031	2450683326	2457405873

Interval 2462
53	1221290708	-2450638272	2457448330
43	1222075924	-2449613454	2458132488

Interval 2463
40	1222090364	-1581692885	2574932432
31	1222090417	-1581692841	2574932485

Interval 2464
62	1222105025	-2449591302	2458152830
30	1224426099	-2447361677	2460327166

Interval 2465
43	1224429438	-2447357898	-2460340476
84	1224429574	-2447357714	-2460340294

Interval 2466
17	1224469337	-2447307802	2460363138
34	1225648760	-2446009831	2461414564

Interval 2467
27	1225655801	2445999639	-2461423140
38	1225655977	2445999815	-2461422949

Interval 2468
41	1225670589	-2445986313	2461435332
78	1226038504	-2445629095	2461760925

Interval 2469
62	1226062646	2445337483	2461785879
27	1226298172	2445581591	2462017653

Interval 2470
27	1226316237	-2445296424	2462032849
27	1226335204	-2445276765	2462054753

Interval 2471
27	1226339280	-2445273943	-2462055984
27	1226339509	-2445273716	-2462055751

Interval 2472
27	1226350134	-2445261986	2462066519
51	1226546505	-2445055879	2462266440

Interval 2473
98	1226578937	-2445032265	2462290337
50	1226634771	-2444982939	2462329860

Interval 2474
37	1226642330	-2444968698	2462334499
54	1226925059	-2444674478	2462592789

Interval 2475
53	1226942283	-2444614122	2462611365
31	1226978474	-2444577878	2462648339

Interval 2476
27	1227008493	-2444657796	2462702180
34	1227027006	-2444641129	2462719177

Interval 2477
32	1227059587	-2444511116	2462748080
45	1227449897	-2444117211	2463167545

Interval 2478
27	1227450014	-2443848338	2463167662
77	1227451579	-2443846266	2463169697

Interval 2479
40	1227468031	-2444101481	2463187329
99	1227474389	-2444094514	2463195129

Interval 2480
80	1227474576	-2443825110	2463195320
80	1227474576	-2443825110	2463195320

Interval 2481
78	1227477462	-2444091876	2463198117
27	1227597006	-2443957487	2463315742

Interval 2482
74	1227796966	-2139678652	-106147653
48	1227797359	-2139678285	-106147286

Interval 2483
63	1227877592	2478616747	2463322018
91	1228153110	2478748362	2463513979

Interval 2484
91	1228154294	2478749421	2463515715
27	1229215960	2479854665	2464788605

Interval 2485
27	1229222133	-2479860600	2464797457
27	1229222225	-2479860508	2464797549

Interval 2486
34	1229224998	2479863120	2464799964
99	1229795536	2480427330	2465500043

Interval 2487
88	1229795886	2480427677	-2908506578
77	1229796227	2480428018	-2908506248

Interval 2488
77	1229796413	2480428204	2465500904
27	1229804834	2480437075	2465514168

Interval 2489
63	1229805772	-2078342393	2465514995
63	1229805772	-2078342393	2465514995

Interval 2490
71	1229805836	2480437888	2465515059
45	1229831031	2480462495	2465547822

Interval 2491
63	1229834113	-2078340308	2465550425
63	1229834113	-2078340308	2465550425

Interval 2492
59	1229840316	2480471104	2465560712
41	1230470413	2481124680	2466323235

Interval 2493
42	1230492320	2481147050	-2470687779
62	1230539981	2481200409	-2470631396

Interval 2494
29	1230828975	2481285910	-2470299442
45	1230853770	2481309498	-2470272816

Interval 2495
36	1230854352	-2481311286	-2470272287
31	1230854461	-2481311199	-2470272201

Interval 2496
51	1230855280	2481311968	-2470271462
193	1232642063	2483300734	-2468238548

Interval 2497
83	1232642256	2483300927	-1725423068
83	1232642256	2483300927	-1725423068

Interval 2498
27	1232642879	2483301547	-2468237887
43	1233983681	2484671104	-2466632672

Interval 2499
27	1234043395	2484734864	2466513821
27	1234065871	2484758045	2466543559

Interval 2500
70	1234079894	2484774394	2470828973
54	1234185654	2484871839	2470988624

Interval 2501
42	1234249036	2484931985	2471064265
35	1234826340	2485526435	2471860653

Interval 2502
74	1234826433	2485526528	2471911236
74	1234826433	2485526528	2471911236

Interval 2503
27	1234826715	2485526810	2471861028
62	1234826859	2485526954	2471861172

Interval 2504
27	1234828533	2485529469	2471914603
41	1235075325	2485806423	2472264847

Interval 2505
27	1235112925	2485839179	-2472316677
27	1235132334	2485860319	-2472302902

Interval 2506
106	1235156994	2485899371	2472326643
27	1235994986	2486733336	2473114799

Interval 2507
27	1236028027	2486773659	2473152913
34	1236760618	2487544072	2473777880

Interval 2508
28	1236783776	2487568222	2473796411
67	1239053978	2489940753	2476388918

Interval 2509
27	1239059866	2489947284	-2476395090
27	1239060343	2489947760	-2476394614

Interval 2510
27	1239066875	2489954389	2476404124
34	1239222031	2490110344	2476590867

Interval 2511
30	1239233055	2490121734	-2476614973
35	1239233220	2490121898	-2476614805

Interval 2512
31	1239388761	-2490362034	2476799863
69	1239564962	-2490160375	2476989623

Interval 2513
43	1239615456	2490428679	2477066537
27	1240553258	2491376643	2478239542

Interval 2514
39	1240573797	-2491627171	2478270424
39	1240742573	-2491439490	2478465114

Interval 2515
48	1240861039	2491766412	2478612396
46	1241755491	2492675572	2479473709

Interval 2516
66	1241775931	2492777902	2479506619
27	1242130794	2493123287	2479873783

Interval 2517
33	1242158720	2492707912	2479905448
33	1242216917	2492765900	2479975980

Interval 2518
53	1242226206	2493141563	2479983692
30	1243996584	2495008919	2482685163

Interval 2519
116	1244133734	-2298392374	1061651370
72	1244133932	-2298392220	1061651568

Interval 2520
43	1244641819	2495518510	2483741544
39	1244654161	2495531982	2483764855

Interval 2521
94	1244674423	-93576732	2483787543
94	1244674423	-93576732	2483787543

Interval 2522
35	1244676053	2495551914	2483789514
32	1244694344	2495567776	2483814416

Interval 2523
45	1244712242	2495578892	2483852555
27	1246486262	2497443492	2486317538

Interval 2524
65	1246488166	2497445431	2486319036
53	1246488244	2497445509	2486319114

Interval 2525
86	1246488592	2497445857	2577707886
86	1246488592	2497445857	2577707886

Interval 2526
27	1246515085	2497460596	2486338288
27	1246599643	2497552482	2486426538

Interval 2527
30	1246748008	2497648303	225507579
27	1246951495	2497863719	225990107

Interval 2528
87	1247006559	2497908773	226074757
31	1247892572	2498776173	227808931

Interval 2529
27	1247893571	307397560	227810046
54	1247895900	307397681	227813092

Interval 2530
35	1247930113	2498812589	227863525
50	1249917944	2500546182	231601421

Interval 2531
31	1250048749	2500710677	-1709768003
43	1251577252	2502236206	-1708064532

Interval 2532
166	1251643563	-2502421362	-1707988368
110	1251746156	-2502301256	-1707859822

Interval 2533
181	1255433274	126703934	-2390688372
181	1255433274	126703934	-2390688372

Interval 2534
27	1255552735	1205349577	-1916970160
31	1255683047	1205522662	-1916740331

Interval 2535
45	1255967692	1348156625	-1916223833
31	1256190075	1348359147	-1916008441

Interval 2536
43	1256513979	1348895072	-1915504755
49	1258309180	1351086636	-1913663574

Interval 2537
27	1258386528	1351166204	-1913580293
27	1258487239	1351282521	-1913450644

Interval 2538
29	1258575084	-1351367374	1913342069
29	1258575289	-1351367169	1913342274

Interval 2539
60	1258581272	1351369595	-1913340469
46	1259083611	1351772307	-1912996101

Interval 2540
35	1259164352	1351870470	-1912892526
27	1259619368	1352300428	-1912279714

Interval 2541
45	1259705755	90430571	-2676708164
53	1259705829	90430645	-2676708080

Interval 2542
47	1259775256	1352418781	-1912184228
43	1263739278	1356323758	-1907862647

Interval 2543
27	1263903259	-1356687436	1907307394
51	1264056593	-1356526556	1907521330

Interval 2544
29	1264209387	1356709403	-1907287789
30	1265215309	1357764895	-1906154757

Interval 2545
54	1265287195	1357840503	1906094902
39	1265287404	1357840712	1906095109

Interval 2546
32	1265324180	1357917078	-1906067285
28	1265932605	1358654766	-1905238070

Interval 2547
103	1265940112	1358663003	170064049
103	1265940112	1358663003	170064049

Interval 2548
16	1265940215	1358663106	-1905223736
57	1269590222	1362645554	-1900668258

Interval 2549
62	1269667085	1788491386	1439055636
62	1269667085	1788491386	1439055636

Interval 2550
41	1269696085	1362777627	-1900539912
36	1269696825	1362778361	-1900539118

Interval 2551
80	1269879827	-2303267740	-1788921918
80	1269879827	-2303267740	-1788921918

Interval 2552
50	1269891542	1363030002	-1900203299
80	1270149840	1363415265	-1899958938

Interval 2553
27	1270438270	1363789373	-1899625444
27	1270522884	1363878980	-1899545920

Interval 2554
29	1270594984	1364558796	2650292798
27	1270662485	1364617634	2650343825

Interval 2555
53	1270909881	1364883879	-2650575015
27	1270910537	1364884535	-2650574385

Interval 2556
41	1271803078	1366108475	2650638291
27	1271808016	1366125295	2650641977

Interval 2557
35	1272682271	1367517839	2650894623
43	1272684885	1367520677	2650898824

Interval 2558
27	1272799581	1367653549	-2650900181
41	1272800206	1367654217	-2650899542

Interval 2559
49	1272848525	1367701197	2651292129
33	1272862035	1367712906	2651316295

Interval 2560
35	1272874352	1367725934	2651331372
50	1274343950	1369269735	2653035331

Interval 2561
45	1274563392	1369686960	-1267554248
41	1274673472	1369814283	-1267431323

Interval 2562
27	1274679241	1369828767	1264200986
53	1276868033	1372302977	1266225965

Interval 2563
66	1276920635	1372364934	2006831310
35	1276977532	1372407023	2006869129

Interval 2564
105	1276988718	1372424194	1266333768
32	1277101179	1372537325	1266453662

Interval 2565
27	1277114547	1372554533	1266467003
116	1277536895	1373021005	1266988326

Interval 2566
66	1277545237	1373029180	1382794831
66	1277545237	1373029180	1382794831

Interval 2567
107	1277546673	1373030595	1267008769
27	1277841556	1373328959	1267403492

Interval 2568
31	1278123596	1373595216	-1944440139
39	1278671118	1374086980	-1944124569

Interval 2569
34	1278673109	1374088282	1944098432
81	1278673220	1374088394	1944098544

Interval 2570
27	1278691429	1374109863	-1944089911
44	1280342007	1375763391	-1942636617

Interval 2571
65	1280343214	1375764613	1942635229
65	1280343214	1375764613	1942635229

Interval 2572
30	1280344200	1375765609	-1942634339
27	1280934976	1376320534	-1942052218

Interval 2573
62	1280943370	1376328781	1942034777
27	1280960311	1376345684	1942049393

Interval 2574
31	1280965232	1376356283	-1942025615
62	1281795548	1377188985	-1941210349

Interval 2575
29	1281813746	-1377424818	-1941194066
37	1282013964	-1377217761	-1940992700

Interval 2576
56	1282059891	1377566865	-1940947454
75	1282695518	1378195611	-1940324193

Interval 2577
66	1282696548	1378196664	-2095305141
66	1282696548	1378196664	-2095305141

Interval 2578
27	1282696746	1378196865	-1940322680
8	1283343062	1378942092	-1939640498

Interval 2579
67	1283343676	1378942699	-13731939
67	1283343676	1378942699	-13731939

Interval 2580
57	1283343821	1378942843	-1939639691
32	1283642926	1379170249	-1939318243

Interval 2581
32	1283650530	-2374618824	-1939314930
70	1283653689	-2374615560	-1939312339

Interval 2582
27	1283660969	1379190893	-1939305405
54	1287550766	1383122311	-1935598028

Interval 2583
56	1287568298	1383135988	-1935585211
39	1287671787	1383241499	-1935484865

Interval 2584
22	1287680806	1383250393	-1935475378
34	1287741790	1383311878	-1935403085

Interval 2585
90	1287742558	1383312656	603023672
90	1287742558	1383312656	603023672

Interval 2586
30	1287746090	1383315799	-1935396723
27	1287805304	1383373945	-1935331276

Interval 2587
29	1287805356	1383373997	-940136960
35	1287806302	1383375083	-940136812

Interval 2588
96	1287806353	1383375134	-1935329586
98	1290222903	1387350010	-1933837058

Interval 2589
45	1290634640	1388491321	-1933790148
53	1290672765	1388576600	-1933789995

Interval 2590
102	1290708032	1388599224	-1933809531
102	1290708032	1388599224	-1933809531

Interval 2591
51	1291027530	1388897548	1933531172
27	1291028738	1388898723	1933532382

Interval 2592
47	1291855061	1390459870	-1933599481
27	1291902706	1390506721	-1933536779

Interval 2593
62	1292144832	1390898265	1933638425
62	1292144832	1390898265	1933638425

Interval 2594
27	1292264715	1390929498	-1933468968
27	1292334747	1390999346	-1933408116

Interval 2595
27	1292364739	-1276809647	-1491262690
35	1292365034	-1276806395	-1491260236

Interval 2596
29	1292387385	1391009698	-1933390923
27	1295229392	1393929936	-1930011284

Interval 2597
40	1295233961	1393935444	1930005309
30	1295234228	1393935694	1930005563

Interval 2598
27	1295236363	1393937631	-1930003157
34	1296501124	1395135278	-1928751641

Interval 2599
64	1296504221	1395138367	-1928748554
27	1296624489	1395253718	-1928621312

Interval 2600
30	1296635771	1395263109	-1928608319
58	1296727632	1395356041	-1928508706

Interval 2601
14	1296727918	1395356327	-1928508464
40	1297608407	1396211806	-1927482257

Interval 2602
31	1297639002	1396246576	-1927421628
143	1298821567	1397463671	-1926011825

Interval 2603
27	1298824917	-1397465931	1926009019
57	1298825139	-1397465679	1926009239

Interval 2604
102	1298832974	1397474846	-1925997412
31	1302877708	1401802252	-1921715914

Interval 2605
27	1302974180	1401927369	-1921644070
32	1304110700	1403023097	-1920271998

Interval 2606
58	1304113901	-1403026129	-1920268847
30	1304114121	-1403025937	-1920268651

Interval 2607
31	1304149654	1403069389	-1920215688
27	1305551914	1404598335	-1918357832

Interval 2608
51	1305573286	1404617583	1618125426
56	1305613244	1404649280	1618125560

Interval 2609
7	1305613300	1404649336	-1918254805
77	1305678822	1404740213	-1918092884

Interval 2610
68	1305678927	1404740318	1618127056
68	1305678927	1404740318	1618127056

Interval 2611
9	1305678995	1404740386	-1918092779
47	1305681434	1404742664	-1918090557

Interval 2612
27	1305683058	1404744333	1618127437
53	1305683106	1404744381	1618127485

Interval 2613
39	1305685500	1404746172	-1918086860
27	1306460675	1405494673	-1917002305

Interval 2614
29	1306511359	1405553714	2346588615
29	1306994629	1406064874	2347153762

Interval 2615
30	1307027136	1406098804	2373623292
54	1307206691	1406304422	2373804837

Interval 2616
78	1307206748	28058596	2373804894
78	1307206748	28058596	2373804894

Interval 2617
69	1307208036	1406305535	2373806113
38	1307315085	1406414056	2373938863

Interval 2618
57	1307323198	819399185	-618540614
51	1307323315	819402355	-618537981

Interval 2619
48	1307363678	1406478117	1162441015
27	1307363728	1406478167	1162441065

Interval 2620
90	1307379717	1406493594	2373993529
36	1307535781	1406637015	2374161924

Interval 2621
65	1307542989	1406644072	-2449740803
65	1307542989	1406644072	-2449740803

Interval 2622
54	1307544962	1406646317	2374168353
27	1307575295	1406676674	2374212655

Interval 2623
27	1307628507	1406719499	2371358472
46	1307641034	1406731341	2371374014

Interval 2624
51	1307641350	1406731697	2371374350
70	1307948606	1407058279	2371748468

Interval 2625
46	1307956715	1407065401	2371760271
27	1307970279	1407082345	2371782676

Interval 2626
36	1307975201	1407088078	2371805010
67	1308222760	1407332171	2372097090

Interval 2627
36	1308232918	1407348773	2372102655
33	1309337962	1408634168	2373402242

Interval 2628
39	1309357448	1408653464	-2371244274
27	1309529781	1408837582	-2371036374

Interval 2629
79	1309529819	1408837620	-2368210622
79	1309529819	1408837620	-2368210622

Interval 2630
61	1309541259	1408848484	-2371010479
27	1309554883	1408861744	-2370998707

Interval 2631
27	1309565011	1408871799	-2370986508
27	1309999193	1409293999	-2370485284

Interval 2632
48	1310022555	1409316258	-2370459719
55	1310144726	1409447455	-2370308094

Interval 2633
46	1310175187	1409487379	-2370281882
46	1310195582	1409509641	-2370252075

Interval 2634
49	1310195775	1409509834	2370282745
27	1310196090	1409510147	2370283846

Interval 2635
35	1310207169	1409520120	-2370205629
3	1310245082	1409562564	-2370160733

Interval 2636
64	1310245331	1409562812	-2370160424
45	1310259531	1409576844	-2370146397

Interval 2637
49	1310284744	1409604058	-2370128693
27	1311807507	1411184681	-2368291035

Interval 2638
43	1311810193	1411188732	-2368287065
60	1311810237	1411188776	-2368287004

Interval 2639
144	1311810297	1411188836	-2368288674
144	1311810297	1411188836	-2368288674

Interval 2640
83	1311810952	1411189508	-2368286186
32	1311839680	1411217151	-2368242897

Interval 2641
114	1311887275	1411245219	-2368117090
27	1313377508	1412852835	-2366199515

Interval 2642
27	1313383760	1413158638	-2366190804
36	1313455132	1413236861	-2366106156

Interval 2643
81	1313464556	1412979450	-2366097077
35	1313624752	1413141476	-2365913402

Interval 2644
135	1313629575	1413258628	-2365907727
34	1313809079	1413452879	-2365716115

Interval 2645
27	1313826736	1413471674	2365696271
45	1313827205	1413472140	2365696746

Interval 2646
50	1313831213	1413474994	-2365693657
47	1313923711	1413568443	-2365585855

Interval 2647
68	1313923888	1413568620	-2365585657
36	1314924887	1414605801	-2364265652

Interval 2648
114	1314926249	1998428867	2661738813
41	1314926369	1998428987	2661739447

Interval 2649
51	1314942946	1414623972	-2364250118
33	1316734035	1416448029	-2361971286

Interval 2650
47	1316738822	1416452819	2645570819
35	1316738876	1416452873	2645570873

Interval 2651
35	1316740616	1416454660	-2361965808
93	1317244830	1416976896	-2361418308

Interval 2652
70	1317253431	1417010453	1770255005
70	1317253431	1417010453	1770255005

Interval 2653
201	1317254548	1417011530	-2361408372
92	1317506744	1417278401	-2361124084

Interval 2654
27	1317510456	1417282005	-2361115630
36	1317526861	1417296484	-2361094852

Interval 2655
53	1317534419	2643484096	-2361087458
54	1317535375	2643484264	-2361085511

Interval 2656
81	1317550280	1417307683	-2361061260
27	1317572579	1417331916	-2361031361

Interval 2657
69	1317582772	1417345102	-2361012110
56	1320168631	1420007592	-2357921199

Interval 2658
39	1320315758	1420177350	-2357655266
35	1322969915	1422954084	-2354625769

Interval 2659
63	1322970107	1422954276	-2354625549
27	1323134322	1423107452	-2354414337

Interval 2660
34	1323148441	1423121453	2501663511
60	1323148589	1423121587	2501663665

Interval 2661
27	1323149369	1423122354	-2354385401
27	1323247652	1423225352	-2354248291

Interval 2662
139	1323262925	-1423304624	-2354212896
44	1323299444	-1423265277	-2354163905

Interval 2663
27	1323306754	-1423256215	-2354158557
27	1323315334	-1423245067	-2354140280

Interval 2664
27	1323321833	1423332014	-2354130403
41	1324618246	1424536122	-2352601322

Interval 2665
97	1324632691	-1424788472	-2352584897
27	1324806092	-1424582331	-2352347894

Interval 2666
35	1324882410	1424897946	-2352264165
30	1324946302	1424962002	-2352184753

Interval 2667
40	1324946348	-2693119467	-2352184697
27	1324946482	-2693119297	-2352184559

Interval 2668
68	1324970084	1424985316	-2352161512
32	1325234080	1425256597	-2351607449

Interval 2669
27	1325297906	1425326371	-2351449252
27	1325531585	1425703165	-2351119108

Interval 2670
31	1325548883	1425861349	-2351079677
27	1325552029	1425864542	-2351076415

Interval 2671
32	1325557843	1425738688	-2351071634
31	1325651032	1425842042	-2350820528

Interval 2672
39	1325677261	1425877087	-2350772056
44	1325831435	1426046309	-2350560851

Interval 2673
31	1325987788	1426226860	-2350347867
71	1327967451	1428212532	-2347655234

Interval 2674
108	1327997554	-880476220	2095585680
108	1327997554	-880476220	2095585680

Interval 2675
49	1328010005	1428256414	-2347596645
201	1328020793	1428267369	-2347577236

Interval 2676
84	1328021046	1428267622	-1444531841
84	1328021046	1428267622	-1444531841

Interval 2677
36	1328032280	1428279092	-2347550623
66	1328077544	1428323384	-2347485225

Interval 2678
47	1328078586	1428324270	-2347483907
27	1328089322	1428333932	-2347468746

Interval 2679
35	1328099402	1428344460	-2347485190
27	1328100897	1428345615	-2347483954

Interval 2680
43	1328127833	1428366965	-2347432636
47	1328306202	1428556560	-2347213219

Interval 2681
43	1328397822	1428633865	-1116165087
33	1329276373	1429621047	-1115012026

Interval 2682
23	1329386900	-1429934932	-1114934650
94	1329539763	-1429771649	-1114716435

Interval 2683
75	1329576443	-1430076028	-1114678442
27	1329670627	-1429990192	-1114596776

Interval 2684
45	1329762914	1430124527	-1114519455
52	1330863501	1431226140	-1113228626

Interval 2685
27	1331165759	1431508154	1134601038
27	1332546401	1432946211	1136436028

Interval 2686
42	1332552703	-1433130666	1136445077
27	1332619047	-1433075632	1136519656

Interval 2687
44	1332647365	-1433048710	1136554943
57	1332760174	-1432960493	1136684822

Interval 2688
27	1332780108	1433167170	1136703857
46	1333657110	1434072343	1137780281

Interval 2689
39	1333842486	-1434238823	1137971911
31	1333858101	-1434222061	1137999262

Interval 2690
28	1334158014	1434570266	1138330616
50	1336581453	1436980233	1141118858

Interval 2691
27	1336670837	1437051759	1141209875
27	1337013738	1437400955	1141635720

Interval 2692
39	1337036676	1437418319	1141661071
35	1337668523	1438158037	1142452859

Interval 2693
16	1337691728	2532789091	-1744987918
59	1337691756	2532789119	-1744987847

Interval 2694
77	1337692178	2532799768	-277862222
77	1337692178	2532799768	-277862222

Interval 2695
46	1337729373	1438218994	1142534303
35	1341135540	1441721511	1146632159

Interval 2696
97	1341138671	1441724418	1146640311
47	1341190520	1441778792	1146701710

Interval 2697
54	1341207758	1441797707	1146722555
125	1341207981	1441797934	1146722780

Interval 2698
28	1341210735	1441800686	1146725643
40	1341248237	1441832217	1146757530

Interval 2699
27	1341447958	1442247163	-2375234607
27	1342189624	1443030271	-2374455995

Interval 2700
29	1342210011	1443050002	-2374427595
29	1342317903	1443151324	-2374290116

Interval 2701
90	1342323204	1443156568	2373528816
27	1342388506	1443221905	2373608081

Interval 2702
87	1342431887	1443250996	-638110976
193	1343605646	1444481759	-637033544

Interval 2703
44	1343611014	1444489555	637024679
27	1343611100	1444489641	637024766

Interval 2704
98	1343621023	1444514257	-637008016
28	1344186888	1445077085	-636466054

Interval 2705
27	1344203593	1445089706	636445977
27	1344203675	1445089788	636446060

Interval 2706
27	1344231024	1445103314	-636423708
27	1346420682	1447381465	-633972655

Interval 2707
31	1346436364	-1447473290	-633943787
42	1346517946	-1447408864	-633871266

Interval 2708
29	1346564051	1447514351	-633820859
55	1347142224	1448131286	-633248319

Interval 2709
40	1347157323	1448143129	-633239128
35	1349225972	1450215640	-630706552

Interval 2710
71	1349226680	-925981162	-630705741
71	1349226680	-925981162	-630705741

Interval 2711
38	1349241802	1450232203	-630687005
34	1349336133	1450325312	-630565038

Interval 2712
61	1349398964	-1450610127	-630500751
27	1349592363	-1450372086	-630299129

Interval 2713
48	1349767948	1450829380	-630087569
46	1351101479	1451864118	-628671651

Interval 2714
31	1351182379	1451944647	628426380
58	1351267418	1452034526	628576259

Interval 2715
27	1351390953	1452174990	-628313950
46	1352025521	1452800340	-627481928

Interval 2716
99	1352080010	-241494323	-1768723246
99	1352080010	-241494323	-1768723246

Interval 2717
27	1352087198	1452842491	-627437014
30	1353284430	1454101075	-625893163

Interval 2718
48	1353285330	1454101997	-625892254
50	1353628036	1454424030	-625522726

Interval 2719
51	1353630679	82265869	-2687472152
27	1353631304	82271306	-2687464488

Interval 2720
81	1353634463	1454428108	-625514642
39	1354964739	1455798270	-624056117

Interval 2721
158	1354973829	1461619400	-537630220
158	1354973829	1461619400	-537630220

Interval 2722
44	1355035348	-1132199095	-2224875926
27	1355035754	-1132198707	-2224875537

Interval 2723
51	1355037538	1455866222	-623993045
80	1355078819	1455906303	-623945345

Interval 2724
55	1355084623	1455912311	2490690287
97	1355088923	1455917204	2490690344

Interval 2725
64	1355091388	1455919566	-623931488
34	1356482579	1457373102	-622147895

Interval 2726
30	1356524937	1457421837	-622087635
60	1357139765	1458040887	-621412336

Interval 2727
48	1357184542	1458088958	621348580
27	1357186146	1458090560	621349889

Interval 2728
42	1357203599	1458110066	-621330160
35	1357654657	1458586284	-620711910

Interval 2729
77	1357658187	1458590941	-620709787
40	1358036192	1458964005	-620263816

Interval 2730
39	1358136075	-1459258991	-620146242
29	1358269547	-1459116157	-619955458

Interval 2731
27	1358278217	-1459107734	503711298
30	1358286223	-1459071882	503723068

Interval 2732
35	1358400991	1995486090	-540828333
71	1358413260	1995486288	-540811543

Interval 2733
80	1358413864	1995486413	-91712641
47	1358418692	1995487310	-91711772

Interval 2734
39	1358418756	1995487374	-540807100
27	1358419295	1995487883	-540806569

Interval 2735
27	1358436589	-625679480	-540789125
36	1358444898	-625679136	-540781591

Interval 2736
68	1358446960	2539002160	-540779840
68	1358446960	2539002160	-540779840

Interval 2737
27	1358447535	-625678504	-540779197
35	1358447943	-625678092	-540778753

Interval 2738
27	1358514594	1459455574	-540704611
34	1359923522	1460905899	-538812248

Interval 2739
67	1359924445	1460906841	-1958789219
67	1359924445	1460906841	-1958789219

Interval 2740
77	1359924512	1460906908	-538811068
56	1360272598	1461274520	-538395366

Interval 2741
30	1360281491	1461282965	-538383253
27	1360533720	1461529441	-538054512

Interval 2742
40	1360615643	-2405070033	-537973802
27	1360618217	-2405069331	-537971170

Interval 2743
27	1360809284	1461603885	-537653343
120	1360814721	1461609316	-537645899

Interval 2744
47	1360829642	1461626339	-537611360
144	1360925216	1461720812	-537498570

Interval 2745
35	1360966094	1461763870	-537445563
43	1363050813	1463182228	-535422854

Interval 2746
41	1363057421	-1463184127	535420923
27	1363057649	-1463183916	535421147

Interval 2747
45	1363065232	1463194716	-535410622
45	1363334127	1463481748	-534995598

Interval 2748
42	1363413303	1463554921	-525731612
52	1366653960	1466869149	-521609324

Interval 2749
27	1366676009	1466891842	-521574308
27	1369572968	1469936408	-517767124

Interval 2750
32	1369826412	1470540476	-517474502
34	1370578107	1471254853	-516550601

Interval 2751
31	1370585691	-1471340682	-516544145
40	1370600895	-1471326164	-516502757

Interval 2752
40	1370605771	-1471320915	516496424
29	1370605819	-1471320878	516496472

Interval 2753
45	1370629782	-1471298168	-516468189
76	1370649035	-1471276297	-516443437

Interval 2754
27	1370664494	1471346149	-516418876
180	1370746772	1471429329	-516271793

Interval 2755
35	1370765233	1471447736	525800882
40	1370778187	1471466848	525824492

Interval 2756
39	1370791568	1471477400	525846805
36	1371410999	1472157315	526686857

Interval 2757
37	1371489432	1472231822	-526832232
38	1371597282	1472345449	-526698013

Interval 2758
40	1371616859	1472364769	526904461
100	1371754874	1472501596	527117898

Interval 2759
90	1371760813	1472506733	527276228
90	1371760813	1472506733	527276228

Interval 2760
2	1371760903	1472506823	527124074
38	1371872074	1472626194	527259577

Interval 2761
55	1371888902	1472643013	527279835
50	1372936876	1473696395	529235204

Interval 2762
29	1372960188	1473721998	-529382981
27	1372974754	1473738945	-529338493

Interval 2763
30	1372987108	1473753467	529384912
68	1373244598	1474031812	529797764

Interval 2764
67	1373244727	1298887844	529797893
67	1373244727	1298887844	529797893

Interval 2765
32	1373244813	1474032028	529797983
34	1373945814	1474710949	531071385

Interval 2766
34	1374048064	-1475226662	531203476
27	1374209520	-1475062392	531433278

Interval 2767
29	1374252185	-1475029602	531545852
27	1374355760	-1474922164	531767979

Interval 2768
43	1374436499	-2663719833	531860775
35	1374436962	-2663719378	531861238

Interval 2769
36	1374456654	1470001741	531889752
49	1374695918	1470233354	532301235

Interval 2770
42	1374818483	1475283012	532476450
75	1375185167	1475637086	533114859

Interval 2771
74	1375205965	1475668287	533152339
128	1375226867	1475712011	533217145

Interval 2772
48	1375245324	1475735262	533311794
30	1376103109	1476595305	534488834

Interval 2773
39	1376115991	1476613188	534504278
38	1376242340	1476707817	534656156

Interval 2774
27	1376333826	1476812519	534823627
27	1376347379	1476824698	534843514

Interval 2775
103	1376429245	1476953371	534930600
103	1376429245	1476953371	534930600

Interval 2776
47	1376429443	1476953569	534915459
16	1376429835	1476953961	534915839

Interval 2777
77	1376429851	1476953977	534931206
27	1376430004	1476954130	534931359

Interval 2778
27	1379598560	-37960761	-1215242096
42	1382396820	-35126469	-1212162351

Interval 2779
32	1382480751	-35042724	-1212055007
113	1383410780	-34005571	-1210872541

Interval 2780
95	1383640481	-918466336	1477559373
95	1383640481	-918466336	1477559373

Interval 2781
36	1383727024	2256384	-1210592763
16	1383878154	2412539	-1210311646

Interval 2782
27	1383880557	2415313	-1210301859
43	1384272272	2804441	-1209813311

Interval 2783
30	1384336512	2860957	-1209758990
84	1385262887	3737554	-1208781371

Interval 2784
46	1385271913	3751937	-1208764438
78	1386618004	5113493	-1207332860

Interval 2785
33	1386666822	5176793	-1207260847
27	1388199326	6728657	-1205884393

Interval 2786
27	1388348085	6895204	-1205731027
27	1388411961	6967935	-1205669777

Interval 2787
27	1388532958	-7081951	1205560675
43	1388534320	-7080577	1205561682

Interval 2788
47	1388561986	7098095	-1205531727
27	1397574468	16766253	-1195607851

Interval 2789
34	1397626893	-24092983	-1195529724
27	1397932601	-23803866	-1195146693

Interval 2790
63	1397981142	-23749427	1195094727
63	1397981142	-23749427	1195094727

Interval 2791
29	1397991427	-23737503	-1195083960
27	1398208388	-23478298	-1194813566

Interval 2792
88	1398354962	-1406731609	-2371374262
88	1398354962	-1406731609	-2371374262

Interval 2793
65	1398654924	1325306486	232601582
65	1398654924	1325306486	232601582

Interval 2794
105	1398885309	-23376379	-1194731343
133	1398946469	-23320177	-1194666100

Interval 2795
63	1398946686	-23320030	-662264197
63	1398946686	-23320030	-662264197

Interval 2796
72	1398948710	-23317876	-1194663315
27	1401739258	-20355495	-1191536920

Interval 2797
45	1401860238	-20219852	1191425987
28	1401860286	-20219821	1191426035

Interval 2798
27	1401983336	-20092383	-1191311322
27	1402229060	-19866232	-1191119533

Interval 2799
75	1402236028	-19860281	1191112321
48	1402236113	-19860223	1191112408

Interval 2800
31	1402342862	-19758589	-1191021033
27	1404368315	-17710416	-1189162651

Interval 2801
33	1404400255	-17680949	1189135714
39	1404401187	-17680014	1189136666

Interval 2802
27	1404401899	-17679289	-1189133943
28	1405061728	-17123108	-1188457528

Interval 2803
63	1405098597	-17062121	-1188416269
27	1405132521	-17026210	-1188390889

Interval 2804
27	1405398354	-29497482	-1188198082
44	1405841061	-29024443	-1187758769

Interval 2805
99	1405847605	29018363	1187754986
27	1405848120	29018880	1187755502

Interval 2806
30	1405867675	-28985256	-1187733658
50	1406595980	-28104611	-1186907220

Interval 2807
44	1406635096	-28051206	-1186861939
46	1406843890	-27750871	-1186678308

Interval 2808
63	1406843949	-27750795	2848924701
63	1406843949	-27750795	2848924701

Interval 2809
33	1406847459	-27749033	-1186676856
35	1407177288	-27376945	-1186349387

Interval 2810
53	1407201345	-27358333	-1186335751
118	1408221653	-26269961	-1185336914

Interval 2811
37	1408292651	-26210890	-1185280008
36	1408516088	-25970937	-1185109729

Interval 2812
27	1408560639	-25925117	-1185070101
45	1408974544	-25433615	-1184659153

Interval 2813
48	1408991615	25413121	1184640226
30	1409000097	25421632	1184646845

Interval 2814
34	1409045619	-25353427	-1184581542
29	1409239232	-25165302	-1184402885

Interval 2815
62	1409298723	-25101454	1184361006
62	1409298723	-25101454	1184361006

Interval 2816
31	1409343729	-24991865	-1184323732
51	1409915155	-24281373	-1183676566

Interval 2817
27	1410201489	2532992226	1177366544
43	1410265958	2533098963	1177468098

Interval 2818
45	1410305506	-2540730867	-1177324077
27	1410449538	-2540559134	-1177180063

Interval 2819
105	1410449595	-2540558999	-1604649846
32	1410449829	-2540558838	-1604649685

Interval 2820
51	1410449871	-2540558777	-1177179706
7	1410480067	-2540507931	-1177143358

Interval 2821
64	1410480074	-2540507867	-1604648444
64	1410480074	-2540507867	-1604648444

Interval 2822
45	1410480138	-2540507822	-1177143249
27	1410481513	-2540506263	-1177141842

Interval 2823
77	1410579119	2541536201	-1177022817
27	1410579660	2541536742	-1177022326

Interval 2824
51	1410594427	2541553298	-1176997096
39	1411176900	2542082690	-1176452805

Interval 2825
34	1411187728	-2542107840	-1176430800
66	1411187765	-2542107771	-1176430731

Interval 2826
36	1411255432	2542167947	-1176397481
34	1411363191	2542256391	-1176299212

Interval 2827
27	1411372142	-2542494699	1176067104
145	1411643009	-2542263550	1176286198

Interval 2828
88	1411800886	2542659483	-1175902757
54	1414696889	2545448946	-1173434539

Interval 2829
27	1414705800	2545454610	1173306095
27	1414708742	2545455973	1173306962

Interval 2830
96	1414896005	2545613038	-1173247398
27	1418052144	2548601097	-1169940270

Interval 2831
44	1418099954	2548652851	-1746443479
27	1418109741	2548662412	-1746443434

Interval 2832
46	1418109788	2548662459	-1169893922
52	1418730089	2549261625	-1169191789

Interval 2833
29	1418875743	2505562520	-1169004576
48	1418908019	2505562792	-1168955946

Interval 2834
47	1418951473	2549420282	-1168915356
75	1419675920	2550115645	-1168074919

Interval 2835
33	1419687460	2549335477	-1168063758
43	1419747596	2549399042	-1167988754

Interval 2836
35	1419778071	2550226852	-1167949152
45	1419877749	2550341707	-1167820031

Interval 2837
84	1419960782	2550420913	2351604692
2	1419960866	2550420997	2351606553

Interval 2838
27	1420065734	2550535411	-1167677823
27	1420265981	2550713978	-1167522740

Interval 2839
35	1420275467	1912776862	-1167513524
27	1420275530	1912776925	-1167513469

Interval 2840
27	1420277007	2550726161	-1167510904
35	1420654912	2551187259	-1167196254

Interval 2841
99	1420676809	2551205758	-1167178877
34	1424309251	2554851798	-1163964282

Interval 2842
33	1424385086	2554885923	1163867310
46	1424390252	2554890480	1163872126

Interval 2843
35	1424514019	2555007983	-1163805963
27	1424605953	2555134334	-1163709535

Interval 2844
49	1424902134	2555524663	-1163423787
34	1426100219	2556659623	-1162448951

Interval 2845
46	1426106919	2556671844	-1162425891
61	1426238920	2556842720	-1162292860

Interval 2846
86	1426243813	2555346399	-1162288541
44	1426283508	2555389455	-1162251911

Interval 2847
27	1426361664	2556851554	-1162229897
45	1427721205	2558124266	-1161099748

Interval 2848
64	1427724999	204951089	-1124632625
64	1427724999	204951089	-1124632625

Interval 2849
27	1427737682	2558139500	-1161088393
69	1427761951	2558176561	-1161051210

Interval 2850
47	1428061709	2533102062	1177470302
33	1428846973	2533971161	1178306861

Interval 2851
63	1428849792	1407334329	162977664
63	1428849792	1407334329	162977664

Interval 2852
27	1428853768	2533974000	1178310716
68	1428926467	2534057694	1178419781

Interval 2853
85	1428946396	2534081425	-2911384035
85	1428946396	2534081425	-2911384035

Interval 2854
27	1428981249	2534120541	1178482877
39	1429023680	2534170670	1178536835

Interval 2855
75	1429036096	2639615882	-2888244546
75	1429036096	2639615882	-2888244546

Interval 2856
32	1429070852	2534185029	1178564914
54	1429278233	2534385511	1178736815

Interval 2857
29	1429285368	2534392445	1178752549
40	1430743588	2535836074	1180203456

Interval 2858
39	1430759203	2535955985	1180212584
47	1430759800	2535956583	1180213244

Interval 2859
27	1430771317	2535899016	1180220909
35	1430810183	2535943122	1180247145

Interval 2860
41	1430838987	-2535865311	1180270118
75	1430845196	-2535858334	1180281279

Interval 2861
91	1430860271	2535975865	1180290814
27	1432598521	2537791973	1181848598

Interval 2862
80	1432610766	-2478748697	-2463514367
80	1432610766	-2478748697	-2463514367

Interval 2863
27	1432687145	2537873443	1181962591
27	1433046818	2538494075	1182271780

Interval 2864
45	1433107659	2538551716	-1182331138
27	1433118549	2538561877	-1182308453

Interval 2865
51	1433145914	2538586492	1182367872
51	1433523461	2538978118	1182722500

Interval 2866
93	1433554124	2539003928	1182741858
27	1434331298	2539757043	1183484996

Interval 2867
27	1434470593	-2540430355	354048860
41	1434891070	-2540001214	354586651

Interval 2868
48	1436044926	2530056821	-1748476855
27	1436104951	2530113429	-1748394379

Interval 2869
21	1436106070	2530114773	-311162708
49	1436108178	2530116659	-311162415

Interval 2870
21	1436108227	2530116708	-1748389454
31	1437142864	2531184471	-1747136785

Interval 2871
36	1437153183	2531209916	1747120881
27	1437153367	2531210100	1747121058

Interval 2872
28	1437158058	2531214965	-1747113582
34	1437599119	2531648900	-1746553098

Interval 2873
49	1437645210	2532460651	-1746495117
51	1437679578	2532492303	-1746458092

Interval 2874
27	1437703667	2532516498	-1746435147
40	1437709339	2532521915	-1746430080

Interval 2875
47	1437754965	2531803378	-1746394146
35	1437908111	2531961599	-1746224079

Interval 2876
88	1437912678	2531966122	-1746215441
27	1438369359	2532440398	-1745622593

Interval 2877
31	1438661289	2532594935	-1745262480
27	1438859336	2532789064	-1744987934

Interval 2878
125	1438865796	2532794849	-1744973453
14	1438872266	2532799754	-1744967159

Interval 2879
51	1438872555	2532800042	-1744966834
9	1438997085	2532928732	-1744809126

Interval 2880
41	1438997412	2532929042	-1744808778
38	1439023846	2532952641	-1744775028

Interval 2881
72	1439036604	2528037138	-1744754328
53	1439549285	2528580104	-1743971795

Interval 2882
73	1439549379	2528580198	-2794395676
44	1439549509	2528580332	-2794395568

Interval 2883
32	1439549698	2528580518	-1743971381
29	1439988605	2529108138	-1743323634

Interval 2884
34	1439993949	2529111239	1743310292
36	1440001403	2529116805	1743315008

Interval 2885
30	1440007471	2529122601	-1743300021
28	1440718771	2529876522	-1742552199

Interval 2886
27	1440791855	-2527953292	-1742432870
34	1442486366	-2526182499	-1740389606

Interval 2887
91	1442534659	2525787796	-1740365501
32	1442750403	2526023716	-1740163737

Interval 2888
29	1442805185	-2525757305	-1740131856
29	1443421884	-2525125650	-1739309624

Interval 2889
60	1443438517	-2525110302	-1739273463
63	1445284252	-2523229650	-1737154117

Interval 2890
40	1445346236	2523181205	-1737078172
27	1445346790	2523181750	-1737077639

Interval 2891
30	1445395705	-2523127593	-1737038608
45	1450232040	-2518116224	-1730663027

Interval 2892
38	1450334445	-2517980646	-1730532476
31	1451079121	-2517304766	-1729727458

Interval 2893
28	1451261968	-2517115341	2836433065
68	1451483396	-2516886511	2836683408

Interval 2894
74	1451531817	-2516840023	2837723946
27	1451739949	-2516630972	2837945775

Interval 2895
45	1451868975	45126568	2837989803
27	1451872016	45126690	2837993692

Interval 2896
60	1451983306	2516358601	-2837599830
42	1452091578	2516472184	-2837458309

Interval 2897
39	1452196219	-2516106025	-2837263000
27	1452284962	-2516031006	-2837122413

Interval 2898
27	1452487229	-2515829449	-2845673560
27	1452519381	-2515793231	-2845646219

Interval 2899
31	1452545276	-2515728900	-2814664610
56	1453245803	-2515052113	-2813705826

Interval 2900
50	1453270718	-2515030911	2813699959
27	1453270802	-2515030850	2813700046

Interval 2901
2	1453291779	-2515011857	-2813653200
39	1453997469	-2514280984	-2812770365

Interval 2902
142	1454004530	-1904222253	-1791274667
142	1454004530	-1904222253	-1791274667

Interval 2903
57	1454010246	-2514269490	-2812759900
35	1454039620	-2514239687	-2812711206

Interval 2904
27	1454218346	-2514068576	-2812528656
51	1454804057	-2513466653	-2811735283

Interval 2905
34	1454927027	-1217642866	-2656606016
45	1455157045	-1217439198	-2656435359

Interval 2906
31	1455888036	-1216741957	2641742445
8	1456225215	-1216397735	2642268916

Interval 2907
75	1456225223	-1216397660	2255899942
75	1456225223	-1216397660	2255899942

Interval 2908
27	1456225512	-1216397421	2642270885
27	1456229972	-1216393151	2642276058

Interval 2909
27	1456254197	-1216367016	2642321161
30	1456642122	-1215988846	2642878482

Interval 2910
60	1456645010	-1215976438	2642895021
105	1456645482	-1215975917	2642895520

Interval 2911
27	1456650438	-1215986148	2642881503
30	1456658199	-1215978567	2642892952

Interval 2912
50	1456661240	-1215968035	2642900629
87	1456958023	-1215682105	2643337624

Interval 2913
71	1456958181	-1215681959	-2507305166
71	1456958181	-1215681959	-2507305166

Interval 2914
27	1456979719	-1215661746	2643372460
51	1457458021	-1215157643	2644273471

Interval 2915
38	1457496423	-1215119928	-2645559635
118	1457557178	-1215060780	-2645443134

Interval 2916
36	1457557864	2503410169	-2645442229
35	1457558043	2503410248	-2645441649

Interval 2917
27	1457558105	-1215060030	-2645441236
27	1457909077	-1214703038	-2644581413

Interval 2918
27	1457909456	-1214702662	-2644579511
50	1457969377	-1214632981	-2644458137

Interval 2919
27	1458003252	-1214599492	2645636008
35	1458024408	-1214577332	2645679980

Interval 2920
27	1458551727	932573579	-1151654080
42	1458551812	932575934	-1151650907

Interval 2921
68	1458552674	932589532	-1151629612
68	1458552674	932589532	-1151629612

Interval 2922
83	1458709541	2062609546	-1750179745
83	1458709541	2062609546	-1750179745

Interval 2923
157	1458710308	2062611664	-1750176803
157	1458710308	2062611664	-1750176803

Interval 2924
57	1458743697	-1228371094	2047337665
27	1458865224	-1228253551	2047492561

Interval 2925
70	1458872941	219926147	2047505369
70	1458872941	219926147	2047505369

Interval 2926
79	1458873057	-1228244768	2047505487
27	1459440887	-1227624046	2048314533

Interval 2927
32	1459494786	-1227540326	2048380687
35	1459980942	-1227125177	2048831922

Interval 2928
44	1460016928	-1227589862	2048878987
46	1460050285	-1227550633	2048940659

Interval 2929
27	1460092590	-1227003567	2049003283
43	1460573369	-1226502273	2049524590

Interval 2930
27	1460600759	-1226474172	2049565508
43	1462128597	-1225120712	2051161537

Interval 2931
43	1462138945	-1225105516	2845809773
50	1462666989	-1224585313	2846428248

Interval 2932
34	1462907389	1228376161	-2047329935
90	1464685524	1230212072	-2045114960

Interval 2933
28	1464689624	1230216833	-2045109373
31	1465206215	1230726551	-2044472771

Interval 2934
76	1465208445	1230881234	-2044469839
82	1465208530	1230881319	-2044469748

Interval 2935
39	1465229297	1230749129	-2044434458
34	1465339119	1230861137	-2044308284

Interval 2936
29	1465351494	1230888450	-2044299007
53	1465659236	1231212114	-2043979675

Interval 2937
65	1465670800	1231223035	-2043955819
34	1468766203	1234580999	-2040480791

Interval 2938
41	1468769794	-1234615083	-2040477372
55	1468790723	-1234597334	-2040461750

Interval 2939
52	1468814510	1234644189	-2040436702
31	1469821841	1235686173	-2039251410

Interval 2940
49	1469861663	-1235865063	-2039189055
54	1469882849	-1235844551	-2039172906

Interval 2941
27	1469904813	1235737920	-2039148568
29	1469977505	1235832214	-2039056162

Interval 2942
38	1469981435	1235869189	-2039049788
36	1470949280	1236942293	-2037813698

Interval 2943
62	1470964781	1236958471	-2037789279
37	1470977037	1236971097	-2037765173

Interval 2944
28	1470977148	1236971208	1379589010
49	1470977254	1236971314	1379589347

Interval 2945
39	1470984617	1236976765	-2037759929
39	1472228184	1238363452	-2036251041

Interval 2946
74	1472229026	1238364325	-2036243355
28	1475126365	1241500635	-2033142895

Interval 2947
49	1475142322	1241515603	-2033119453
78	1475269509	1241640470	-2032977253

Interval 2948
46	1475269856	1241640817	-2032976938
27	1475990892	1242438879	-2032283881

Interval 2949
7	1476000892	-1206690786	1999445026
55	1476000949	-1206690032	1999445947

Interval 2950
27	1476001267	1242456435	-2659512109
35	1476001403	1242456571	-2659511965

Interval 2951
27	1476016603	1242475417	-2032256953
27	1476624833	1243147475	-2031562326

Interval 2952
39	1476633863	1243160148	-2031552521
34	1476785853	1243313833	-2031366121

Interval 2953
75	1476831435	-1243444007	-2031303883
27	1476831616	-1243443873	-2031303749

Interval 2954
69	1476840976	1243400881	-2031286059
32	1476874483	1243431678	-2031258738

Interval 2955
27	1476890691	1243452543	-2031248115
31	1477785593	1244568713	-2030289386

Interval 2956
64	1477838155	1244645042	2030236855
64	1477838155	1244645042	2030236855

Interval 2957
73	1477853132	1244659623	-2030225130
27	1478927052	1245825894	-2028943725

Interval 2958
43	1478971912	-1245911092	-2028887055
28	1478986409	-1245889544	-2028871408

Interval 2959
37	1479043750	1245965289	-2028830971
63	1479902136	1246809549	-2028042718

Interval 2960
31	1480010852	1247233249	-2027947546
39	1480083907	1247314827	-2027849940

Interval 2961
27	1480147761	-1247158875	-2027803150
35	1480196863	-1247107260	-2027740047

Interval 2962
27	1480511752	1247841297	-2027403559
27	1483848541	1251429256	-2023854905

Interval 2963
37	1483851896	1251432675	2023843112
27	1483856031	1251436887	2023844876

Interval 2964
27	1483858384	1251439161	-2023831786
41	1484832183	1252473164	-2022613049

Interval 2965
32	1484844402	1252484610	-3018167951
39	1484844477	1252484685	-3018164625

Interval 2966
56	1484858457	1252496075	-2022582834
39	1485224625	1252923817	-2022185652

Interval 2967
27	1485247604	1252947328	-2022159569
27	1487105326	1254964616	-2020250212

Interval 2968
80	1487108744	-2532504090	-2020246395
80	1487108744	-2532504090	-2020246395

Interval 2969
42	1487112761	1254972356	-2020239742
14	1489172719	1256919358	-2017708206

Interval 2970
72	1489172860	1256919499	-2017708007
46	1489655326	1257477232	-2017042078

Interval 2971
53	1489675411	-1257803580	-2017019308
27	1489857826	-1257599772	-2016769699

Interval 2972
41	1489993475	1257906805	-2016611237
61	1493486244	1261606961	-2012529860

Interval 2973
46	1493607096	1261699518	-2012444187
36	1494082589	1262171224	-2011829643

Interval 2974
138	1494082660	1262171295	1554902066
138	1494082660	1262171295	1554902066

Interval 2975
84	1494083015	1262171651	-2011829167
27	1496518064	1264676375	-2009135894

Interval 2976
96	1496520567	1264678909	-2009133378
51	1497823565	1265967513	-2007588815

Interval 2977
66	1497827551	1265971061	2737588170
66	1497827551	1265971061	2737588170

Interval 2978
27	1497830799	1265974464	-2007580626
27	1497850486	1265997841	-2007560202

Interval 2979
270	1497948399	1266363233	-2007391876
143	1498257545	1266673684	-2007014685

Interval 2980
2	1498292594	1266898660	-2006978867
27	1498307927	1266911311	-2006949891

Interval 2981
30	1498612172	1267228905	-2006377053
27	1500003422	1268610255	-2004849376

Interval 2982
27	1500045788	1266240809	-2004756180
59	1500046968	1266241945	-2004754951

Interval 2983
27	1500088174	-1266182725	-2004702766
54	1500088351	-1266182521	-2004702563

Interval 2984
20	1500147947	1268782155	-2004626944
27	1502382209	1271211173	-2001897532

Interval 2985
40	1502401030	1271240857	2001873859
46	1502401131	1271240958	2001873985

Interval 2986
32	1502424101	1271263796	-2001834270
38	1503229024	1271996876	-2001051659

Interval 2987
34	1503651332	2200881494	-2000922216
57	1503652060	2200881738	-2000921483

Interval 2988
48	1503652635	1272057589	-2000920889
27	1504500388	1272903837	-2000093765

Interval 2989
34	1504552190	-802847799	331258464
42	1504553776	-802846382	331260156

Interval 2990
99	1504607791	1206334446	-1999921003
27	1504942479	1206682431	-1999456487

Interval 2991
90	1504951870	-1242455970	-1999444936
90	1504951870	-1242455970	-1999444936

Interval 2992
72	1504952166	1206691090	-1999444669
38	1504952823	1206691741	-1999443474

Interval 2993
50	1504953925	1206692853	-1141638005
27	1504954950	1206693887	-1141636962

Interval 2994
27	1504955082	1206694008	-1999441660
27	1505089853	1206819164	-1999324370

Interval 2995
65	1505090226	-2620240478	-1999323802
65	1505090226	-2620240478	-1999323802

Interval 2996
49	1505090320	1206819610	-1999323724
8	1505409677	1207156462	-1998992625

Interval 2997
156	1505409685	1842888695	-1998992469
156	1505409685	1842888695	-1998992469

Interval 2998
4	1505409841	1207156626	-1998992465
44	1505554391	1207312250	-1998851968

Interval 2999
27	1505654233	1207429293	-1998745134
27	1505668830	1207507505	-1998692727

Interval 3000
84	1506108215	-1210889830	1998622379
84	1506108215	-1210889830	1998622379

Interval 3001
39	1506153080	1212546543	-1998639300
43	1506153206	1212546669	-1998639170

Interval 3002
28	1506190321	1211916920	-1998807631
41	1506190624	1211917223	-1998807315

Interval 3003
27	1506392965	923276710	-1158597909
44	1506393010	923276755	-1158597847

Interval 3004
71	1506607134	1213145758	1998417483
35	1506607674	1213146298	1998418023

Interval 3005
39	1506777330	1213506140	-1998285786
70	1506861045	1213610406	-1998168228

Interval 3006
27	1510197901	2030750160	-2844910900
29	1511961882	2032563505	-2842878006

Interval 3007
87	1512007594	2032608434	2845555810
87	1512007594	2032608434	2845555810

Interval 3008
44	1512010306	2032610912	-2842781674
31	1512274236	2032868545	-2842475489

Interval 3009
32	1512275755	2032872984	-2842472421
34	1512276870	2032874099	-2842471256

Interval 3010
51	1512280784	2032871897	-2842468600
112	1512280854	2032871967	-2842468469

Interval 3011
94	1512282084	2032875770	-2842466543
46	1512536917	2033112539	-2842194402

Interval 3012
45	1512699167	2033298836	1274971162
27	1513262357	2033935956	1275678278

Interval 3013
27	1513266468	2033940178	1275684041
39	1513671271	2034375360	1276287689

Interval 3014
37	1513920711	2034633028	1276538848
83	1515717820	2036247524	1278777597

Interval 3015
48	1515783333	-2036388445	1278832315
27	1515788069	-2036383047	1278839018

Interval 3016
63	1515800757	1172588186	2271804263
63	1515800757	1172588186	2271804263

Interval 3017
27	1515806411	-2036368834	1278867913
27	1515860781	-2036318710	1278934468

Interval 3018
27	1515953651	2036431940	1279006917
36	1516992696	2037488717	1279977559

Interval 3019
27	1517041163	2037536268	1280042140
27	1519641139	2040546336	1282615120

Interval 3020
68	1519678870	-2040590615	1282650935
27	1519679118	-2040590417	1282651184

Interval 3021
30	1519724547	2040653127	1282723885
30	1520788117	2041684410	1283595945

Interval 3022
28	1520847230	2041714427	-1283622358
42	1520848072	2041715266	-1283621407

Interval 3023
28	1521011482	2041884540	1283704648
37	1521557071	2042389215	1284115397

Interval 3024
31	1521821867	2042702146	-1284901966
30	1522114026	2042922002	-1284651973

Interval 3025
59	1522121332	2042937341	1284610144
101	1522121399	2042937408	1284610211

Interval 3026
90	1522337292	2043116400	-1284482588
29	1522490135	2043286357	-1284327879

Interval 3027
59	1522558804	2043352150	1285051225
27	1522740330	2043537967	1285229241

Interval 3028
36	1522757977	2043561841	-1285248137
27	1522765865	2043568845	-1285242111

Interval 3029
43	1522848181	2043610282	1285292936
27	1522972530	2043715528	1285416685

Interval 3030
71	1523029867	2044950918	1285478519
41	1523030047	2044951097	1285478698

Interval 3031
27	1523130037	2043879185	1285556551
27	1523907256	2044729243	1286339044

Interval 3032
31	1523949982	2044768234	-314125609
34	1524131372	2044934046	-313935689

Interval 3033
102	1524188434	1366849738	-313850217
75	1524190146	1366849973	-313848206

Interval 3034
55	1524190235	2045037048	-313848137
38	1524194146	2045038888	-313842188

Interval 3035
51	1524194189	-666706275	-313842132
31	1524194242	-666706242	-313842099

Interval 3036
39	1524195254	2045039982	-313841058
27	1524329501	2045191782	-313600087

Interval 3037
31	1524347755	2045207693	-313589352
50	1524497838	2045350792	-313453695

Interval 3038
27	1524520159	2045366376	313445901
35	1524520191	2045366408	313445933

Interval 3039
27	1524541772	2045387799	-313419575
41	1524752621	2045580510	-313235568

Interval 3040
34	1524763487	-2045588698	-313223749
80	1524763793	-2045588346	-313223396

Interval 3041
39	1524768027	2045603814	-313218300
31	1526853882	2047554429	-311188186

Interval 3042
30	1526915274	2047634737	-311098661
27	1527110969	2047826863	-310874712

Interval 3043
42	1527195803	2047913423	-310792910
106	1527218555	2047966904	-310752609

Interval 3044
98	1527219842	32281302	-310750605
98	1527219842	32281302	-310750605

Interval 3045
40	1527219940	2047968364	-310750565
45	1528301214	2048997859	-309582835

Interval 3046
27	1528302421	1266980513	-309581564
50	1528306562	1266980647	-309575860

Interval 3047
49	1528307710	2049003868	-309574899
81	1528315226	2049012383	-309555089

Interval 3048
115	1528315537	1266981545	-309554735
115	1528315537	1266981545	-309554735

Interval 3049
49	1528315752	2049012903	-309554593
35	1529267766	2049926846	-308378938

Interval 3050
94	1529280972	-2049982913	-308368826
58	1529282459	-2049981447	-308367331

Interval 3051
27	1529349275	2049985890	-308321016
51	1529513874	2050108388	-308163052

Interval 3052
28	1529549269	-2050134992	-308157490
41	1529549414	-2050134835	-308157332

Interval 3053
27	1529560172	2050141329	-308148021
27	1531625218	2052480258	-305651062

Interval 3054
1	1531626079	-2052483013	-305650179
27	1531627216	-2052481860	-305648398

Interval 3055
66	1531628497	2052483510	-305647165
30	1532041220	2052936591	-305247198

Interval 3056
27	1532046302	2052941322	305242875
46	1532046694	2052941717	305243267

Interval 3057
27	1532051435	2052946528	-305235530
30	1533944034	2054780856	-303435936

Interval 3058
405	1533957587	2054792046	-303421071
39	1534934254	2055730657	-302416449

Interval 3059
32	1535203212	2055980482	302136503
27	1535342625	2056071547	302206193

Interval 3060
32	1535383281	2056137783	-302047093
55	1535638728	2056443817	-301766861

Interval 3061
27	1535673803	2056533771	-301715540
67	1535766429	2056626814	-301632295

Interval 3062
27	1535804492	-2056516100	-301622929
63	1535842109	-2056482727	-301591413

Interval 3063
36	1535849963	2056676360	-301584021
53	1536133898	2057078847	-301334652

Interval 3064
31	1536133973	2057078922	-492541292
37	1536134711	2057079680	-492541167

Interval 3065
47	1536135414	2057080391	-301332969
56	1536137185	2057082110	-301328622

Interval 3066
34	1536140911	2057085822	-492540865
63	1536142928	2057087877	-492540659

Interval 3067
54	1536143746	2057089270	-301316537
65	1536849643	2057872205	-300505699

Interval 3068
65	1536876118	-2058361308	-300491049
27	1536940284	-2058293111	-300454008

Interval 3069
40	1537018148	2057918772	-300388372
68	1537019957	2057920549	-300386721

Interval 3070
41	1537094867	-2058188697	-300331270
37	1537288335	-2057985573	-300090939

Interval 3071
27	1537361928	-2058556283	-300047466
49	1537501870	-2058453414	-299966316

Interval 3072
39	1537705778	2058786470	-299708994
27	1538077042	2059113620	-299361929

Interval 3073
27	1538326690	2065822953	510122152
40	1538326756	2065823019	510122218

Interval 3074
32	1538348606	-1607056534	1052128651
30	1539153769	-1606249633	1053101379

Interval 3075
40	1539201100	-1606196314	2397834154
12	1539206127	-1606191411	2397839375

Interval 3076
66	1539206139	-1606191345	503131015
66	1539206139	-1606191345	503131015

Interval 3077
86	1539206298	-1606191166	2397839547
107	1539262895	-1606128230	2397918280

Interval 3078
73	1539343366	1607709943	-1051271927
5	1539494823	1607869232	-1051051875

Interval 3079
66	1539494828	2599227986	-1051051809
66	1539494828	2599227986	-1051051809

Interval 3080
99	1539512042	-212006859	-1051029288
27	1539512192	-212006792	-1051029210

Interval 3081
27	1539528921	1607905037	-1051005618
70	1540527119	1608955836	-1049651298

Interval 3082
81	1540527361	1608956076	1057573936
81	1540527361	1608956076	1057573936

Interval 3083
122	1540527442	1608956157	-1049650922
29	1540716964	1609178060	-1049456494

Interval 3084
47	1540732146	1609195408	-1049435717
27	1550445239	1619339075	-1038910572

Interval 3085
74	1550445291	1619339127	2157068287
74	1550445291	1619339127	2157068287

Interval 3086
82	1550445515	1619339351	-1038910247
38	1552264578	1621225077	-1037012316

Interval 3087
46	1552275070	1621234575	-1036996423
74	1553029273	1621946509	-1036104655

Interval 3088
63	1553031172	1621948417	-2317928479
63	1553031172	1621948417	-2317928479

Interval 3089
27	1553038634	1621955007	-1036097573
36	1554723690	1623668987	-1034551108

Interval 3090
84	1554728090	1623676774	-1034546560
44	1554809930	1623759226	-1034462562

Interval 3091
69	1554816987	-1623673533	-1034449025
69	1554816987	-1623673533	-1034449025

Interval 3092
27	1554819542	1623768126	-1034444542
27	1555344927	1624384341	-1033943559

Interval 3093
63	1555369890	-1624394290	1033931135
27	1555370625	-1624393580	1033931889

Interval 3094
27	1555380131	1624424120	-1033914727
58	1555436931	1624480082	-1033864793

Interval 3095
71	1555492759	1686661770	2546547452
71	1555492759	1686661770	2546547452

Interval 3096
49	1555496866	1624547760	-1033802754
27	1555496930	1624547824	-1033802712

Interval 3097
2	1555541449	1624594250	-1060059838
27	1555589603	1624643521	-1060012806

Interval 3098
72	1555735974	-1346294411	-1996649595
72	1555735974	-1346294411	-1996649595

Interval 3099
112	1555736589	-1475043063	1465598103
112	1555736589	-1475043063	1465598103

Interval 3100
31	1555852775	1624777972	-1059973146
83	1555852986	1624806084	-1059972883

Interval 3101
67	1555853088	1624746169	-1059972797
67	1555853088	1624746169	-1059972797

Interval 3102
108	1555874011	1624829740	-1059942664
4	1556353330	1625600534	-1059463162

Interval 3103
97	1556358331	1625605649	-1059457422
36	1556719128	1625995123	-1058919141

Interval 3104
92	1556838890	-1898829265	-1058781113
46	1556844243	-1898829167	-1058773212

Interval 3105
65	1556867146	-2586946290	1108541128
65	1556867146	-2586946290	1108541128

Interval 3106
32	1556875477	1626212407	-1058722413
12	1557124280	1626453887	-1058433856

Interval 3107
75	1557124292	1626453899	-934628432
75	1557124292	1626453899	-934628432

Interval 3108
1	1557124696	1626454308	-1058433316
28	1557639849	1626991046	-1057749943

Interval 3109
51	1557690839	1627053046	1056810639
27	1557693587	1627055738	1056814083

Interval 3110
36	1557808887	1627189346	-1057531207
27	1558388381	1627690390	-1056933886

Interval 3111
27	1558431927	1627732084	-1013549485
27	1558715277	1628025418	-1013224786

Interval 3112
123	1558725207	-101548570	-1013213028
123	1558725207	-101548570	-1013213028

Interval 3113
328	1558725880	1628036057	-1013212098
50	1558863008	1628167279	-1013017865

Interval 3114
88	1558903532	-1625600538	1059463074
88	1558903532	-1625600538	1059463074

Interval 3115
38	1558982222	1628202020	-1012988839
49	1559113972	1628333832	-1012814562

Interval 3116
30	1559146598	1628364137	-100509467
48	1559148312	1628365800	-100508032

Interval 3117
54	1559160638	1628376673	-1012766639
31	1559301468	1628500979	-1012647088

Interval 3118
58	1559303031	1628502426	1012643706
27	1559303259	1628502654	1012643933

Interval 3119
27	1559305260	1628504798	-1012641924
27	1561609576	1630800708	-1009984192

Interval 3120
30	1561624722	1630816075	1029824082
27	1562780037	1632010068	1031222383

Interval 3121
39	1562841801	1632066574	1031315665
32	1564769490	1634198765	1033629038

Interval 3122
27	1564771015	1634200343	1033631698
47	1564826473	1634273030	1033689608

Interval 3123
30	1564834188	1634280838	1033706136
29	1564891877	1634334839	1033784640

Interval 3124
31	1564942975	1634396510	-245422220
36	1565060121	1634509143	-245314401

Interval 3125
49	1565337582	1635014690	244330345
42	1565363601	1635041041	244365328

Interval 3126
27	1565646457	1635749119	-224987666
34	1565661767	1635764193	-224958602

Interval 3127
45	1565667518	1635771898	-224951861
34	1566167478	1636285005	-224227317

Interval 3128
54	1566188022	1461742340	-537481194
63	1566188139	1461742454	-537481068

Interval 3129
32	1566199532	1636316261	243789896
34	1566288502	1636410238	243947525

Interval 3130
99	1566375288	1636501431	2503504307
35	1566452912	1636580105	2503603409

Interval 3131
27	1566453637	1636580821	-533137603
49	1566454467	1636581643	-533137473

Interval 3132
72	1566456196	1636583384	2503607457
72	1567150948	1637230846	2504523333

Interval 3133
63	1567154425	1637329263	2504526609
34	1567155109	1637329950	2504527334

Interval 3134
72	1567157449	1637236291	914904038
72	1567157449	1637236291	914904038

Interval 3135
32	1567167158	1637244512	2504549485
35	1567236844	1637317907	2504633611

Interval 3136
27	1567249904	1637335886	2504644701
27	1567516815	1637476262	2504815207

Interval 3137
30	1567559072	1637516513	2507636041
27	1567626104	1637583011	2507714484

Interval 3138
27	1567644610	1637601019	2507746152
34	1567785680	1637742917	2507881131

Interval 3139
27	1567866913	1637829369	2507464322
36	1567887828	1637853885	2507504766

Interval 3140
29	1567926085	1637895770	-2506204540
63	1568258969	1638231702	-2505744573

Interval 3141
114	1568259053	1638231786	-2593193069
114	1568259053	1638231786	-2593193069

Interval 3142
34	1568287380	1638260086	-2505704114
40	1568469131	1638445741	-2505326846

Interval 3143
36	1568488100	1638457425	2506235453
67	1568931741	1638916291	2506775281

Interval 3144
35	1568961565	1638947362	2502406695
53	1569146002	1639131941	2502647976

Interval 3145
71	1569150838	1639134688	2731363505
71	1569150838	1639134688	2731363505

Interval 3146
31	1569191580	1639177611	2502717277
29	1569444329	1639440915	2503030614

Interval 3147
51	1569492331	1639477524	-2502178476
58	1569871941	1639861451	-2501691212

Interval 3148
27	1569892839	1639880145	-2501656447
27	1570652569	1640693173	-2500730618

Interval 3149
30	1570676651	1640718531	-2500668542
39	1570737408	1640776400	-2500585111

Interval 3150
67	1570837473	1640924401	2500686833
27	1570840815	1640927711	2500690601

Interval 3151
31	1570847452	1640973333	-2500477262
45	1571040426	1641167673	-2500215365

Interval 3152
27	1571048417	1641175475	2500201732
27	1571051477	1641177543	2500204536

Interval 3153
27	1571082127	1641202964	-2500163908
111	1572431937	1642567125	-2498557015

Interval 3154
79	1572468754	-1643124320	-2498516312
35	1572759486	-1642693040	-2498198152

Interval 3155
68	1572829981	1643329330	-2498114247
27	1573441005	1643939748	-2497483601

Interval 3156
35	1573458040	1643963649	2497465531
41	1573458187	1643963796	2497465678

Interval 3157
30	1573468985	1643975246	-2497453908
72	1573798791	1644311546	-2497107399

Interval 3158
27	1573799756	1644312535	-2497106049
116	1573801009	1644313791	-2497104314

Interval 3159
101	1573801259	1644400044	-2497104066
101	1573801259	1644400044	-2497104066

Interval 3160
65	1573801433	1644314211	-2497103928
50	1573883508	1644390410	-2497011051

Interval 3161
74	1573885644	1644392543	-2497009203
74	1573885644	1644392543	-2497009203

Interval 3162
27	1573894492	1644401064	-2496997958
55	1573912550	1644420027	-2496979924

Interval 3163
57	1573914473	1644421889	-2496977879
130	1573950097	1644457343	-2496931029

Interval 3164
64	1573953072	1644392463	-2496978015
64	1573953072	1644392463	-2496978015

Interval 3165
64	1573953463	1644460697	-2497008896
64	1573953463	1644460697	-2497008896

Interval 3166
48	1573955225	1644462443	-2496925040
42	1573957909	1644465107	-2496921700

Interval 3167
47	1573962963	1644470853	-2496916453
48	1573996942	1644504822	-2496875812

Interval 3168
82	1573997383	1644311791	-2496875343
82	1573997383	1644311791	-2496875343

Interval 3169
122	1574000647	1644508256	-2496920736
122	1574000647	1644508256	-2496920736

Interval 3170
32	1574004668	1644512371	-2496868343
47	1574039721	1644549169	-2496825750

Interval 3171
77	1574041706	1644394360	-2496926875
77	1574041706	1644394360	-2496926875

Interval 3172
68	1574043456	1644461967	-2496821416
68	1574043456	1644461967	-2496821416

Interval 3173
27	1574047190	1644561765	-2496816364
96	1575515424	1646089116	-2494953723

Interval 3174
7	1575517202	1646090655	-2494951864
100	1576651696	1647309297	-2493752518

Interval 3175
27	1576652334	1647309966	-2388861601
40	1576652573	1647310205	-2388861349

Interval 3176
39	1576652861	1647310501	-2493751393
124	1576653054	1647310682	-2493751031

Interval 3177
74	1576653516	1647311157	-2388861005
74	1576653516	1647311157	-2388861005

Interval 3178
9	1576653590	1647311231	-2493750174
27	1577034832	1647692868	-2493355273

Interval 3179
27	1577057079	1647711850	2491099108
34	1577440968	1648147238	2491485181

Interval 3180
36	1577484112	1648190851	2491553362
27	1577484980	1648191719	2491554230

Interval 3181
118	1577557197	1648272200	2491743655
43	1578170677	1648820762	2492194961

Interval 3182
27	1578183686	1648835419	-2492207056
32	1578183832	1648835565	-2492206905

Interval 3183
29	1578188224	1648841018	2492211153
27	1578527273	1649196562	2492621767

Interval 3184
48	1578538692	1649209001	-2492629930
27	1578538899	1649209208	-2492629744

Interval 3185
38	1578540450	1649210663	2492634064
32	1578921240	1649626914	2493103731

Interval 3186
124	1578926216	1649631817	2493111393
27	1579072178	1649772739	2493291657

Interval 3187
91	1579103800	1649803271	-2491074778
27	1579426895	1650129859	-2490703227

Interval 3188
84	1579435093	1650135506	-2490684463
50	1580058281	1650747156	-2489907656

Interval 3189
65	1580066539	-1650794142	-2489865455
65	1580066539	-1650794142	-2489865455

Interval 3190
66	1580488896	1651735015	2489900358
66	1580488896	1651735015	2489900358

Interval 3191
31	1580756956	1651899552	-2489779166
59	1580757233	1651899831	-2489778861

Interval 3192
84	1581077943	1652159255	-2489559534
75	1581394686	1652488454	-2489143974

Interval 3193
84	1581395920	1652489750	-357381229
84	1581395920	1652489750	-357381229

Interval 3194
26	1581396004	1652489834	-2489141611
32	1581612079	1652734441	-2488802686

Interval 3195
36	1581612759	1652735412	-936109205
27	1581612900	1652735553	-936109073

Interval 3196
30	1581614492	1652737385	-2488800505
73	1582477198	1653634658	-2487812742

Interval 3197
61	1582477395	1653634839	-384401896
34	1582477483	1653634928	-384401833

Interval 3198
74	1582477885	1653635329	-2487812053
41	1582478047	1653635491	-2487811925

Interval 3199
27	1582489456	1653646185	2486623396
36	1582956956	1654126546	2487250679

Interval 3200
27	1582959811	-1658452936	2487255348
38	1583392944	-1658027034	2487747768

Interval 3201
68	1583439094	-1657969677	-2512495244
27	1583816777	-1657573211	-2512058963

Interval 3202
29	1583828524	1657296472	-2512049490
37	1584064014	1657542911	-2511725748

Interval 3203
49	1584098893	-1657253572	-2511675124
30	1584171976	-1657183353	-2511595183

Interval 3204
31	1584172071	-1657183256	-1294369782
42	1584172461	-1657182840	-1294369334

Interval 3205
30	1584172599	-1657182715	-2511594533
130	1584254173	-1657106526	-2511498936

Interval 3206
84	1584254834	1158912622	2257993571
84	1584254834	1158912622	2257993571

Interval 3207
27	1584257756	-1657103587	-2511491020
27	1584320385	-1657019705	-2511358792

Interval 3208
51	1584367317	1654219720	-2511289315
102	1584398620	1654251563	-2511262560

Interval 3209
111	1584398859	887728306	-2511262315
111	1584398859	887728306	-2511262315

Interval 3210
2	1584398970	1654251912	-2511262313
31	1584807523	1654681401	-2510810943

Interval 3211
27	1584865463	-1655009077	-2510729407
50	1584872525	-1655002056	-2510717914

Interval 3212
37	1584872630	-1758015430	-2510717822
29	1584873546	-1758014853	-2510716877

Interval 3213
42	1584873575	-1655001017	-2510716835
41	1585091602	-1654762516	-2510482116

Interval 3214
73	1585109504	1655029388	-2510466613
72	1585966809	1655968711	-2509262911

Interval 3215
29	1586019556	1656022133	2513021188
47	1586666072	1656683129	2513855791

Interval 3216
66	1586746498	-1571111852	2513969489
66	1586746498	-1571111852	2513969489

Interval 3217
34	1586780188	1658794796	2512777620
27	1586911474	1658938105	2512967644

Interval 3218
49	1586921746	1658949239	2514111212
54	1587106816	1659149465	2514336359

Interval 3219
68	1587106870	1659149519	-449848030
68	1587106870	1659149519	-449848030

Interval 3220
6	1587106938	1659149587	2514336481
27	1588256065	1660290470	2515656480

Interval 3221
89	1588285759	1660310127	220351649
89	1588285759	1660310127	220351649

Interval 3222
27	1588292317	1660320517	2515685600
37	1589423313	1661424722	2516887214

Interval 3223
56	1589432609	1662632828	2516896576
50	1589466936	1662669368	2516920536

Interval 3224
29	1589473923	1661505408	2516927422
111	1590200638	1662105931	2517804636

Interval 3225
63	1590202748	2400764894	2517806996
63	1590202748	2400764894	2517806996

Interval 3226
36	1590204322	1662109466	2517810868
30	1590230801	1662134720	2517847112

Interval 3227
27	1590455054	1662502578	-2542129089
27	1590481105	1662528912	-2542095598

Interval 3228
35	1590495163	1662546225	2519881524
34	1590495243	1662546305	2519881603

Interval 3229
27	1590497593	1662548598	-2519878328
39	1590557643	1662611899	-2519790925

Interval 3230
39	1590579469	1662683014	-2519768856
137	1591051461	1663153717	-2519194912

Interval 3231
39	1591056475	1663158687	-2519187307
27	1591612130	1663710867	-2518543559

Interval 3232
47	1591660019	1663755465	2542200504
27	1591667232	1663762988	2542208813

Interval 3233
66	1591686071	1663782475	-2503265804
66	1591686071	1663782475	-2503265804

Interval 3234
54	1591686253	1663782658	2542226964
34	1591689897	1663786456	2542230849

Interval 3235
72	1591689944	1663786503	-2503261695
72	1591689944	1663786503	-2503261695

Interval 3236
82	1591694228	1663790957	2542232902
32	1591695948	1663792288	2542234984

Interval 3237
117	1591707388	1663801624	-2491624286
117	1591707388	1663801624	-2491624286

Interval 3238
27	1591708619	1663803361	2542242432
79	1591711652	1663807156	2542247915

Interval 3239
144	1591724285	1663819032	-2491606860
69	1591727155	1663821096	-2491606137

Interval 3240
39	1591727228	1663821169	2542259041
27	1593099339	1665154031	2544162066

Interval 3241
27	1593134040	1665194750	2544214866
27	1593152066	1665216983	2544255681

Interval 3242
27	1593186351	1667166084	-2542014132
121	1593193296	1667172645	-2542006747

Interval 3243
92	1593196796	1667175744	-2507206365
92	1593196796	1667175744	-2507206365

Interval 3244
16	1593196888	1667175836	-2542003573
50	1593197415	1667176341	-2542002570

Interval 3245
39	1593197474	1667176400	-2507204578
29	1593200570	1667179639	-2507202005

Interval 3246
75	1593201695	1667180751	-2541998744
39	1593202830	1667181899	-2541997753

Interval 3247
72	1593202885	1667181954	-2507199762
72	1593202885	1667181954	-2507199762

Interval 3248
30	1593202989	1667182058	-2541997597
31	1593203759	1667182827	-2541996797

Interval 3249
66	1593203819	1667182886	-2507198805
66	1593203819	1667182886	-2507198805

Interval 3250
60	1593204295	1667183353	-2541996261
86	1593214395	1667192663	-2541984728

Interval 3251
99	1593214859	1667193509	2544288308
99	1593214859	1667193509	2544288308

Interval 3252
82	1593215112	1667193761	-2541983716
127	1593217659	1667196430	-2541981130

Interval 3253
76	1593217797	1667196568	-2507183216
76	1593217797	1667196568	-2507183216

Interval 3254
75	1593218259	1667197023	2544291683
57	1593218527	1667197297	2544291958

Interval 3255
75	1593234338	1667212581	-2541964165
27	1593259405	1667235935	-2541924099

Interval 3256
47	1593281589	1665387466	-2541895956
43	1593960451	1666069391	-2540986088

Interval 3257
27	1593972040	1666081463	2540966975
27	1593972892	1666082226	2540967816

Interval 3258
1	1594004996	1666145703	-2540876220
27	1594106528	1666244520	-2540741825

Interval 3259
33	1594176063	1666299958	-2540680182
4	1594774755	1666891589	-2540033011

Interval 3260
141	1594774759	1666891593	-682898258
141	1594774759	1666891593	-682898258

Interval 3261
72	1594774900	1666891734	-2540032798
65	1594784979	1666901952	-2540022574

Interval 3262
69	1594785085	1666902055	-682895259
69	1594785085	1666902055	-682895259

Interval 3263
182	1594785155	1666902125	-2540022283
27	1595003248	1667140872	-2539785798

Interval 3264
27	1595005878	1667251562	-2539783916
132	1595040986	1667297078	-2539734268

Interval 3265
62	1595042087	1667298156	-2539733302
30	1595723479	1667900810	-2539030905

Interval 3266
45	1595744980	1667961473	-2539010730
53	1599449430	1671853452	-2534659324

Interval 3267
27	1599473254	1671871339	-2534634799
27	1601056875	1673450424	-2532811221

Interval 3268
88	1601062284	-936034096	-2532802182
21	1601062372	-936034075	-2532802160

Interval 3269
41	1601062410	1673455977	-2532802104
27	1601067984	1673461723	-2532795654

Interval 3270
72	1601068862	-2419671423	-2532794416
72	1601068862	-2419671423	-2532794416

Interval 3271
50	1601074868	1673468180	-2532790948
27	1601109525	1673507780	-2532746687

Interval 3272
62	1601111594	1493475765	-2532744615
62	1601111594	1493475765	-2532744615

Interval 3273
43	1601113142	1673511118	-2532742647
95	1601414590	1673802917	-2532432622

Interval 3274
4	1601414685	1673803012	1124527462
31	1601414732	1673803062	1124527512

Interval 3275
71	1601414861	1673803191	-2532432358
29	1601652404	1674060773	-2532309512

Interval 3276
39	1601688582	1674131166	-2532269205
50	1602045595	1674486201	-2531878482

Interval 3277
61	1602046604	1674487222	2959290193
60	1602046703	1674487321	2959290293

Interval 3278
24	1602046763	1674487381	-2531877280
49	1602416943	1674858845	-2531488238

Interval 3279
27	1602462027	1674922128	-2531438216
30	1602521602	1674980011	-2531366111

Interval 3280
75	1602523902	902513715	-2531362522
75	1602523902	902513715	-2531362522

Interval 3281
53	1602523999	1674982807	-2531362447
36	1603572554	1676084102	-2530125796

Interval 3282
84	1603573765	1676085104	-2926558094
84	1603573765	1676085104	-2926558094

Interval 3283
9	1603573849	1676085188	-2530124749
35	1604002951	1676479838	-2529646148

Interval 3284
71	1604006074	1676482659	2520223115
71	1604006074	1676482659	2520223115

Interval 3285
143	1604007105	1676484064	-2529641660
74	1604015496	1676493389	-2529632490

Interval 3286
27	1604050429	1676536307	2520282894
78	1604050639	1676536517	2520283426

Interval 3287
1	1604051088	1676537098	-2529581323
91	1604051216	1676537099	-2529581232

Interval 3288
48	1604096735	1676578709	2520345496
50	1604177561	1676672650	2520448672

Interval 3289
47	1604183234	-1676680282	-2520453167
46	1604183397	-1676680121	-2520453001

Interval 3290
72	1604186630	1676682658	2520455642
30	1604345383	1676846727	2520632204

Interval 3291
102	1604345915	-1677270638	2520632771
102	1604345915	-1677270638	2520632771

Interval 3292
59	1604347402	1676849378	2520634223
27	1604470556	1676974470	2520775356

Interval 3293
31	1604482280	1676982782	2520787749
83	1604727122	1677247837	2521136067

Interval 3294
64	1604739927	1409316194	-2370459767
64	1604739927	1409316194	-2370459767

Interval 3295
86	1604740146	-535694095	-2245859760
86	1604740146	-535694095	-2245859760

Interval 3296
34	1604758132	1677274489	2521179645
404	1605571033	1678098336	2522156418

Interval 3297
48	1605571625	1678098930	2522157013
13	1606311166	1679011379	2523008222

Interval 3298
27	1606337447	1679039783	2523036077
95	1606785131	1679469384	2523375662

Interval 3299
58	1606798497	1679483595	2523395071
35	1606808793	1679499140	2523405278

Interval 3300
65	1606811989	1679470024	2523376513
65	1606811989	1679470024	2523376513

Interval 3301
130	1606821348	1679502624	2523409251
42	1606855948	1679548125	2523491444

Interval 3302
27	1606859127	1679551162	2523494365
45	1606865028	1679558407	2523506043

Interval 3303
70	1606865591	1679558727	2523493000
70	1606865591	1679558727	2523493000

Interval 3304
32	1606866745	1679559862	2523507795
59	1606975522	1679671259	2523610788

Interval 3305
67	1606975694	1679721182	2503280928
67	1606975694	1679721182	2503280928

Interval 3306
87	1606978661	1679674238	2523614176
87	1606978661	1679674238	2523614176

Interval 3307
70	1606979733	1679675308	2503285339
70	1606979733	1679675308	2503285339

Interval 3308
47	1607027470	1679710934	2523646801
33	1607033402	1679716761	2523652955

Interval 3309
27	1607040667	1679725140	2523661058
35	1607798398	1680492297	2524501499

Interval 3310
27	1607807775	1680570835	2524513445
42	1608102610	1680883461	2524874918

Interval 3311
34	1608103033	1680883884	2524891273
39	1608106818	1680887306	2524895410

Interval 3312
32	1608106948	1680887436	2524877583
40	1608108505	1680888937	2524879299

Interval 3313
109	1608138547	1680918967	2524923535
27	1608147566	1680928524	2524934097

Interval 3314
41	1608178008	1680530124	2524973616
47	1608185078	1680538026	2524984237

Interval 3315
27	1608192897	1680549349	2524994543
47	1608196510	1680553083	2525003881

Interval 3316
27	1608200498	-1680546802	2525010206
27	1608202469	-1680545158	2525012366

Interval 3317
49	1608204505	1680987495	2525013808
31	1608311005	1681086044	2525138654

Interval 3318
81	1608315313	1681089176	2525179627
81	1608315313	1681089176	2525179627

Interval 3319
51	1608315414	1681089277	2525142794
59	1608320036	1681095738	2525146942

Interval 3320
27	1608323218	1681098646	2525193448
27	1608650304	1681449959	2525693786

Interval 3321
77	1608665416	1681537217	2525712228
36	1608665750	1681537552	2525712519

Interval 3322
47	1608668008	1681471251	2525715785
27	1608724117	1681531934	2525796174

Interval 3323
49	1608731558	1681545537	2525801890
27	1609379868	1682239051	2526612325

Interval 3324
30	1609381827	1682240944	-2526678861
35	1609419115	1682285458	-2526634920

Interval 3325
28	1609439335	1682310571	2526712603
32	1610148504	1683094182	2527504771

Interval 3326
34	1610420875	1683330843	-2529028655
27	1610644198	1683547363	-2528742958

Interval 3327
27	1610782701	1683687741	2527711092
30	1611127850	1684058115	2528117253

Interval 3328
136	1611149714	1684082017	2529130544
136	1611149714	1684082017	2529130544

Interval 3329
50	1611194988	1684124659	2528221423
64	1611238119	1684167593	2528273764

Interval 3330
30	1611273568	1684201912	2529167472
27	1611462035	1684526739	2529385094

Interval 3331
45	1611888143	1685026169	1358994494
76	1611908747	1685059358	1359026505

Interval 3332
27	1611952386	1685109300	2544527085
81	1611953382	1685110343	2544528089

Interval 3333
134	1611981557	1685135465	1359105585
134	1611981557	1685135465	1359105585

Interval 3334
45	1611992206	1685145531	2544584642
27	1612530774	1685652907	2545200653

Interval 3335
129	1612544610	1534143427	447028415
129	1612544610	1534143427	447028415

Interval 3336
62	1612545045	1476598833	-662168105
62	1612545045	1476598833	-662168105

Interval 3337
132	1612547856	1685671106	2545242493
53	1612789914	1685937782	2545584283

Interval 3338
27	1612791144	1685939073	2545586539
27	1613147703	1686297118	2546049994

Interval 3339
64	1613165805	1991620982	2546087751
64	1613165805	1991620982	2546087751

Interval 3340
59	1613171215	1686321904	2546093830
34	1613246527	1686395714	2546163708

Interval 3341
49	1613273426	-1686527681	2546196216
36	1613384308	-1686416872	2546312050

Interval 3342
30	1613410341	1686563303	2546348901
8	1613551379	1686656360	2546542217

Interval 3343
86	1613551387	1113054779	2546542225
86	1613551387	1113054779	2546542225

Interval 3344
6	1613551473	1686656452	2546542311
109	1613556230	1686661528	2546547221

Interval 3345
27	1613557092	1686662072	2546547767
59	1613646915	1686753297	2546650555

Interval 3346
69	1613688154	1686791947	-2512571725
2	1613688231	1686792026	-2512571707

Interval 3347
201	1613688247	1686792039	2546703520
57	1613738928	1686849540	2546768423

Interval 3348
34	1613768243	1686878148	-2550081166
27	1615529524	1688653139	-2547786338

Interval 3349
27	1615546037	1688664412	2547774856
42	1615546086	1688664461	2547774904

Interval 3350
75	1615551569	1688670023	-2547767885
27	1616040005	1689169867	-2547212172

Interval 3351
62	1616128029	-1689498901	-2547107633
50	1616170666	-1689455779	-2547054855

Interval 3352
27	1616199865	-1689423645	2550375346
27	1616380173	-1689244814	2550580708

Interval 3353
32	1616438456	1689632684	2550655398
30	1616990699	1690194319	2551240016

Interval 3354
73	1616992244	1531030312	443763914
73	1616992244	1531030312	443763914

Interval 3355
35	1617044366	1690251497	2551373397
191	1618599768	1691871191	2553129314

Interval 3356
27	1618607359	1691880229	-2553144295
42	1618607458	1691880328	-2553144182

Interval 3357
74	1618610187	1691883270	2553148925
36	1619101014	1692402211	2553727403

Interval 3358
27	1619134776	1692435876	2553784297
34	1619552632	1692910014	2554245582

Interval 3359
137	1619553568	1692919416	2554246466
182	1619553823	1692919671	2554246721

Interval 3360
108	1619554853	1692913128	2554247854
51	1619559474	1692917766	2554252192

Interval 3361
62	1619575210	1692938757	2554269361
59	1622024730	1695853732	2556972429

Interval 3362
66	1622024811	1695853813	-2695124023
66	1622024811	1695853813	-2695124023

Interval 3363
42	1622024877	1695853879	2556972576
102	1624494359	1698380289	2560176285

Interval 3364
37	1624526447	-665018668	2560218080
41	1624533684	-665015987	2560231668

Interval 3365
38	1624703449	1698448098	2560440751
27	1624900026	1698656282	2560699887

Interval 3366
49	1624935212	-1494350076	2560799122
27	1624935395	-1494349883	2560799319

Interval 3367
52	1624950362	1698711974	2560819985
37	1627118520	1700300942	2563710767

Interval 3368
29	1627132113	1700314273	2563726946
1	1627396165	1700542140	2564086839

Interval 3369
143	1627396166	1700542141	1988004362
143	1627396166	1700542141	1988004362

Interval 3370
34	1627398886	1700544882	2564089624
1	1627762379	1700722899	2564442326

Interval 3371
22	1627934292	1217823680	2656728151
30	1627934857	1217824226	2656728719

Interval 3372
45	1627948870	1700934937	2564560986
100	1628101199	1701087023	2564787615

Interval 3373
64	1628112149	1701097437	2564799476
34	1628263590	1701238362	2564966309

Interval 3374
67	1631813170	38166771	1215553453
67	1631813170	38166771	1215553453

Interval 3375
65	1631880520	1083661334	-271756027
27	1632516652	1084277444	-270897625

Interval 3376
84	1632517963	107704272	-270896496
84	1632517963	107704272	-270896496

Interval 3377
51	1632519411	1084279274	-270894324
91	1634322515	1086425508	-268778812

Interval 3378
88	1634373076	1086456511	-268743255
88	1634373076	1086456511	-268743255

Interval 3379
68	1634379934	1086437099	-268765614
47	1634398334	1086453438	-268750848

Interval 3380
31	1634405687	1086458374	-268736370
27	1634738734	1086766927	-268434110

Interval 3381
41	1634769910	-1086908470	-268411768
100	1634904410	-1086794562	-268283506

Interval 3382
49	1634989897	1087263880	-268227135
30	1636175062	1088407479	-267225182

Interval 3383
27	1636178464	-1088409591	-267222780
77	1636178595	-1088409412	-267222600

Interval 3384
27	1636187701	1088420115	-267214612
64	1637011537	1089265421	-266311373

Interval 3385
78	1637029827	1089283840	-266285375
68	1637030014	1089284027	-266285198

Interval 3386
27	1637031239	1089280118	-266289689
39	1637031344	1089280223	-266289572

Interval 3387
34	1637044626	1089293902	-266274122
45	1637116248	1089361930	-266213485

Interval 3388
77	1637131747	-198839229	-1808441228
27	1637140377	-198830503	-1808432426

Interval 3389
51	1637199985	1089375330	-266195849
39	1638245993	1090368043	-265118506

Interval 3390
27	1638248148	1090370211	265115718
31	1638248355	1090370421	265115927

Interval 3391
30	1638250944	1090372468	-265112506
44	1638556994	1090610744	-264868083

Interval 3392
46	1638577585	1090639210	-264846753
62	1638577837	1090639462	-264846485

Interval 3393
47	1638583349	1090621200	-264861311
38	1638593842	1090637816	-264848181

Interval 3394
40	1638641941	1090672675	-264803407
35	1639452959	1091502829	-263983393

Interval 3395
39	1639505785	-1091811449	-263930753
67	1639505967	-1091811238	-263930543

Interval 3396
34	1639563735	-576696026	-2226051749
27	1639563862	-576695906	-2226051629

Interval 3397
34	1639581009	-1091743594	-263860856
27	1639723756	-1091605443	-263737253

Interval 3398
32	1639854250	1091854828	-263670800
39	1640905796	1093006235	-262559192

Interval 3399
30	1640997938	1093110910	-262424427
47	1644078646	1096242549	-259063019

Interval 3400
35	1644087804	1096250385	2316288061
47	1644087909	1096250490	2316288166

Interval 3401
68	1644241324	-1096357630	-258859389
27	1644271966	-1096336636	-258830391

Interval 3402
29	1644346008	1096519933	-258729120
27	1646107124	1098382302	-256474583

Interval 3403
29	1646148548	742113136	-256411281
39	1646158835	742114511	-256397515

Interval 3404
50	1646224580	1098525475	-256303377
86	1646423802	1098716129	-256057765

Interval 3405
27	1646433477	1098726444	255776611
27	1646638476	1098938272	256006739

Interval 3406
34	1648418388	1099755556	255737304
27	1648419535	1099756647	255738400

Interval 3407
27	1648453251	1099791754	-254721959
27	1648773315	1100145793	-254340512

Interval 3408
39	1648786592	1100159213	254313653
40	1648788489	1100161072	254315478

Interval 3409
66	1648806059	1100185043	-254297822
27	1649183995	1100564034	-253815687

Interval 3410
28	1649201407	1100579058	19984591
46	1649201440	1100579091	19984641

Interval 3411
28	1649206821	1100584454	-253777513
59	1649248359	1100617162	-253748766

Interval 3412
41	1649258748	1100627607	253629955
27	1649314673	1100688522	253729615

Interval 3413
31	1649325490	1100701423	-253622242
27	1650209415	1101570574	-252418581

Interval 3414
27	1650221969	1101646978	-252403593
27	1650344901	1101770805	-252250937

Interval 3415
27	1650363576	1101792469	252231327
42	1650363667	1101792560	252231418

Interval 3416
34	1650387311	1101814367	-252192186
27	1650448305	1101882410	-252137017

Interval 3417
27	1650470267	1101904701	252120063
27	1650470670	1101905103	252120481

Interval 3418
32	1650485639	1101920340	-252100934
27	1650784561	1102249249	-251676262

Interval 3419
27	1650788407	1101579926	-251673675
30	1650795639	1101587160	-251667815

Interval 3420
44	1650839437	1102321240	-251608604
61	1651560706	1103075887	-250648770

Interval 3421
27	1651626719	1103122404	-249996177
27	1652382827	1103940649	-248611731

Interval 3422
43	1652404008	1103960765	-250565786
41	1652686863	1104258722	-250126088

Interval 3423
31	1652702627	1104275492	-248538202
46	1654695130	1106246550	-245731686

Interval 3424
27	1654890093	1106401989	-1338629962
27	1655068731	1106594059	-1338444038

Interval 3425
62	1655068791	-1195790898	-1338443943
62	1655068791	-1195790898	-1338443943

Interval 3426
68	1655069209	1106594539	-1338443362
45	1655382623	1106919812	-1338099784

Interval 3427
8	1655382668	1972082765	-1338099776
58	1655382697	1972082794	-1338099697

Interval 3428
30	1655384804	1106922177	-1338097208
57	1655730469	1107670443	-1337647949

Interval 3429
66	1655771019	-1068356291	1746218251
66	1655771019	-1068356291	1746218251

Interval 3430
49	1655775738	1107707204	-1337596271
42	1656616152	1108567571	-1336779094

Interval 3431
83	1656618430	1108569792	2431968519
83	1656618430	1108569792	2431968519

Interval 3432
79	1656618955	1108570313	-1336776133
30	1657154312	1109129041	-1336123023

Interval 3433
75	1657204144	1109198852	-1148256304
75	1657204144	1109198852	-1148256304

Interval 3434
31	1657269722	-1109252709	-1250726409
40	1657271105	-1109251327	-1250724976

Interval 3435
39	1657290503	1109339058	-1250682043
60	1657711997	1109990090	-1250240311

Interval 3436
48	1657713593	-1109992623	-1250238601
74	1657713683	-1109992507	-1250238486

Interval 3437
64	1657716236	1109994436	-1250235977
68	1658760813	1111056320	-1249132009

Interval 3438
72	1658761199	1111056706	2970950508
72	1658761199	1111056706	2970950508

Interval 3439
55	1658774547	1111069850	-1249108300
47	1660654739	1113038866	-1246995995

Interval 3440
27	1660670366	1113057173	-1246983581
27	1660720529	1113115843	-1246937697

Interval 3441
47	1660744802	1113151407	-1246926764
32	1661216049	1113668379	-1246439860

Interval 3442
30	1661216718	1113669043	-1246439126
27	1663618107	1116395244	-1244023987

Interval 3443
43	1663724884	1116517528	-1243875948
57	1663804499	1116617116	-1243793045

Interval 3444
65	1663804568	1116617185	-728676122
65	1663804568	1116617185	-728676122

Interval 3445
27	1663828653	1116641923	-1243757135
27	1663902294	1116760836	-1243675366

Interval 3446
36	1663945190	1116817679	-1343015476
29	1663953386	1116823368	-1343010485

Interval 3447
56	1664146572	-1117056641	-1342812595
40	1664146633	-1117056596	-1342812550

Interval 3448
30	1664157211	1117071019	-1342800319
44	1666631113	1119503955	-1340497965

Interval 3449
27	1666675313	1119666230	-1340478740
27	1666716613	1119721246	-1340452552

Interval 3450
59	1666761906	1119549492	-1340408745
27	1666766994	1119552165	-1340404044

Interval 3451
30	1666810110	-1119592484	-1340370584
32	1666813620	-1119587396	-1340361254

Interval 3452
44	1666899531	1119841956	-1340254061
27	1666956542	1119894974	-1340204319

Interval 3453
108	1667028315	-1120124934	-1340137452
27	1667130312	-1120005501	-1339997190

Interval 3454
27	1667217384	1120186881	-1339921502
27	1667461675	1120465555	-1339637557

Interval 3455
31	1667512940	1120505166	1339616744
29	1667513179	1120505405	1339616982

Interval 3456
41	1667558495	1120535874	-1339570518
44	1668002425	1120960241	-1339124308

Interval 3457
83	1668002469	1120960285	1339122785
83	1668002469	1120960285	1339122785

Interval 3458
130	1668006845	1120964501	-1339118670
34	1668035405	1120991308	-1339095780

Interval 3459
69	1668047954	-2193434922	-852465810
69	1668047954	-2193434922	-852465810

Interval 3460
27	1668108960	1121075680	-1339041437
109	1668517307	1121417737	-1338674364

Interval 3461
27	1668580693	1121480288	2215328746
31	1668816288	1121697258	2215481026

Interval 3462
69	1668845264	1121779596	2215550202
50	1668852987	1121786770	2215559412

Interval 3463
27	1668882520	1121727792	2215498020
27	1668894779	1121739311	2215509308

Interval 3464
27	1668923692	1121825023	2215587799
27	1669935232	1122866289	2216532954

Interval 3465
31	1669950081	-1122893452	-2216553583
51	1669951842	-1122891771	-2216551907

Interval 3466
45	1669977597	1122902850	2216559482
44	1671323340	1124437428	2217678523

Interval 3467
38	1671368378	-347403896	2217698204
46	1671375131	-347394084	2217706779

Interval 3468
202	1671375658	1124484958	2217707289
36	1672424566	1125671187	2218610332

Interval 3469
45	1672480444	-1125678857	-2218617643
27	1672480574	-1125678745	-2218617531

Interval 3470
32	1672519942	1125735768	2218668749
145	1673436235	1126736247	2219501799

Interval 3471
92	1673461575	-1126920496	2219517503
60	1673599225	-1126789009	2219597130

Interval 3472
27	1673610715	1126950382	2219606986
27	1674977920	1128509778	2220912853

Interval 3473
27	1674983860	1128521830	2220917609
50	1674985763	1128523696	2220920122

Interval 3474
78	1674986844	1128517930	2220920991
99	1674987077	1128518163	2220921261

Interval 3475
27	1674990448	1128526343	2220926946
13	1675335648	1128848014	2221229477

Interval 3476
73	1675335661	1128848027	622130554
73	1675335661	1128848027	622130554

Interval 3477
52	1675351709	1128863146	2221249797
27	1676421688	1130017638	2222651045

Interval 3478
64	1676433388	-1130027683	-2222657278
64	1676433388	-1130027683	-2222657278

Interval 3479
35	1676437392	1130031563	2222660319
27	1678297385	1132006213	2224692524

Interval 3480
32	1678306300	-1132109765	2224703406
38	1678376690	-1132042322	2224752752

Interval 3481
37	1678410531	1132114691	2224788272
30	1678483131	1132196466	2224873483

Interval 3482
34	1678505029	1132217577	2224894532
65	1678675598	1132461460	2225189300

Interval 3483
27	1678678146	1132463709	2225197411
27	1679441925	1133149386	2226044023

Interval 3484
36	1679454207	1133159210	2226060974
161	1679496942	1133211958	2226126339

Interval 3485
27	1679502989	1133217613	2226131339
97	1679675595	1133465874	2226344607

Interval 3486
65	1679675723	1133466002	-1641558577
65	1679675723	1133466002	-1641558577

Interval 3487
39	1679677695	1133468017	2226346602
48	1679712295	1133504474	2226372068

Interval 3488
27	1679712454	1133504633	-1641557485
91	1679713624	1133507060	-1641557315

Interval 3489
49	1679721522	1133515173	2226382415
27	1679796805	1133608839	2226486522

Interval 3490
45	1679801429	1133612329	2226489554
39	1681137612	1135030235	2227786061

Interval 3491
116	1681186015	1135096498	2970944669
116	1681186015	1135096498	2970944669

Interval 3492
96	1681186527	1135097010	-1249131448
96	1681186527	1135097010	-1249131448

Interval 3493
53	1681223176	1135142407	2227862209
27	1681350291	1135324834	2228028133

Interval 3494
40	1681384756	1135551696	2228074317
39	1681430917	1135593828	2228154073

Interval 3495
27	1681443870	1135363128	2228168508
27	1681596799	1135525371	2228346571

Interval 3496
27	1681620528	1135648519	2228370576
34	1681949918	1136011639	2228691948

Interval 3497
90	1681980752	1136048504	-2228734074
47	1681997901	1136069299	-2228730073

Interval 3498
33	1682014568	1136080577	2228747039
49	1682998558	1137151223	2229775790

Interval 3499
65	1683000793	1137152717	2229779954
70	1683024310	1137171687	2229804462

Interval 3500
45	1683052176	1137197380	2229858567
27	1683178127	1137342781	2230056168

Interval 3501
27	1683187714	-1137352314	2230067009
27	1683188304	-1137351720	2230067601

Interval 3502
31	1683210027	1137391405	2230110321
27	1683254188	1137412724	2230137054

Interval 3503
47	1683326905	-1137554396	-2230191006
44	1683327048	-1137554256	-2230190866

Interval 3504
36	1683327833	1137556496	2230200535
39	1683382324	1137617976	2230263323

Interval 3505
46	1683403250	1137641649	-2230285913
27	1683404944	1137646960	-2230284280

Interval 3506
35	1683407209	1137655469	2230286843
31	1683407263	1137655523	2230286897

Interval 3507
44	1683412804	1137666844	-2230293256
27	1683412978	1137667018	-2230293091

Interval 3508
48	1683430520	1137702930	2230300458
31	1684377823	1138716734	2231128128

Interval 3509
51	1684409299	-1138729386	-2231150340
41	1684409424	-1138729271	-2231150223

Interval 3510
27	1684437735	1138758739	2231202994
27	1684548832	1138925205	2231310855

Interval 3511
34	1684579561	-1396239826	1927428937
40	1684579699	-1396239664	1927429074

Interval 3512
27	1684640919	1138987435	2231409715
40	1684641344	1138987847	2231410128

Interval 3513
58	1684717556	-1139094388	2231463577
27	1684717650	-1139094325	2231463669

Interval 3514
84	1684970977	1139377136	2231745554
29	1685347589	1139786096	2232087642

Interval 3515
27	1685444666	-1140109643	2232192558
45	1685480946	-1140056390	2232233683

Interval 3516
63	1685532964	1706513435	2710798635
63	1685532964	1706513435	2710798635

Interval 3517
27	1685600819	-1139907744	2232346931
37	1685603927	-1139904819	2232350352

Interval 3518
52	1685785798	1140278894	2232495070
35	1687461773	1141963360	2234205836

Interval 3519
36	1687553893	-1142435068	2234314485
74	1687860532	-1142043878	2234524122

Interval 3520
31	1687906555	1142520011	2234576897
27	1688814649	1143531925	2235410521

Interval 3521
41	1688818159	1143543321	-2235411826
30	1688818301	1143543462	-2235411700

Interval 3522
70	1688878715	-17122644	2055692247
70	1688878715	-17122644	2055692247

Interval 3523
213	1688922678	1143662774	2235522021
36	1689158613	1143912172	2235859242

Interval 3524
75	1689228396	1192905751	2292813663
75	1689228396	1192905751	2292813663

Interval 3525
45	1689236332	1144043122	2235989484
39	1690149472	1145134906	2237108410

Interval 3526
30	1690161388	1145145063	2237122290
27	1690900992	1146071245	2237948430

Interval 3527
27	1690920372	-1146093812	-2237967276
27	1690922604	-1146091491	-2237965123

Interval 3528
35	1690960873	1146125433	2238006239
27	1691516738	1146742254	2238618948

Interval 3529
68	1691580563	1146789534	-2238625216
68	1691580563	1146789534	-2238625216

Interval 3530
30	1691630840	1146845376	2238710077
27	1692320131	1147551784	2239432722

Interval 3531
31	1692345293	1147576788	-2239461899
113	1692345334	1147576829	-2239461774

Interval 3532
111	1692358077	1147598161	2239471304
27	1692624823	1147872340	2239681094

Interval 3533
61	1692630039	1147894238	-2239708208
64	1692630215	1147894414	-2239708027

Interval 3534
53	1692657831	1147917663	2239728146
27	1692874796	1148160172	2239925426

Interval 3535
15	1692894187	1148834865	2239947560
47	1692963993	1148874097	2240001636

Interval 3536
81	1692991695	1148240450	2240027822
49	1693126490	1148470291	2240141210

Interval 3537
101	1693137956	-1514012211	-344917529
101	1693137956	-1514012211	-344917529

Interval 3538
27	1693142915	1148489937	2240162967
83	1693358981	1148710606	2240451152

Interval 3539
27	1693368099	82121925	2240459823
85	1693368148	82121974	2240459872

Interval 3540
68	1693369005	1148720936	2240465298
27	1693451725	1148809377	2240582056

Interval 3541
40	1693551875	1148974423	2240679559
27	1694611168	1150107170	2242020541

Interval 3542
54	1694635670	1150152008	2242060963
30	1694923832	1150438840	2242358039

Interval 3543
93	1694956541	1150461451	2248821941
43	1695015451	1150519457	2248900600

Interval 3544
27	1695031415	1150534490	2248917296
3	1695113883	1150605112	2248991567

Interval 3545
51	1695113886	-282230228	2248991570
240	1695113960	-282229965	2248991644

Interval 3546
104	1695114200	1150605430	2248991884
60	1696859853	1152636647	2250946928

Interval 3547
46	1696873754	-1152642780	2250967305
27	1696873933	-1152642620	2250967485

Interval 3548
62	1696880238	1152653310	2250972514
27	1699637229	1155605780	2254168956

Interval 3549
104	1699649527	1155617523	-2254200670
104	1699649527	1155617523	-2254200670

Interval 3550
39	1699751239	1155710161	2254303337
27	1700132109	1156071005	2254828642

Interval 3551
101	1700133835	1156113582	2254831073
57	1700134872	1156114687	2254831946

Interval 3552
27	1700136344	1156072563	2254833449
35	1700178515	1156111095	2254876443

Interval 3553
33	1700182372	1156149242	2254879614
37	1700349964	1156313341	2255070901

Interval 3554
65	1700351312	1156314610	-2921558206
65	1700351312	1156314610	-2921558206

Interval 3555
36	1700366122	1156332152	2255088486
50	1700959519	1156915303	2255681711

Interval 3556
32	1700975631	554986786	2255694441
68	1700976427	554987505	2255695271

Interval 3557
148	1700976780	1156933940	2255695642
73	1701110145	1157060579	2255849216

Interval 3558
66	1701171343	1157128353	2255901528
34	1701750257	1157635676	2256605390

Interval 3559
47	1701785258	1157672917	2256641705
39	1702290991	1158256203	2257152693

Interval 3560
80	1702302403	-214295625	2873852753
80	1702302403	-214295625	2873852753

Interval 3561
36	1702323770	1158299078	2257187504
42	1702323986	1158299304	2257187742

Interval 3562
50	1702538236	-544802315	2257541768
27	1702540204	-544802054	2257543352

Interval 3563
53	1702550902	1158457384	2257584380
78	1702912848	1158903980	2257983993

Interval 3564
36	1702923284	1158914961	2257995540
53	1703705283	1160004044	2258911037

Interval 3565
27	1703708621	1160006435	-2258914901
27	1703708992	1160006806	-2258914521

Interval 3566
61	1703710483	1160008247	2258916105
27	1704226765	1160604032	2259505578

Interval 3567
56	1704228789	1160605845	-2685409766
42	1704228848	1160605904	-2685409721

Interval 3568
30	1704230900	1160608057	2259511254
5	1705253672	1162421002	2260668006

Interval 3569
88	1705253677	1162421007	2694136659
88	1705253677	1162421007	2694136659

Interval 3570
20	1705253765	1162421095	2260668099
38	1705385320	1162564994	2260808902

Interval 3571
27	1705409533	-1264677266	2009135036
27	1705410358	-1264676447	2009135822

Interval 3572
27	1705555983	1162763061	2260994778
27	1706222276	1163411130	2261941658

Interval 3573
27	1706282150	1163468279	2262030116
27	1706916020	1164090206	2262815446

Interval 3574
49	1706953456	-1164117495	-2262842193
42	1706953640	-1164117318	-2262842013

Interval 3575
27	1706991291	1164162598	2262889788
27	1707600544	1164895275	2263573543

Interval 3576
4	1707600571	1164895302	-1478874355
30	1707602331	1164896812	-1478874142

Interval 3577
34	1707602384	1164896865	2263575538
33	1707610366	1164904094	2263589922

Interval 3578
80	1707610417	1164904144	2375289154
80	1707610417	1164904144	2375289154

Interval 3579
43	1707610509	1164904236	2263590065
50	1707709433	1165005757	2263696606

Interval 3580
32	1707711353	1600903645	2263702590
27	1707723803	1600904154	2263718816

Interval 3581
41	1707736001	1165116453	2263728550
27	1708044965	1165413550	2264141501

Interval 3582
27	1708108554	1165483057	2264214219
59	1708822433	1166192824	2265095911

Interval 3583
35	1708843196	1166219429	2265113217
32	1709067001	1166446374	2265383427

Interval 3584
27	1709082689	1166462022	2265397585
67	1711555916	1169116694	2268379809

Interval 3585
72	1711624316	-438483435	-994592549
72	1711624316	-438483435	-994592549

Interval 3586
110	1711656224	-82271336	2687464375
110	1711656224	-82271336	2687464375

Interval 3587
30	1711691553	1169284243	2268437708
36	1714755852	1172441353	2271593294

Interval 3588
35	1714850140	1172517149	2271687033
122	1714913153	1172584843	2271798952

Interval 3589
116	1714921514	1172592568	2271814856
27	1715510401	1173212681	2272441165

Interval 3590
81	1715514607	-64205673	1769657804
81	1715514607	-64205673	1769657804

Interval 3591
56	1715516905	1173216721	2272444801
46	1716203961	1173938865	2273146890

Interval 3592
27	1716248521	1173984499	2273201107
53	1717159296	1174989221	2274234943

Interval 3593
90	1717166852	-1175000641	2274243421
85	1717167174	-1175000324	2274243746

Interval 3594
27	1717171068	1175010588	2274251278
44	1720622288	1178748865	2277666159

Interval 3595
34	1720631309	1178758403	-2277668503
40	1720631879	1178758960	-2277667909

Interval 3596
30	1720633641	1178760740	2277678494
40	1722476597	1180706035	2279677053

Interval 3597
154	1722487905	1180718780	-2279697063
27	1722488240	1180719105	-2279696863

Interval 3598
27	1722494220	1180725617	2279704034
65	1722558933	1180789877	2279779751

Interval 3599
1	1722560140	1180791051	2965863585
71	1722560258	1180791120	2965863651

Interval 3600
78	1722560355	1180791217	2279781158
31	1724478891	1182758183	2282129023

Interval 3601
27	1725081687	1183298402	2282403958
112	1725288863	1183543132	2282604436

Interval 3602
1	1725291152	1183545597	-2049557744
40	1725300346	1183555606	-2049557642

Interval 3603
3	1725300386	1183555646	2282612646
71	1725688801	1183935169	2283105395

Interval 3604
34	1725692774	1183939343	2283110407
29	1725696213	1183943158	2283113761

Interval 3605
122	1725699634	1183947263	2283109903
122	1725699634	1183947263	2283109903

Interval 3606
30	1725730364	1183982077	2283158878
45	1727466401	1185468338	2285088326

Interval 3607
54	1727895430	1185893138	2285299514
13	1728843290	1186944482	2286542199

Interval 3608
47	1728843303	1186944495	486293916
51	1728843353	1186944545	486293966

Interval 3609
70	1728843763	1186944949	2286542580
75	1729979296	1188154412	2288054578

Interval 3610
76	1729983071	-1320918750	-2849934288
76	1729983071	-1320918750	-2849934288

Interval 3611
34	1729988833	1188161570	2288060491
30	1731600793	1189880074	2290009041

Interval 3612
27	1731609264	1189888594	2290023429
36	1732204044	1190441484	2290778255

Interval 3613
65	1732215859	2700007911	-53121452
65	1732215859	2700007911	-53121452

Interval 3614
27	1732295042	1190535967	2290857540
43	1732439302	1190682166	2291041602

Interval 3615
39	1732447216	-1190809429	2291049981
31	1732574239	-1190687047	2291204756

Interval 3616
51	1732891634	1191366972	2291273134
29	1734264000	1192895553	2292802901

Interval 3617
80	1734274548	1192905829	2292813741
27	1734535756	1193188604	2293212812

Interval 3618
31	1734536034	1193188876	1827369821
35	1734536397	1193189224	1827370273

Interval 3619
65	1734575057	1193228321	2293300619
1	1735034024	1193716868	2293956569

Interval 3620
91	1735034025	-420895471	2293956570
60	1735036226	-420894219	2293958402

Interval 3621
27	1735069423	1193752320	2294004093
68	1735167696	1193856461	2294138662

Interval 3622
5	1735169060	1193857772	2294140114
27	1735407293	1194095330	2294465063

Interval 3623
64	1735429182	-669214822	1471806051
64	1735429182	-669214822	1471806051

Interval 3624
35	1735436069	1194127313	2294499021
27	1735713904	1194442044	2294825168

Interval 3625
62	1735716535	1194444631	-2294829140
62	1735716535	1194444631	-2294829140

Interval 3626
27	1735749146	1194480464	2294882667
120	1735905512	1194638735	2295098256

Interval 3627
46	1735905663	1194638886	2099353177
35	1735927653	1194661195	2099379004

Interval 3628
27	1735929172	1194662796	2295120506
48	1736692067	1195596097	2296150163

Interval 3629
42	1736921923	1195844577	2296472184
27	1736931449	1195855744	2296483077

Interval 3630
27	1739820017	1200761786	-1389710178
108	1741002679	1201943772	-1388132706

Interval 3631
38	1741011167	1201952339	-1388122925
27	1741085395	1202033894	-1388041805

Interval 3632
27	1741143840	1202085052	-1253585260
27	1742784679	1203717792	-1251698499

Interval 3633
48	1742828087	1203767704	-1251637946
29	1743186470	1204137766	-1251304937

Interval 3634
47	1743230005	1204395027	-1251263693
27	1743251727	1204413082	-1251241548

Interval 3635
36	1743262152	1204240592	-1251232736
39	1743324852	1204286935	-1251183014

Interval 3636
49	1743672305	1204877450	-1250928644
139	1743806688	1205016981	-1250828711

Interval 3637
54	1747110420	-2337003465	-1680519012
30	1751035205	-2333078311	-1677087759

Interval 3638
34	1751092363	-2333031592	1676948349
43	1751201610	-2332938050	1677045043

Interval 3639
57	1751270939	-2332880928	-1676884458
45	1751271050	-2332880828	-1676884354

Interval 3640
29	1751301570	2332819579	-1676869026
30	1751316532	2332843231	-1676841915

Interval 3641
31	1751324601	-2332783583	-1676833506
31	1752874939	-2331065140	-1675469410

Interval 3642
39	1752924453	-67511632	2702372994
62	1752925093	-67504655	2702381183

Interval 3643
28	1752968286	-2330966784	-1675354561
13	1753390616	-2330513840	-1674908797

Interval 3644
41	1753390719	-2330513709	-1674908666
27	1753487118	-2330413087	-1674773033

Interval 3645
38	1753579875	-2330351768	-236400165
27	1756071896	-2327871553	-233215281

Interval 3646
69	1756074466	-2327868350	-1876115572
69	1756074466	-2327868350	-1876115572

Interval 3647
39	1756075197	-2327867636	-233208282
27	1756538910	-2326107301	-232632119

Interval 3648
45	1756609379	-2326039286	-232538182
90	1756977896	-2325669005	-232073079

Interval 3649
68	1757123787	-2318709195	-231993533
76	1757370235	-2318467056	-231656247

Interval 3650
53	1757397029	-2318413141	-1274670400
43	1757887021	-2317750102	-1273871346

Interval 3651
68	1757936667	-2317676718	1273850844
27	1757936783	-2317676643	1273850960

Interval 3652
38	1757970834	-2317651095	-1273830539
41	1758963347	-2316666931	-1273029280

Interval 3653
32	1759025904	2316627206	-1272987927
39	1759026196	2316627502	-1272987617

Interval 3654
27	1759030663	-2316571878	-1272983115
27	1759674637	-2315857225	-1272358389

Interval 3655
27	1759710586	-2315832848	1272323780
27	1759712974	-2315828015	1272325991

Interval 3656
43	1759743462	2315794222	1272298380
27	1759743865	2315794623	1272298782

Interval 3657
70	1759764858	-2315774466	-1272293487
61	1760649048	-2314864146	-1271417614

Interval 3658
39	1760743750	-2314795706	-1271380500
27	1760998273	-2314277566	-1271053088

Interval 3659
52	1761073511	-2314164445	-1270811162
42	1761073891	-2314164058	-1270810797

Interval 3660
78	1761073937	-2314163976	-1251694586
78	1761073937	-2314163976	-1251694586

Interval 3661
71	1761074020	-2314163900	-1270810644
71	1761074020	-2314163900	-1270810644

Interval 3662
156	1761080200	-2314158013	2022179756
156	1761080200	-2314158013	2022179756

Interval 3663
101	1761084836	-2314153920	-1270794886
99	1761756595	-2313388801	-1270137817

Interval 3664
27	1761783902	-2313267940	-1270109822
27	1761795747	-2313258077	-1270103840

Interval 3665
105	1761809498	-2313318033	-1270089881
29	1761820657	-2313306787	-1270077784

Interval 3666
36	1761900615	-2313210605	-1270038573
41	1762153692	-2312934651	-1269733993

Interval 3667
32	1762220793	-2312868389	-1269674410
27	1764230166	-2310592510	-1267612475

Interval 3668
41	1764272017	-2310538612	1089463564
27	1764272509	-2310538134	1089464042

Interval 3669
27	1764341885	-2310383612	1089418712
67	1764342056	-2310383401	1089418868

Interval 3670
40	1764380336	-2310338037	-1089315233
29	1764781774	-2309727777	-1088408102

Interval 3671
53	1764858777	2309678694	-1088329557
41	1764859203	2309679120	-1088329143

Interval 3672
64	1764917953	-2307658065	-146597910
64	1764917953	-2307658065	-146597910

Interval 3673
81	1764953489	-1395356246	-1088257228
81	1764953489	-1395356246	-1088257228

Interval 3674
37	1764979786	-2309494744	1088258445
32	1764980627	-2309493925	1088259289

Interval 3675
27	1765149687	-2309365739	-1087848972
27	1765209568	-2309280873	-1087639460

Interval 3676
45	1766622439	-2308036305	-1087022175
30	1766680498	-2307964843	-1086814812

Interval 3677
64	1766762258	2307658395	-1088201737
64	1766762258	2307658395	-1088201737

Interval 3678
63	1766781432	-2307909364	-1088265046
63	1766781432	-2307909364	-1088265046

Interval 3679
32	1766821547	2307535817	-1086581192
40	1766938520	2307632722	-1086480599

Interval 3680
72	1766946632	-2307646677	1086697149
72	1766946632	-2307646677	1086697149

Interval 3681
32	1767006662	2307690407	-1086354838
42	1767022083	2307706091	-1086337500

Interval 3682
30	1767098649	-2307469511	-1086203163
27	1767105305	-2307462913	-1086194264

Interval 3683
98	1767134479	-2309475844	-224951910
98	1767134479	-2309475844	-224951910

Interval 3684
27	1767149758	-2307403610	-1086138065
30	1767479722	-2307058041	-1085704573

Interval 3685
53	1767630254	-2306849087	-1085537842
27	1767721398	-2306733263	-1085439450

Interval 3686
27	1767775241	-2306690376	1085386424
35	1767775285	-2306690324	1085386471

Interval 3687
29	1767814121	-2306648000	-1085360301
39	1768661481	-2305804606	-1084379767

Interval 3688
39	1768685944	2305508907	-1084347088
47	1768901074	2305735375	-1084115122

Interval 3689
33	1768950431	-2305462184	-1084058585
27	1770257038	-2303842499	-1082721173

Interval 3690
58	1771474301	-2302051713	-1082692230
27	1773049481	-2300346883	-1080970578

Interval 3691
28	1773106072	2300290426	-1080917818
178	1773116349	2300300715	-1080906866

Interval 3692
67	1773118088	-2300278943	-1080905473
66	1773470599	-2299899309	-1080492751

Interval 3693
27	1773592893	-2299753863	638492920
48	1773654846	-2299701306	638556965

Interval 3694
29	1773806970	-2299480321	1060490223
11	1774825684	-2298392785	1061651149

Interval 3695
138	1774826159	-2298392077	1061651645
27	1774887750	-2298304567	1061751703

Interval 3696
32	1774910381	-2298281679	1061778082
48	1776022084	-2297115529	1063046837

Interval 3697
36	1776042494	599324238	1063094901
27	1776045259	599324721	1063097313

Interval 3698
50	1777181584	-2296456877	1063216712
61	1777603668	-2296013032	1063722124

Interval 3699
42	1777627179	-2295991095	-1063745412
27	1777627290	-2295990999	-1063745316

Interval 3700
29	1777635841	-2295982268	1063757342
6	1778151902	-2295456268	1064318170

Interval 3701
66	1778152451	-2295455600	1650884716
66	1778152451	-2295455600	1650884716

Interval 3702
204	1778153463	-2295454332	-2979920312
204	1778153463	-2295454332	-2979920312

Interval 3703
33	1778153700	-2295454266	1064321779
27	1781319150	-2292130242	1067674051

Interval 3704
32	1781366992	-2292073883	1067750652
28	1781842769	-2291425208	1068236630

Interval 3705
122	1781855631	-2291410967	1068261479
27	1784942498	-2288113583	1072045205

Interval 3706
31	1784969510	2288085128	1072074534
27	1784971613	2288087028	1072077384

Interval 3707
27	1784995248	-2288049131	1072105985
27	1785450874	-2287582894	1072587813

Interval 3708
42	1785451977	-2287581778	1072588990
29	1790064245	-2283140601	1078184216

Interval 3709
27	1790064788	-916976947	1078184779
39	1790066964	-916976237	1078188805

Interval 3710
9	1790067003	-2283135334	1078188844
48	1790861644	-2282310028	1079256710

Interval 3711
46	1790871594	-2281456896	1079266727
27	1790962090	-2281346922	1079397598

Interval 3712
32	1790971715	-2282287612	1079404935
39	1791757191	-2281477396	1080454908

Interval 3713
95	1791851771	-2281255340	-1630215234
81	1792885183	-2280169317	-1628493774

Interval 3714
51	1792900291	-2280157728	-1628462203
27	1793048987	-2280032024	-1628259751

Interval 3715
74	1793498891	1047107172	-1472249453
74	1793498891	1047107172	-1472249453

Interval 3716
58	1793967797	-2279109338	1624465569
27	1795842829	-2277219196	1627466038

Interval 3717
33	1795934450	2276838599	1627680194
27	1796101431	2276999999	1627933248

Interval 3718
52	1796168384	-2276783902	1628028947
27	1796221789	-2276723876	1628106601

Interval 3719
39	1796313823	-2276394488	-1053563911
55	1796615248	-2276088016	-1053155571

Interval 3720
56	1796665444	-2276041338	1053819811
59	1797460568	-2275259214	1055162990

Interval 3721
28	1797471732	-2275250228	810695732
49	1797471760	-2275250178	810695760

Interval 3722
35	1797485611	-2275233982	1055183207
58	1797573872	-2275142620	1055327652

Interval 3723
48	1797589291	-30324049	1055344361
42	1797589442	-30323904	1055344514

Interval 3724
79	1797589533	-2275129400	1055344607
73	1798360973	-2274364132	1056250812

Interval 3725
47	1798361159	-2274363971	2097731503
32	1798361329	-2274363816	2097731554

Interval 3726
64	1798361409	-2274363704	1056251263
27	1798364237	-2274360903	1056254045

Interval 3727
47	1798368473	-2274356443	2097732405
87	1798368632	-2274356244	2097732482

Interval 3728
70	1798368918	-2274355978	1056258851
45	1798526048	-2274194037	1056427185

Interval 3729
31	1798539561	-2274178391	1013559535
27	1801060370	-2271583650	1016576582

Interval 3730
40	1801093313	-2271564355	1619667895
46	1801319500	-2271351002	1619983904

Interval 3731
36	1801328291	-2271339090	-586094704
59	1801328872	-2271338492	-586094087

Interval 3732
1	1801328940	-2271338481	1620007918
33	1803725600	-2268751123	1623747577

Interval 3733
95	1804658279	222280312	-1611056368
95	1804658279	222280312	-1611056368

Interval 3734
32	1804991600	-2266974818	1630595397
75	1806374465	-2265564204	1632575483

Interval 3735
66	1806375262	-2265563383	-1280033530
66	1806375262	-2265563383	-1280033530

Interval 3736
69	1806400760	-2265532865	1632601188
36	1806548768	-2265404520	1633099033

Interval 3737
63	1806593227	-2265361122	-1624013411
27	1806599546	-2265355595	-1624006526

Interval 3738
66	1806618763	-652526701	-2717172580
66	1806618763	-652526701	-2717172580

Interval 3739
45	1806660317	-2265284017	1574904738
54	1806933577	-2265032409	1576339597

Interval 3740
27	1807248926	-2264749673	1628223273
39	1807251295	-2264746575	1628224987

Interval 3741
68	1807264481	-2264735606	-1630497237
27	1807277861	-2264718729	-1630477367

Interval 3742
29	1807352923	2264638442	244264589
32	1807353325	2264638844	244264991

Interval 3743
49	1807501506	72749645	2704925145
27	1807501766	72749905	2704925405

Interval 3744
30	1807739912	1273010569	1487240736
43	1807849038	1273135595	1487361060

Interval 3745
27	1808810319	-2264248728	-887408344
57	1809767529	-2263080593	-886253646

Interval 3746
186	1809770851	-2532928741	1744808940
186	1809770851	-2532928741	1744808940

Interval 3747
101	1809772657	-2263076626	-886248670
64	1811539696	-2261234401	-883985049

Interval 3748
151	1811564317	-2261206970	883935976
101	1811564644	-2261206693	883936307

Interval 3749
36	1811588068	-2261195941	-883929426
36	1813532226	-2259241693	-881390899

Interval 3750
3	1813532396	-2259241556	-881390762
46	1813626387	-2259148993	-881259341

Interval 3751
56	1813732967	-30623883	-881034866
27	1814005114	-30357022	-880661915

Interval 3752
27	1814052806	-30312950	-880605313
32	1814219778	-30148000	-880387335

Interval 3753
83	1814287564	-163486840	-1816625423
83	1814287564	-163486840	-1816625423

Interval 3754
41	1814289857	-30077903	-880189034
27	1814576077	-29781227	-879822446

Interval 3755
45	1814604750	-29754326	-879742110
27	1814632970	-29725537	-879703366

Interval 3756
27	1814911547	269368973	-975623250
31	1814996625	269452315	-975565823

Interval 3757
77	1815032323	-2699180257	-1315550119
77	1815032323	-2699180257	-1315550119

Interval 3758
69	1815127990	-675184047	612060468
69	1815127990	-675184047	612060468

Interval 3759
27	1815166840	269602726	-975385767
27	1815692633	270222473	-974996773

Interval 3760
63	1815751926	-1609191860	-1178742708
63	1815751926	-1609191860	-1178742708

Interval 3761
27	1815798026	270364719	-974937591
27	1815963044	270622033	-974795194

Interval 3762
56	1815981406	270636471	-154960696
27	1815981474	270636539	-154960657

Interval 3763
99	1815981595	270636660	-974781063
33	1816001031	270655898	-974760373

Interval 3764
52	1816016477	270670964	-974744243
58	1816030317	270685447	-974726016

Interval 3765
39	1816035725	270693790	-154959842
4	1816037605	270696129	-154959453

Interval 3766
75	1816037609	270696133	-974718008
27	1817332254	272142560	-973604403

Interval 3767
27	1817333934	-272143953	-973602641
27	1817334111	-272143776	-973602464

Interval 3768
27	1817338736	272152213	-973598699
30	1817346320	272167722	-973589772

Interval 3769
27	1817348606	72890101	-2705266518
27	1817349077	72891594	-2705264152

Interval 3770
29	1817351731	272181456	-973579640
27	1817950569	272965259	-973022652

Interval 3771
51	1817962080	272970306	-973011826
81	1818181328	273225482	-972870247

Interval 3772
91	1818236812	-273248741	-972818666
29	1818237385	-273248243	-972818150

Interval 3773
188	1818255063	273287634	-972778279
27	1819377836	274540623	-971789284

Interval 3774
68	1819387176	-703159252	-576990219
68	1819387176	-703159252	-576990219

Interval 3775
69	1819409718	274588710	-971765130
49	1822441808	278101429	-968987324

Interval 3776
27	1822471155	278476229	-968980753
30	1822507633	278498346	-968951568

Interval 3777
30	1822510060	278163759	-968949193
211	1822821729	278454185	-968702808

Interval 3778
79	1822832993	278519035	-968691800
75	1823529307	279462240	-968077767

Interval 3779
52	1823554092	-279539066	968064401
27	1823554524	-279538655	968064841

Interval 3780
63	1823560011	279540488	-968062992
59	1823945165	279984635	-967708572

Interval 3781
87	1823945352	279984822	1297521258
87	1823945352	279984822	1297521258

Interval 3782
112	1823945450	279984921	-967708224
64	1823946080	279985552	-967707628

Interval 3783
50	1823957507	280008328	1297535404
31	1823959843	280010656	1297537821

Interval 3784
82	1823975403	280025712	-967676661
31	1824091513	280159811	-967537765

Interval 3785
27	1824094710	-280265218	-967534297
32	1824192583	-280167103	-967453153

Interval 3786
27	1824194775	280266551	-967451432
34	1824551661	280660654	-967160851

Interval 3787
40	1824566832	-280673503	-967155251
50	1824574048	-280669428	-967151007

Interval 3788
65	1824601149	280719488	-967118152
27	1824632988	280753469	-967093795

Interval 3789
31	1824664721	-281469547	-967075382
52	1825146096	-280777444	-966623681

Interval 3790
29	1825149730	281490772	-966617086
31	1825648635	282103512	-966194528

Interval 3791
45	1825652399	282106481	-966191310
27	1825757978	282214113	-966035259

Interval 3792
27	1825805660	282265598	-965984806
27	1826097665	282577518	-965758113

Interval 3793
64	1826120232	282927243	-965741778
49	1826175537	282985572	-965699193

Interval 3794
36	1826235764	282623698	-965651426
52	1826409030	282846044	-965500752

Interval 3795
27	1826498586	283153598	-965419889
29	1827045640	283886364	-965020311

Interval 3796
27	1827121804	284000280	-964970368
27	1827503380	284366632	-964682690

Interval 3797
27	1827707731	284636642	963949897
27	1828138615	285028614	964404468

Interval 3798
27	1828404770	285404987	-963820838
27	1828954239	286005175	-963453256

Interval 3799
93	1828956980	1425291702	-2060146049
93	1828956980	1425291702	-2060146049

Interval 3800
63	1829088871	286186343	-963369717
27	1829574031	286938085	-962926865

Interval 3801
27	1829585275	286951954	-962916991
27	1829605216	286970380	-962900022

Interval 3802
27	1829611076	287117269	-962896419
43	1829625940	287135024	-962881174

Interval 3803
66	1829653323	287069780	-962857976
45	1829662963	287078244	-962849982

Interval 3804
51	1829701517	287155861	-962813545
27	1829789424	287246372	-962738438

Interval 3805
3	1829797378	287256938	-962733080
27	1830666067	288210915	-961775132

Interval 3806
50	1830737328	288268280	-961684416
31	1831215593	288742917	-961236545

Interval 3807
27	1831254975	-288785144	-961196293
46	1831255258	-288784843	-961195989

Interval 3808
31	1831274876	288801097	-961186766
27	1831670846	289237304	-960821103

Interval 3809
84	1831679186	289246306	960813064
27	1831680963	289248035	960814817

Interval 3810
66	1831712521	639012526	2406288527
66	1831712521	639012526	2406288527

Interval 3811
27	1831730108	289310277	-960741230
73	1831742904	289323881	-960726508

Interval 3812
78	1831752881	945227407	1006333361
78	1831752881	945227407	1006333361

Interval 3813
112	1831753128	2045201155	-586092918
112	1831753128	2045201155	-586092918

Interval 3814
140	1831787572	289367007	960698071
50	1831788476	289367736	960698822

Interval 3815
30	1831793558	289379156	-960692905
5	1832884372	290520621	-959439105

Interval 3816
84	1832884377	290520626	-583803903
30	1832892136	290526758	-583803830

Interval 3817
27	1832894622	290529480	-959423589
62	1833051373	290671204	-959223754

Interval 3818
31	1833101681	290721045	-959110568
27	1835572008	293263750	-956216112

Interval 3819
70	1835573470	-137543752	-956215447
70	1835573470	-137543752	-956215447

Interval 3820
22	1835573587	293265477	-956215378
27	1836072655	293807073	-955612248

Interval 3821
27	1836155896	293898755	-955523082
27	1836156864	293899723	-955522114

Interval 3822
70	1836179332	2414534679	-955497671
27	1836187484	2414536036	-955485234

Interval 3823
37	1836217968	293950690	-955458312
27	1836605159	294379108	-954981235

Interval 3824
81	1836634070	-1979192538	2785570008
81	1836634070	-1979192538	2785570008

Interval 3825
27	1836638471	294413489	-954924144
27	1836921178	294721995	-954534325

Interval 3826
27	1836953812	294775466	-954482075
38	1837191928	295026652	-954161979

Interval 3827
27	1837192631	-1297214511	-954161307
56	1837193027	-1297213970	-954160848

Interval 3828
32	1837193088	295027835	-954160810
35	1839401666	297392793	-951699283

Interval 3829
190	1839402458	297393519	-951698350
27	1841273477	299436312	-948024637

Interval 3830
27	1841328890	299492776	-947956636
57	1844179315	302417345	-945133343

Interval 3831
27	1844195720	-302736176	-945122618
51	1844354829	-302589512	-944933791

Interval 3832
64	1844399055	302448230	-944870012
101	1844439648	302489124	-944813912

Interval 3833
47	1844448289	-302555642	-944803180
29	1844504744	-302502667	-944713332

Interval 3834
27	1844604644	302826210	-944612824
86	1846829500	305222154	-941954887

Interval 3835
60	1846855356	-305347214	-941938831
102	1846871614	-305309413	-941918655

Interval 3836
31	1847104888	-305518788	-941689329
30	1847202351	-305425116	-941561125

Interval 3837
53	1847230279	-305745793	-941523389
27	1847332982	-305603190	-941438146

Interval 3838
39	1847366852	-1185627941	-941417117
62	1847458167	-1185626065	-941277392

Interval 3839
96	1847463148	305919768	-941273627
27	1848460610	306999236	-940144029

Interval 3840
27	1848466334	307004900	-940136395
71	1848767937	307314975	-939687952

Interval 3841
27	1848846620	307479349	-939577116
31	1849750210	308445536	-938647062

Interval 3842
119	1849762689	409009935	-2531474361
119	1849762689	409009935	-2531474361

Interval 3843
34	1849765396	308458817	-938637353
27	1851122390	309823545	-937107588

Interval 3844
92	1851170629	-309877414	-937035188
29	1851175376	-309872668	-937031197

Interval 3845
30	1851293419	309926602	-936878747
34	1851540585	310170196	-936605767

Interval 3846
30	1851576696	-310188996	-936574752
30	1851580573	-310183408	-936570100

Interval 3847
27	1851755528	310389244	-936385394
46	1852049024	310532815	-936223912

Interval 3848
71	1852113681	-1407063278	-2371756463
71	1852113681	-1407063278	-2371756463

Interval 3849
71	1852178404	310662355	-936053158
27	1852240350	310711123	-935965730

Interval 3850
27	1852240384	310711157	-847794458
39	1852240549	310711325	-847794285

Interval 3851
35	1852240802	310711577	-935965269
35	1852459514	310922694	-935725288

Interval 3852
54	1852463190	-450763490	-935720311
37	1852467763	-450763279	-935713567

Interval 3853
29	1852467967	310934752	-935713366
90	1852468262	310935029	-935713001

Interval 3854
207	1852468656	310935417	-935712493
27	1853318129	311826582	-934649197

Interval 3855
144	1853337540	-908805110	1460684634
144	1853337540	-908805110	1460684634

Interval 3856
145	1853359797	311878894	-934604546
27	1854089740	312623515	-933651306

Interval 3857
34	1854131487	313112306	-933600525
43	1854145699	313124547	-933575947

Interval 3858
33	1854218560	312773453	-933490860
36	1854297845	312864207	-933411574

Interval 3859
64	1854358831	-164437168	-933333238
64	1854358831	-164437168	-933333238

Interval 3860
98	1854359105	312927677	-933332928
31	1854430458	312990041	-933245409

Interval 3861
27	1854538806	313188292	-933130214
27	1855060600	313754528	-932468002

Interval 3862
27	1855067201	314292547	-932461453
27	1855820178	315117038	-931639066

Interval 3863
29	1855853357	313805881	-931598179
101	1856258248	314263617	-931109942

Interval 3864
47	1856266555	-314277627	931065289
29	1856266648	-314277552	931065382

Interval 3865
27	1856289168	315128927	-931052750
27	1860270162	319569008	-922986137

Interval 3866
27	1863962825	-2078149195	546601508
32	1864813794	-2077250029	547629411

Interval 3867
32	1864868569	-2076859418	547656179
27	1864869060	-2076858933	547656668

Interval 3868
50	1865001697	-2077127755	547707061
27	1865079813	-2077057500	547766696

Interval 3869
60	1865107046	2077029924	547787016
39	1865108010	2077030896	547788050

Interval 3870
109	1865112629	-2077017462	547790906
39	1865228088	-2076899599	547907848

Interval 3871
27	1865269860	-2076820354	547927398
27	1866257235	-2076151075	548510404

Interval 3872
27	1866685752	-2075772773	548901418
36	1866713397	-2075745702	548927557

Interval 3873
54	1866895889	-2076041567	548624881
27	1866948209	-2075979838	548682178

Interval 3874
27	1867206187	-2075737370	548936453
27	1869724965	-2072976389	551390366

Interval 3875
27	1869765245	-2072940422	-551432748
29	1869765429	-2072940232	-551432559

Interval 3876
43	1869808278	-2072904527	551480715
27	1869955606	-2072763379	551594499

Interval 3877
32	1870028988	-2072709413	551650501
48	1870775955	-2072024932	552294085

Interval 3878
92	1870793862	224448167	-1608393669
92	1870793862	224448167	-1608393669

Interval 3879
44	1870838810	-2071963828	552333472
27	1871011246	-2071786552	552525062

Interval 3880
32	1871069151	-2071745043	-244877644
49	1871069675	-2071744502	-244877103

Interval 3881
43	1871218026	-2071608819	244895517
32	1871218548	-2071608308	244896039

Interval 3882
84	1871623791	-2071261582	-516009995
38	1871825868	-2071062534	-515759093

Interval 3883
27	1871890301	-2071006668	-515682848
63	1873235342	-2069840848	-514277697

Interval 3884
1	1873355233	2276690337	-514155751
30	1873355341	2276690486	-514155614

Interval 3885
27	1873471753	2069626153	-514019764
64	1873659332	2069775334	-513847240

Interval 3886
50	1873682948	-2069588109	-513821505
27	1874665403	-2068760620	-512984778

Interval 3887
27	1874677415	-2068680301	-512966628
27	1874677570	-2068680162	-512966473

Interval 3888
27	1874695213	-2068731092	-512947156
27	1874695321	-2068730984	-512947046

Interval 3889
32	1874868008	-2068505129	-512786505
27	1875929246	-2067545508	-511671236

Interval 3890
85	1875988694	2030681680	-2845043417
85	1875988694	2030681680	-2845043417

Interval 3891
27	1876270935	-2064053234	-2242744630
57	1876386061	-2063926018	-2242608486

Interval 3892
27	1876637981	-2063661089	1099497183
36	1876827312	-2063427083	1099709551

Interval 3893
43	1876832066	-2063422932	1099714057
27	1876839319	-2063415788	1099719308

Interval 3894
54	1876890375	-527782926	1749191600
48	1876896557	-527782410	1749201950

Interval 3895
27	1876899277	-2063344358	1749205947
47	1876922900	-2063321081	1749262210

Interval 3896
49	1876926538	-2063314589	2392553273
39	1876938716	-2063301678	2392553517

Interval 3897
76	1876940902	-2063299246	1749286512
133	1877063152	-2063166831	1749490374

Interval 3898
51	1877063432	-2711582878	1749490656
27	1877063558	-2711582777	1749490781

Interval 3899
96	1877063717	-2063166311	1749490942
188	1877074577	-2063155452	1749502213

Interval 3900
75	1877078674	-2711580410	1749508009
75	1877078674	-2711580410	1749508009

Interval 3901
52	1877083723	-2063148168	1749521168
5	1877087143	-2063144666	1749524699

Interval 3902
89	1877087148	-2711579982	1749524704
89	1877087148	-2711579982	1749524704

Interval 3903
78	1877087499	-2063144234	1749525056
27	1877252479	-2062968808	1749820003

Interval 3904
63	1877252521	-27373298	1749820045
63	1877252521	-27373298	1749820045

Interval 3905
41	1877252782	-2062968473	1749820354
35	1877599874	-2062614333	1750173420

Interval 3906
31	1877603095	-2062611207	1750177396
60	1877603611	-2062610674	1750177972

Interval 3907
47	1877604643	-2062609420	1750179907
35	1878006236	-2062215719	1750744951

Interval 3908
35	1878014324	-1679025189	1750761922
33	1878014417	-1679025098	1750762015

Interval 3909
62	1878029057	-2062191647	1750807567
33	1878190592	-2062030857	1751028247

Interval 3910
51	1878237448	-1592143816	1751085420
36	1878238208	-1592143017	1751086163

Interval 3911
33	1878242761	-2061824358	1751091486
36	1880587274	-2059435178	1753715871

Interval 3912
93	1880631244	-880627591	-2454902239
93	1880631244	-880627591	-2454902239

Interval 3913
75	1880696545	-2059343171	1753844749
52	1880828763	-2059190406	1754021406

Interval 3914
35	1881018137	2168898769	1754033754
32	1882374040	2170284918	1755537667

Interval 3915
27	1882446421	2170373953	-1756546371
33	1882464393	2170390649	-1756528742

Interval 3916
29	1882712258	2170601270	-546429860
27	1883439330	2171270875	-545617221

Interval 3917
79	1883460984	-1063947233	-287694038
48	1883461248	-1063947001	-287693802

Interval 3918
36	1883489171	2171330785	-545557409
39	1887628076	2175640726	-540878042

Interval 3919
36	1887649889	2175679144	503764142
46	1888412582	2176449667	504843974

Interval 3920
35	1888416588	2176465316	504859240
36	1888419548	2176468557	504861114

Interval 3921
72	1888535693	2176602425	-1725417804
29	1888694901	2176784209	-1725196717

Interval 3922
27	1888698137	-2176791584	-1725194362
27	1888699542	-2176790271	-1725192935

Interval 3923
36	1888726373	2176806490	-1725169639
38	1890176215	2178377999	-1722760325

Interval 3924
44	1890186179	2178388545	1722752959
47	1890186264	2178388630	1722753045

Interval 3925
27	1890209206	2178416117	-1722729336
49	1890549594	2178752998	-1721008890

Interval 3926
40	1890551618	2178754706	-1763587788
27	1890923227	2179152297	-1763029799

Interval 3927
41	1890994752	2179229940	-1762897034
17	1891061869	2179296033	-1762819915

Interval 3928
49	1891061886	-951984035	-1762819866
74	1891063607	-951983911	-1762816860

Interval 3929
96	1891068182	2179302130	-1762811077
9	1891068679	2179302621	-1762810664

Interval 3930
67	1891068688	2179302630	-2544166271
67	1891068688	2179302630	-2544166271

Interval 3931
101	1891068778	2179302722	-1762810472
89	1892097366	2180354224	-1761866294

Interval 3932
43	1892160901	-2180938151	-1761832152
44	1892309449	-2180759517	-1761689913

Interval 3933
27	1892351636	2181079744	-1761680433
53	1894246963	2183060958	-1759797304

Interval 3934
28	1894273348	-2183105888	1759747356
27	1894276169	-2183102064	1759770114

Interval 3935
34	1894415441	2183214676	-1759620002
29	1896939505	2185941836	-1757168608

Interval 3936
50	1897032058	2186033027	-1757104522
49	1897454512	2186455736	-1756648657

Interval 3937
27	1898047315	2080146990	2243038698
35	1898101640	2080195643	2243134034

Interval 3938
43	1898104283	1256919372	-2017708163
59	1898104330	1256919419	-2017708100

Interval 3939
27	1898112279	2080202032	2243138300
27	1898273549	2080369088	2243340272

Interval 3940
63	1898276598	2080371927	-1447045006
63	1898276598	2080371927	-1447045006

Interval 3941
37	1898285000	2080384629	2243363954
63	1899727540	2081780370	2245060465

Interval 3942
51	1899747469	2081797947	590404096
27	1899747584	2081798062	590404211

Interval 3943
27	1899750766	2081801200	2245096956
27	1900361276	2082506594	2245802765

Interval 3944
38	1900420051	2082566190	2245890426
29	1900462726	2082621319	2245955377

Interval 3945
43	1900488423	2082647478	2245985495
27	1900515917	2082678782	2246030906

Interval 3946
31	1900546922	2082723514	2246065930
48	1901208919	2083509062	2246920323

Interval 3947
1	1901295563	-677631934	-168041441
68	1901295564	-677631866	-168041322

Interval 3948
39	1901423897	2083574481	2247222895
111	1901705672	2083864580	2247522820

Interval 3949
47	1901722117	2083880582	-2247544819
39	1901722318	2083880783	-2247544626

Interval 3950
27	1901747413	2083905422	2247570042
27	1901968174	2084147631	2247837081

Interval 3951
101	1901970109	2084149634	-751559393
101	1901970109	2084149634	-751559393

Interval 3952
95	1901973917	2084153272	2247841425
35	1902737048	2084915484	2248769743

Interval 3953
27	1902850385	2085531668	-2210764886
27	1903105065	2085696685	-2210541252

Interval 3954
27	1903142733	2085063838	-2210497588
47	1903143366	2085064471	-2210496935

Interval 3955
74	1903276246	2085168582	-2317321904
74	1903276246	2085168582	-2317321904

Interval 3956
27	1903276425	2085168761	-2210401569
27	1903276779	2085169115	-2210401215

Interval 3957
47	1903302000	2085192662	-2317285501
42	1903302161	2085192823	-2317285344

Interval 3958
66	1903466434	2085438867	2210800038
36	1903682766	2085476257	2210850152

Interval 3959
44	1903749361	2085894971	2210921232
51	1905192882	2086754821	2211982903

Interval 3960
44	1905193950	2086755956	1960934826
69	1905194006	2086756012	1960934882

Interval 3961
47	1905194247	2086756250	2211983737
43	1905308404	2086876300	2212112959

Interval 3962
15	1905309382	2086876877	2212113435
9	1905481893	2087080081	2212291051

Interval 3963
68	1905481902	2087104995	2212291060
68	1905481902	2087104995	2212291060

Interval 3964
32	1905482127	2087080315	2212291285
88	1905482210	2087080398	2212291368

Interval 3965
30	1905640345	2087201983	2212490014
27	1906523020	2091460928	2213233700

Interval 3966
89	1906574750	-1423259050	-2248904700
89	1906574750	-1423259050	-2248904700

Interval 3967
27	1906617696	2091564758	2213391521
29	1907214361	2092202022	2214027315

Interval 3968
82	1907214406	2092229834	2214027360
82	1907214406	2092229834	2214027360

Interval 3969
27	1907215400	2092202996	2214028336
89	1907242069	2092228830	2214053446

Interval 3970
39	1907243674	2092230228	2214055241
27	1908152161	2093181163	2215064424

Interval 3971
68	1908263904	-1057104077	1230519
68	1908263904	-1057104077	1230519

Interval 3972
27	1908355618	2093758244	2215195433
49	1908462544	2093834373	2215230052

Interval 3973
27	1908626708	2094436949	2101100151
95	1908840296	2094700175	2101344842

Interval 3974
48	1908851369	2094721915	-2100902550
41	1908892719	2094769177	-2100854378

Interval 3975
38	1908934979	2094814760	2096061795
42	1909034534	2094914774	2096194511

Interval 3976
18	1909068166	-2095042663	-2096370604
46	1909068206	-2095042595	-2096370536

Interval 3977
133	1909124911	1963395247	-766381116
133	1909124911	1963395247	-766381116

Interval 3978
65	1909149479	2095043244	2096371217
29	1910096308	2096003036	2097588756

Interval 3979
50	1910102876	2096012256	2097784745
27	1911374930	2097308550	2099200971

Interval 3980
35	1911480293	2097443330	-2125979031
27	1911859872	2097815518	-2125671147

Interval 3981
42	1911883230	2097860245	-2102474605
27	1912686751	2098640697	-2101547787

Interval 3982
43	1912914820	2098867401	2100579833
27	1913051896	2099003535	2100733399

Interval 3983
32	1913074856	2099026979	-2100281202
30	1913512521	2099517837	-2099646484

Interval 3984
27	1913584169	2099595669	2126042408
66	1913808337	2099819764	2126326882

Interval 3985
76	1913818954	2099829843	2126339817
78	1914965495	2101082725	2127780873

Interval 3986
64	1914965624	2101082854	919213336
64	1914965624	2101082854	919213336

Interval 3987
46	1914969589	2101086632	2127786188
31	1915030056	2101147406	2127865004

Interval 3988
63	1915105266	2101231966	2127996474
33	1915237103	2101369940	2128192433

Interval 3989
48	1915334223	2101482597	-1401757057
27	1915449729	2101594434	-1401600864

Interval 3990
26	1915449756	2101594461	839748284
27	1915454907	2101599465	839748757

Interval 3991
65	1915465364	2101608615	-1515428016
65	1915465364	2101608615	-1515428016

Interval 3992
35	1915466847	2101610072	-1401573061
28	1916884138	2103109421	-1399665486

Interval 3993
32	1916897257	2103124368	-1419120127
29	1917086418	2103318254	-1418885726

Interval 3994
31	1917087086	2103318927	-1418885004
27	1917741204	2104041601	-1418092082

Interval 3995
35	1917806551	2104105479	-1418000136
75	1919996473	2106423961	-1415272509

Interval 3996
60	1920000041	2106427618	-917000185
81	1920001049	2106428616	-916999972

Interval 3997
29	1920009812	2106437218	-1415260216
3	1920386419	2106834295	-1414752141

Interval 3998
73	1920386422	2106834298	-1730654593
73	1920386422	2106834298	-1730654593

Interval 3999
39	1920386509	2106834385	-1414752017
27	1920487530	2106953701	-1414637387

Interval 4000
67	1920507197	2106987473	1414617458
67	1920507197	2106987473	1414617458

Interval 4001
28	1920605297	2107101653	-1414502328
98	1922301829	2109783645	-1412344332

Interval 4002
127	1922320883	2109800928	-1412308698
39	1924444599	2112097889	-1410170761

Interval 4003
78	1924590705	2112260556	-2125621306
27	1925079749	2112784063	-2125118814

Interval 4004
31	1925173243	2112900123	-2124973162
27	1925552713	2113285694	-2124522059

Interval 4005
29	1925565632	2113301581	-2124493433
19	1925644677	2113403244	-2124354849

Interval 4006
27	1925736299	2113475015	2124297476
45	1925736347	2113475063	2124297524

Interval 4007
34	1925758191	2113518942	-2124253103
44	1927264087	2115220304	-2122545967

Interval 4008
30	1927269291	2115226186	-2122539385
36	1927369542	2115342099	-2122381105

Interval 4009
67	1927370043	2101176994	-2122380540
67	1927370043	2101176994	-2122380540

Interval 4010
32	1927374769	2115347047	-2122377196
42	1927570025	2115529584	-2122188483

Interval 4011
39	1927577719	-2115572729	-2122181848
30	1927604578	-2115550873	-2122144963

Interval 4012
42	1927699725	2115641246	-2122006162
27	1927792324	2115783650	-2121876926

Interval 4013
52	1927801323	2115793466	2121809032
43	1927815025	2115824671	2121823171

Interval 4014
20	1927882721	2115888245	-2121752960
27	1928988757	2117097648	-2120397816

Interval 4015
27	1929017145	2117571651	-2120357515
40	1929069517	2117626070	-2120301983

Interval 4016
71	1929181398	2117167733	-2120214730
27	1929522159	2117549031	-2119847956

Interval 4017
27	1929545568	2117691074	-2119825194
55	1930586184	2118830110	-2118683492

Interval 4018
30	1930608554	2118854943	-2118654547
36	1931339867	2119587718	-2117882566

Interval 4019
41	1931503868	2120638205	-2117543539
27	1931535015	2120681769	-2117470154

Interval 4020
53	1931566253	2119906025	-2117431630
32	1931647853	2119984148	-2117324330

Interval 4021
65	1931670799	2120009052	2129088019
11	1931821834	2120195932	2129259572

Interval 4022
82	1931821845	2120195943	-2129612352
30	1931822094	2120196162	-2129612159

Interval 4023
57	1931822127	2120196195	2129259865
30	1932269504	2120601234	2129611019

Interval 4024
44	1932279366	2120610296	2129618076
27	1932284512	2120619277	2129623837

Interval 4025
27	1932340125	2120776671	2129677101
42	1933385972	2121980833	2130667810

Interval 4026
27	1933423374	2122023241	-2130723867
61	1933423432	2122023299	-2130723775

Interval 4027
27	1933501074	2122095364	2130806110
170	1933567686	2122179102	2130861544

Interval 4028
78	1933573164	2122184507	-2130871096
7	1933573568	2122184911	-2130870764

Interval 4029
70	1933638619	2122251630	2130937144
27	1933727192	2122341985	2131019669

Interval 4030
217	1933744314	2122354990	-2131026798
54	1933744606	2122355282	-2131026666

Interval 4031
39	1933774639	2122391970	2131045272
155	1933820458	2122451624	2131087127

Interval 4032
25	1933848072	2122478448	-2131180034
29	1933884259	2122519604	-2131157330

Interval 4033
15	1933915499	2122555361	2131213716
134	1934461805	2123157965	2131755119

Interval 4034
301	1934493689	-2123208226	-2131773821
34	1934496414	-2123205685	-2131773136

Interval 4035
41	1934517356	2123252072	2131801422
100	1934525115	2123261851	2131806457

Interval 4036
69	1934546008	2123293995	-2131828116
69	1934546008	2123293995	-2131828116

Interval 4037
49	1934576313	2123320186	2131869163
44	1934582693	2123329650	2131878263

Interval 4038
42	1934628880	2123388956	-2132111042
27	1934830686	2123569856	-2131937631

Interval 4039
46	1934839755	2123593963	2132136624
27	1938142068	2127305544	2135488804

Interval 4040
27	1938158306	-2127311197	2135497039
31	1938158474	-2127311026	2135497208

Interval 4041
30	1938166750	2127325118	2135506203
32	1938578065	2127709134	2135877705

Interval 4042
27	1938587011	-2127919806	2135887811
39	1938781335	-2127721569	2136079887

Interval 4043
56	1938785432	2127937910	2136084378
44	1939360800	2128572523	2136652358

Interval 4044
32	1939363049	-2128646705	2136654544
98	1939363455	-2128646249	2136654945

Interval 4045
45	1939377940	2128592782	2136681947
178	1939378198	2128593042	2136682206

Interval 4046
27	1939383448	2128599447	2136690296
29	1939421267	2128637456	2136731415

Interval 4047
31	1939430032	2128668047	2136737277
106	1939462397	2128705069	2136767477

Interval 4048
94	1939498967	2129012874	2136785122
27	1939524716	2129030622	2136796036

Interval 4049
36	1939541727	2128741000	2136808968
43	1939756071	2128964290	2137059136

Interval 4050
29	1939789954	2129072782	2137102540
95	1939792543	2129076416	2137105474

Interval 4051
10	1939931338	-2129449557	2137220435
29	1940158675	-2129225235	2137381885

Interval 4052
33	1940271114	2129562346	2137470003
27	1941244752	2130563896	2138469341

Interval 4053
27	1941262410	2130592499	-2138477050
36	1941262625	2130592714	-2138476824

Interval 4054
27	1941288395	2130633833	2138497737
45	1941895446	2131307440	2139280873

Interval 4055
45	1941912295	2131325785	-2508259129
27	1941920078	2131350159	-2508247558

Interval 4056
43	1941972576	2131421549	2139462524
27	1942034502	2131501960	2139546565

Interval 4057
33	1942065029	-2131535275	-2139587727
36	1942065160	-2131535141	-2139587593

Interval 4058
30	1942076908	2131542881	2139618339
32	1942473202	2132014786	2140063273

Interval 4059
27	1942484567	-2132032654	-2140092799
27	1942484930	-2132032291	-2140092430

Interval 4060
41	1942511466	2132053244	-2140146309
59	1942517533	2132058691	-2140141127

Interval 4061
57	1942562817	2132125601	2140279914
110	1943041165	2132638993	2140809682

Interval 4062
27	1943071241	-2132904558	2140838822
69	1943260520	-2132741347	2140941007

Interval 4063
27	1943338071	2132680012	2140996191
34	1943338326	2132680267	2140996446

Interval 4064
43	1943369450	2132940337	2141026667
89	1943932650	2133583227	2141600759

Interval 4065
27	1943945331	2133593199	-2141607620
42	1943945413	2133593281	-2141607522

Interval 4066
85	1943991338	2133643094	2141657356
36	1944503144	2134258884	2142193162

Interval 4067
27	1944529510	2134287490	2142215037
43	1944651961	2134419529	2142295464

Interval 4068
30	1944659148	2134428809	-2142307562
27	1944662618	2134432435	-2142304981

Interval 4069
27	1944665207	2134434189	2142315754
47	1946818130	2136393737	2144106796

Interval 4070
46	1946868440	2136467969	2144148568
46	1949327993	2139350809	2146944540

Interval 4071
46	1949385764	2139460558	2147012042
32	1949429551	2139514437	2147057215

Interval 4072
31	1949434081	2139428802	2147060096
106	1949440857	2139436959	2147074436

Interval 4073
51	1949445220	2139523627	2147079072
52	1949612309	2139670851	2147243881

Interval 4074
55	1949632051	2139691457	2147261970
56	1949710419	2139768235	2147332875

Interval 4075
31	1949715049	2139774112	2147340596
56	1949871878	2139931983	2147457119

Interval 4076
72	1949881691	2139947225	2147488208
43	1950845222	2140889873	2148438707

Interval 4077
30	1950870359	2140905049	2148448965
41	1951088010	2141146155	2148667752

Interval 4078
158	1951133157	-2583766318	2148710674
57	1951133327	-2583766249	2148710844

Interval 4079
143	1951263603	2141647636	2148843813
53	1951802967	2142241610	2149473646

Interval 4080
27	1951803587	2142242221	2149474266
27	1953881858	2144444174	2151631603

Interval 4081
65	1953899258	2144456424	-2151643196
65	1953899258	2144456424	-2151643196

Interval 4082
64	1953925095	2144469026	2151667019
27	1954442316	2145064258	2152269708

Interval 4083
27	1954461320	-2145090145	2152295154
51	1954461566	-2145089875	2152295402

Interval 4084
39	1954472881	2145095114	2152303112
36	1954623134	2145282476	2152452128

Interval 4085
53	1954740648	2145396573	-2152610021
27	1954800015	2145462303	-2152544458

Interval 4086
43	1954816479	2145483305	2152701517
46	1956502876	2147189515	2154479214

Interval 4087
50	1956511760	2147200813	2154483002
57	1957704187	2148380658	2155817987

Interval 4088
65	1957726262	-2115226117	2122539419
65	1957726262	-2115226117	2122539419

Interval 4089
27	1957877771	2148504943	2155959692
37	1958672717	2149338221	2156948075

Interval 4090
44	1958690931	2149351275	-1060078311
44	1958691473	2149351823	-1060077823

Interval 4091
80	1958703759	2149357986	2156963436
27	1958759837	2149394994	2157007869

Interval 4092
114	1958825678	2149509147	2157129472
38	1959863803	2150614871	2158360934

Interval 4093
33	1959900845	2150673711	-2158409462
33	1959911912	2150688005	-2158390234

Interval 4094
26	1959916937	2150692552	2158428910
43	1960369887	2151189652	2159048090

Interval 4095
45	1960430261	-2151411552	2159111621
27	1960580516	-2151267743	2159312335

Interval 4096
49	1960608252	2151463994	2159348117
27	1962144198	2153079060	2160981308

Interval 4097
91	1962190832	2153109670	-2161026358
91	1962190832	2153109670	-2161026358

Interval 4098
31	1962221280	2153140183	2161060000
36	1963774485	2155016564	2163338730

Interval 4099
44	1963791274	2155040786	-2163447392
51	1963791735	2155041243	-2163446925

Interval 4100
27	1963862462	2155117744	2163543398
36	1964490998	2155803857	2164331234

Interval 4101
27	1964534924	2156043245	2164372477
27	1964537655	2156046769	2164404122

Interval 4102
34	1964581061	2155973672	2164456754
27	1964608852	2156006687	2164497591

Interval 4103
39	1964734611	2156174245	2164678386
48	1966270414	2157735214	2166351893

Interval 4104
49	1966386349	-2157793218	-2166428443
32	1966400564	-2157786392	-2166410832

Interval 4105
70	1966483890	2157898826	2166577900
55	1968068113	2159449721	2168195489

Interval 4106
4	1968116611	-2159514149	2168243700
27	1968116789	-2159513948	2168243878

Interval 4107
27	1968131669	2159535469	2168264928
29	1968845517	2160224450	2168995382

Interval 4108
55	1968849866	2160228786	-2395685095
31	1968918351	2160298668	-2395629345

Interval 4109
43	1968945831	2160321476	2169110008
27	1970779658	2162104277	2171031870

Interval 4110
27	1970787430	2162208977	2171039709
27	1971152024	2162593315	2171505980

Interval 4111
38	1971163668	2162132246	2171516428
27	1971203378	2162168735	2171560496

Interval 4112
29	1971226224	2162664526	2171596479
45	1971540025	2163017501	2172067217

Interval 4113
32	1971554529	-1767751011	-612114384
90	1971554567	-1767750915	-612114288

Interval 4114
1	1971575107	2163050305	2172149960
43	1973244241	2164850778	2174025681

Interval 4115
66	1973327886	2312906572	-1333667796
66	1973327886	2312906572	-1333667796

Interval 4116
41	1973341660	2164951669	2174141546
59	1973538863	2165133753	2174380064

Interval 4117
29	1973544253	2165139101	2174387440
27	1973555331	2165149267	2174402231

Interval 4118
27	1973557624	-2368932253	2174405634
37	1973558444	-2368932188	2174406638

Interval 4119
96	1973558481	2165152270	2174406675
27	1973910578	2165398741	2174853637

Interval 4120
63	1973918079	2165406410	487681515
63	1973918079	2165406410	487681515

Interval 4121
27	1973918143	2165406474	2174864801
27	1976041465	2167696402	2177595665

Interval 4122
36	1976049849	-2223218684	1407836316
50	1976049902	-2223217868	1407846888

Interval 4123
32	1976065936	2167724246	2177619422
41	1976137194	2167805552	2177697590

Interval 4124
32	1976198392	-2167884991	2177766740
27	1976232208	-2167845376	2177805941

Interval 4125
66	1976263790	2167921131	2177842544
33	1976852238	2168504135	2178400195

Interval 4126
133	1976971883	-1678098797	-2522156880
33	1976972039	-1678098740	-2522156822

Interval 4127
39	1977020137	2168629595	2178542801
105	1977253074	2168850980	2178792446

Interval 4128
47	1980457233	320366614	-922302203
31	1980858033	320820856	-921800460

Interval 4129
79	1981148174	321783011	-921435084
27	1981313405	321941976	-921254368

Interval 4130
32	1981336324	321127044	-921225635
30	1981986302	321668999	-920643129

Interval 4131
65	1982082229	321974338	-920559283
29	1982887995	322881178	-919696888

Interval 4132
27	1983046322	1003680860	62626230
60	1983046380	1003680918	62626288

Interval 4133
40	1983049372	323038245	-919492702
27	1983056151	323048855	-919488293

Interval 4134
31	1983215593	1133608878	2226486561
53	1983215666	1133612275	2226489500

Interval 4135
28	1983276818	323286555	-919202250
31	1984800994	325078057	-917533923

Interval 4136
27	1984811116	325088778	917511496
35	1984811717	325089379	917512045

Interval 4137
33	1984828799	325101915	-917505944
50	1985189614	325467623	-917098970

Interval 4138
68	1985192911	325472085	917092654
27	1985193176	325472350	917092919

Interval 4139
43	1985196006	325476455	-917078399
84	1985232096	325526070	-917010413

Interval 4140
147	1985248163	325549815	-916973730
27	1986003802	326331937	-916017976

Interval 4141
48	1986015697	264736098	1792514269
31	1986024246	264743502	1792522741

Interval 4142
28	1986036762	326347469	-915996581
40	1986996690	327244068	-915122339

Interval 4143
28	1987437410	327418646	-914724442
32	1989785330	329912021	-911383000

Interval 4144
54	1989861264	329988296	911291557
68	1989861482	329988523	911291795

Interval 4145
68	1989868570	329994994	-911280430
27	1991875573	332215602	-909316740

Interval 4146
139	1991883662	1408862529	-2370997789
139	1991883662	1408862529	-2370997789

Interval 4147
27	1992057073	332397025	-909012403
45	1993823984	334467044	-906730293

Interval 4148
79	1993844242	334493393	-906690545
43	1993907754	334575290	-906618242

Interval 4149
58	1993920767	-334598168	906597827
39	1993921136	-334597820	906598195

Interval 4150
32	1993946879	334621488	-906587428
30	1994238923	334966927	-906297226

Interval 4151
36	1994275337	335143658	-906257318
34	1994315631	335172759	-906228889

Interval 4152
47	1994389176	335116705	-906171709
27	1994395005	335122357	-906168300

Interval 4153
27	1994640430	335450520	-905995766
62	1995011058	335956927	-905422073

Interval 4154
54	1995133522	336084786	905257949
40	1995134523	336085783	905258948

Interval 4155
62	1995147589	336114113	-905212781
27	1996130882	337318211	-904185192

Interval 4156
33	1996145634	337354599	904165057
38	1996158185	337362212	904175249

Interval 4157
32	1996175059	337374912	-904159618
29	1997110308	338512255	-903194059

Interval 4158
27	1997316595	338674093	-902866404
27	2001095121	343020547	-898670194

Interval 4159
36	2001146184	343078463	898599066
41	2001168649	343107460	898633105

Interval 4160
30	2001315126	343222275	-898409723
28	2003385920	345485621	-895974246

Interval 4161
72	2003394728	-1509070577	-895964226
72	2003394728	-1509070577	-895964226

Interval 4162
27	2003411942	345538299	-895945576
27	2003721114	345918422	-895672049

Interval 4163
40	2003728242	345925259	-895667410
27	2005020061	347357998	-894184735

Interval 4164
27	2005053719	347456368	-894120098
27	2006324512	348887087	-892690687

Interval 4165
33	2006731835	-349424834	-892248584
29	2006760058	-349375095	-892225039

Interval 4166
31	2006861738	349561869	-892146434
27	2010108116	353069446	-888546186

Interval 4167
38	2010224924	1273285487	1487443673
29	2011129134	1274180166	1488338205

Interval 4168
27	2011249234	1274329628	1488426993
27	2012667586	1275755846	1489890321

Interval 4169
48	2012680494	1275773082	1489914598
92	2013653015	1276806272	1491260113

Interval 4170
45	2013656746	1276809746	1491262789
36	2014416023	1277551691	1492200039

Interval 4171
69	2014416069	1277551737	-1136526814
69	2014416069	1277551737	-1136526814

Interval 4172
34	2014416236	1277551905	1492200254
70	2015225030	1278354162	1493124627

Interval 4173
65	2015303317	-1313195876	2723754588
65	2015303317	-1313195876	2723754588

Interval 4174
36	2015362140	1278472778	1493209281
34	2016280181	1279540527	1494231412

Interval 4175
27	2016319068	-1056926542	1532784
60	2016319876	-1056918732	1541207

Interval 4176
59	2016335207	1279602805	1494299961
27	2018321181	1281582999	1496679049

Interval 4177
75	2018321787	2551204959	1496679599
75	2018321787	2551204959	1496679599

Interval 4178
54	2018339872	1281604025	1496698522
35	2018640952	1281923569	1497130439

Interval 4179
31	2018661661	-1281947065	1497149610
40	2018661697	-1281947020	1497149646

Interval 4180
27	2018722231	1282031869	1497199932
51	2020418172	1283872569	1498963779

Interval 4181
65	2020430939	1283884105	-1976802330
65	2020430939	1283884105	-1976802330

Interval 4182
5	2020431004	1283884170	1498990269
30	2020938490	1284376598	1499538376

Interval 4183
27	2020981889	1284413360	-1499576381
36	2020982058	1284413529	-1499576213

Interval 4184
123	2020989310	1284422595	1499585143
46	2023091075	1286629801	1501564298

Interval 4185
138	2023341433	2142241681	2149473717
138	2023341433	2142241681	2149473717

Interval 4186
49	2023495950	1287060098	1501919751
66	2029391986	1293335304	1507875949

Interval 4187
62	2029413626	1341539657	1990950077
62	2029413626	1341539657	1990950077

Interval 4188
57	2029443706	1293390256	1507943252
60	2033185883	1297205587	1511549962

Interval 4189
107	2033194609	1297220368	1511560979
40	2034346261	1298429623	1512770520

Interval 4190
29	2034356705	-1298444825	1512785765
27	2034356869	-1298444663	1512785929

Interval 4191
68	2034367358	1298454821	1512798250
27	2034715475	1298823621	1513160446

Interval 4192
52	2034820857	1298954628	1513282309
85	2034820929	1298954700	1513282382

Interval 4193
27	2034913324	1299053773	1513388036
60	2036006404	1300231750	1514811456

Interval 4194
47	2036008611	1300233905	844565209
38	2036009980	1300235286	844566653

Interval 4195
45	2036011079	1300236367	1514816530
31	2036379200	1300627491	1515373284

Interval 4196
27	2036430466	1300669329	1515452474
35	2036458490	1300702435	1515489824

Interval 4197
76	2036462239	1300705783	-1739276415
76	2036462239	1300705783	-1739276415

Interval 4198
31	2036463187	1300706670	1515496626
67	2036478930	1300717785	1515516890

Interval 4199
59	2036494084	-1300993656	1515544254
27	2036749095	-1300738735	1515836119

Interval 4200
36	2036758248	1301006251	1515843902
34	2039730405	1304183763	1518961537

Interval 4201
37	2039788345	-1304453439	1519043289
34	2039873882	-1304363621	1519152704

Interval 4202
48	2039908183	-1304319967	-1519186441
27	2039908247	-1304319924	-1519186398

Interval 4203
44	2039950080	1304507923	1519224462
29	2040216472	1304807647	1519508767

Interval 4204
64	2040267445	-1304854418	1519537973
54	2040267626	-1304854247	1519538155

Interval 4205
56	2040285178	1304866009	1519556215
36	2040332847	1304919192	1519604008

Interval 4206
98	2040353967	1304939394	1519621185
27	2040449693	1305035864	1519739063

Interval 4207
74	2040459358	-41917177	-1220463577
27	2040459442	-41917140	-1220463540

Interval 4208
27	2040459554	41916776	1220463152
34	2040459742	41916961	1220463354

Interval 4209
31	2040470693	1305057509	1519790455
40	2040591301	1305179603	1519945341

Interval 4210
27	2040609449	-1304927037	1519959138
27	2040609591	-1304926895	1519959280

Interval 4211
27	2040625661	1305210197	1519976821
27	2041705519	1306343737	1521055060

Interval 4212
36	2041705581	1306343799	-2791515918
58	2041705627	1306343846	-2791515854

Interval 4213
72	2041705824	1306344043	1521055364
29	2042551931	1307255345	1522047032

Interval 4214
27	2042651101	1307387089	1522155643
34	2045080746	1309870262	1524907034

Interval 4215
29	2045133657	1309922525	-1524968625
27	2045139690	1309926557	-1524958453

Interval 4216
110	2045171308	1309953141	1525006913
42	2045218609	1310018631	1525045305

Interval 4217
85	2045259331	1310058413	-1525196164
27	2045423609	1310261396	-1525059423

Interval 4218
41	2045473336	1310312797	1525255334
27	2045849600	1310744618	1525658879

Interval 4219
31	2045865167	-1310760271	-1525688602
62	2045865229	-1310760178	-1525688509

Interval 4220
34	2045883344	1310777360	1525714002
83	2046788601	1311708160	1526735858

Interval 4221
42	2046829604	-1311775312	-1526799319
27	2046829668	-1311775263	-1526799269

Interval 4222
15	2046848750	1311786283	1526811887
30	2048101379	1313180531	1528052155

Interval 4223
43	2048115869	1313196993	1528061826
35	2049581563	1314708325	1529782085

Interval 4224
27	2049598325	1314723613	1529813061
27	2049744285	1314860090	1530056636

Interval 4225
30	2049829441	1314950511	1529790454
53	2049829500	1314950570	1529790513

Interval 4226
38	2049846115	1314964881	1530225631
27	2050999427	1316125223	1531920314

Interval 4227
72	2051050330	1768740997	613245184
72	2051050330	1768740997	613245184

Interval 4228
39	2051174729	1316276106	1532149923
32	2053809153	1319201864	1534952321

Interval 4229
81	2053831873	843782449	2392346892
81	2053831873	843782449	2392346892

Interval 4230
29	2053852909	1319243879	1534981592
27	2054221771	1319631145	1535472571

Interval 4231
47	2054222646	1319631957	-2491495944
27	2054224201	1319633516	-2491494413

Interval 4232
29	2054276547	1319686075	1535506469
27	2054634013	1320051592	1536169272

Interval 4233
36	2054700123	1320128644	2849029103
99	2055451290	1320727093	2849710492

Interval 4234
92	2055451416	-1646090539	2849710618
92	2055451416	-1646090539	2849710618

Interval 4235
74	2055451608	1320727409	2849710848
27	2055644127	1320918702	2849934240

Interval 4236
11	2055644251	1320918826	2849934364
27	2056769993	1322108495	2851297638

Interval 4237
68	2056770024	1322108526	-1713033444
68	2056770024	1322108526	-1713033444

Interval 4238
32	2056772952	1322110944	2851299400
92	2057124222	1322463218	2851737484

Interval 4239
35	2057169085	1322643019	2851848505
28	2057188020	1322661501	2851874774

Interval 4240
77	2057210460	-1322599120	2851902969
27	2057328500	-1322481710	2852061409

Interval 4241
43	2057352094	1322950059	2852095463
32	2057359448	1322957887	2852108053

Interval 4242
31	2057371549	1322970650	2852121822
30	2057763354	1323355796	2852735591

Interval 4243
65	2057765789	1323357900	2852738515
61	2058055708	1323692113	2853079968

Interval 4244
140	2058056571	-1605160392	2853080692
140	2058056571	-1605160392	2853080692

Interval 4245
63	2058057272	1323693868	2398987420
63	2058057272	1323693868	2398987420

Interval 4246
27	2058057720	1323694439	2853082080
27	2058192642	1323829432	2853239546

Interval 4247
27	2058247716	1323883493	2853309122
27	2059037003	1324713594	2854220747

Interval 4248
79	2059058144	-770126239	-961766910
79	2059058144	-770126239	-961766910

Interval 4249
46	2059059235	1324736818	2854248806
47	2059606979	1325304279	2854946979

Interval 4250
50	2059607834	1325304988	-2848011351
27	2059607920	1325305074	-2848011288

Interval 4251
43	2059608382	1325305511	2854949003
48	2059609012	1325306167	2854949688

Interval 4252
12	2059609409	1325306551	2854950273
38	2059714249	1325442260	2855042732

Interval 4253
63	2059716845	1325445206	-1769583051
39	2059720352	1325447897	-1769582671

Interval 4254
27	2059720757	1325448079	2855058339
27	2059727096	1325453904	2855072569

Interval 4255
34	2059973892	1325690660	2855398774
27	2059992974	1325711261	2855419915

Interval 4256
27	2060028563	1325747274	2855482063
27	2060942590	1326293714	2856115078

Interval 4257
69	2061062623	-1326614072	2856278840
37	2061114405	-1326555254	2856333743

Interval 4258
94	2061117648	1816769136	-1296155410
94	2061117648	1816769136	-1296155410

Interval 4259
27	2061130271	-1326540666	2856355768
39	2061261781	-1326411455	2856558928

Interval 4260
27	2061284761	1326638530	2856582797
27	2061885252	1327197121	2857350821

Interval 4261
86	2061895257	85607180	-2682438778
86	2061895257	85607180	-2682438778

Interval 4262
27	2061908372	1327221267	2857385375
33	2064295162	1329659059	2860714295

Interval 4263
39	2064386114	1329965484	-2860840661
27	2064422876	1329999770	-2860787642

Interval 4264
88	2064450966	1330028004	2860927390
36	2064739275	1330312954	2861269816

Interval 4265
32	2064808630	1330386801	2861358279
37	2066478810	1332076041	2863243577

Interval 4266
50	2066556569	1332157042	2863323602
27	2067085223	1332674189	2863917815

Interval 4267
27	2067085631	1332674581	-1477595221
39	2067085685	1332674635	-1477595157

Interval 4268
3	2067085724	1332674674	2863918943
27	2067341542	1332948498	2864213453

Interval 4269
49	2067526758	1333150822	1977905083
47	2068620509	1334321295	1982299782

Interval 4270
39	2068635419	2071015568	525833471
129	2068635725	2071015874	525833777

Interval 4271
27	2068686040	1334377595	1982463181
27	2073271214	1339074459	1988003744

Interval 4272
28	2073272121	1339075848	1988005929
101	2074190197	1340120507	1989077688

Interval 4273
32	2074201173	1340130217	1989092826
27	2075606050	1341538940	1990948933

Interval 4274
24	2075606823	1341539719	1990950139
33	2075848823	1341780275	1991205657

Interval 4275
50	2075857569	1341788059	1991215005
27	2076343224	1342312108	1991830239

Interval 4276
87	2076343296	-2659927738	1991830311
87	2076343296	-2659927738	1991830311

Interval 4277
104	2076343396	1342312280	1991830411
27	2076495115	1342465991	1992035560

Interval 4278
34	2076509615	1342480923	-1992053394
50	2076509654	1342480962	-1992053339

Interval 4279
39	2076518207	1342508215	1992061190
27	2076747440	1342744382	1992291178

Interval 4280
108	2076750353	-848505012	-1992442625
108	2076750353	-848505012	-1992442625

Interval 4281
30	2076752834	1342750454	1992301312
34	2076849327	1342850923	1992435529

Interval 4282
34	2076859811	1342861231	1992446367
122	2077792214	1343765593	1993571819

Interval 4283
94	2077815745	-2393927065	1993624207
47	2077830963	-2393925527	1993646171

Interval 4284
27	2077857120	1343822652	1993674967
69	2078313609	1344238414	1994253462

Interval 4285
27	2078324590	1344298692	1994265891
29	2078539695	1344526686	1994553572

Interval 4286
45	2078585294	1344270542	1994594632
42	2078585554	1344270802	1994594891

Interval 4287
37	2078606480	1344579115	1994620766
37	2079387484	1345347902	1995576069

Interval 4288
67	2079392301	1345352533	551598428
67	2079392301	1345352533	551598428

Interval 4289
27	2079400891	1345360277	1995593426
27	2079402033	1345361403	1995594539

Interval 4290
69	2079547321	1345354489	1995641070
69	2079547321	1345354489	1995641070

Interval 4291
27	2079614977	1345512866	1995757711
42	2079621494	1345519249	1995768858

Interval 4292
27	2079635931	1345533667	1995784466
77	2079636518	1345534119	1995785172

Interval 4293
67	2079638473	1345536058	1995770922
67	2079638473	1345536058	1995770922

Interval 4294
48	2079638767	1345536352	1995788267
27	2079766760	1345674204	1995992232

Interval 4295
63	2079767277	1345674720	1995757525
63	2079767277	1345674720	1995757525

Interval 4296
43	2079774575	1345682647	1996001453
27	2079820452	1345737933	1996048542

Interval 4297
75	2079836125	1345756952	551598834
75	2079836125	1345756952	551598834

Interval 4298
29	2079910721	1345855067	1996176175
84	2080328530	1346286745	1996638653

Interval 4299
81	2080329436	-2237364571	1996641538
81	2080329436	-2237364571	1996641538

Interval 4300
86	2080329519	1346287542	1996641621
43	2080337280	1346294096	1996649295

Interval 4301
55	2080337670	1346294493	1996649674
27	2080341497	1346298469	1996654215

Interval 4302
66	2080342351	1346299456	-675191494
66	2080342351	1346299456	-675191494

Interval 4303
48	2080342521	1346299638	1996655211
27	2080349595	1346306388	1996663061

Interval 4304
27	2080357914	1476808659	1996671905
46	2080360545	1476808924	1996674316

Interval 4305
32	2080361274	1346312690	1996675083
1	2080893662	1346857539	1997245322

Interval 4306
99	2080896883	1346860889	2733456171
99	2080896883	1346860889	2733456171

Interval 4307
31	2080897195	1346861201	1997249069
27	2080930408	1346894683	1997283869

Interval 4308
92	2080939055	1346904048	-1580098836
92	2080939055	1346904048	-1580098836

Interval 4309
27	2080947127	1346911600	1997303304
27	2081407043	1347499019	1997781203

Interval 4310
66	2081428766	1083550990	-271937376
66	2081428766	1083550990	-271937376

Interval 4311
43	2084759413	-1603046410	2400996064
27	2086461736	-1600910345	2402993583

Interval 4312
35	2086510060	-1600854660	2403083863
90	2087797161	-1599544530	2404589981

Interval 4313
45	2087800598	-1599540973	-2404594192
34	2087800758	-1599540918	-2404594141

Interval 4314
38	2087808922	-1599531893	2404602543
59	2089495465	-1597823647	2406254989

Interval 4315
41	2089580980	-1597771736	2406323023
27	2092354665	-1594898942	2409573872

Interval 4316
83	2092380844	1701093779	2564793951
83	2092380844	1701093779	2564793951

Interval 4317
30	2092386444	-1594843581	2409633391
42	2092414404	-1594805129	2409668904

Interval 4318
69	2092414454	-1594805052	-2915577143
69	2092414454	-1594805052	-2915577143

Interval 4319
27	2092414545	-1594805003	2409669045
31	2093220098	-1594031576	2410690234

Interval 4320
59	2093236149	-1593617543	2410708185
31	2093303341	-1593552802	2410788348

Interval 4321
27	2093313996	-1593877933	2410797492
32	2093535172	-1593652532	2411046098

Interval 4322
49	2093548916	-1593529072	2411061589
51	2094142247	-1592919355	2411573135

Interval 4323
36	2094188669	-1592873246	2411626069
30	2094355731	-1592701202	2411713683

Interval 4324
27	2094426991	1591475270	2411786250
27	2094633504	1591718637	2412025735

Interval 4325
37	2094841931	-1592388921	2412343555
30	2094906902	-1592314399	2412421589

Interval 4326
42	2094936132	1590533300	2412453487
37	2094957970	1590555080	2412473148

Interval 4327
47	2095029232	1592028371	-2412876154
103	2095120483	1592142679	-2412793255

Interval 4328
75	2095327557	1590687997	2413359474
36	2095348787	1590723444	2413386807

Interval 4329
59	2095364595	-1591382914	2413399824
50	2095365823	-1591381929	2413401170

Interval 4330
58	2095367213	-90801150	2413402557
27	2095367354	-90801032	2413403075

Interval 4331
77	2095367388	-1591380187	2413403109
24	2095552420	-1591164933	2413675559

Interval 4332
72	2095552444	-149891964	2413675583
72	2095552444	-149891964	2413675583

Interval 4333
27	2095658197	-1591023088	2413844222
27	2095705835	-1590984235	2413923290

Interval 4334
27	2096324727	-1788953222	-1439578420
33	2096655431	-1788588122	-1439264121

Interval 4335
49	2096695973	-896708983	-1442855978
48	2096696204	-896708750	-1442855745

Interval 4336
62	2096722258	666043966	2242055374
62	2096722258	666043966	2242055374

Interval 4337
63	2096826900	-1788491279	-1439055529
77	2096851559	-1788473180	-1439037871

Interval 4338
79	2096896028	-414527528	-1438970570
81	2096896570	-414527324	-1438969614

Interval 4339
34	2096896658	-1788425718	-1438969573
47	2097111515	-1788196272	-1438769038

Interval 4340
29	2097322498	1788074767	-1438391299
38	2097322550	1788074819	-1438391238

Interval 4341
30	2097514167	1787796095	-1977377713
35	2097592813	1787871525	-1977265413

Interval 4342
8	2097593172	1787871879	-1977265057
52	2097762853	1788012388	-1977110291

Interval 4343
43	2097831392	-1787741696	-1977037155
32	2097872601	-1787701764	-1976933860

Interval 4344
27	2098033917	-1787555528	-1697363902
27	2098037985	-1787552856	-1697353927

Interval 4345
3	2098063375	-1787453612	-1697317745
66	2098063412	-1787453512	-1697317645

Interval 4346
27	2098151227	-1787379001	-2835354528
86	2098473786	-1787045581	-2834947770

Interval 4347
29	2098508089	-1787012790	2834799819
39	2098534490	-1786984640	2834830169

Interval 4348
55	2098552884	-1786970702	2834088111
35	2098848221	-1786671844	2834411756

Interval 4349
42	2098896310	-1786616133	-376171613
44	2098912646	-1786599982	-376151755

Interval 4350
27	2098913769	-1786598745	-2833984587
43	2099082324	-1786407193	-2833802808

Interval 4351
35	2099106257	-1786384210	2832093091
108	2099163788	-1786326840	2832185415

Interval 4352
27	2099166642	-1786324952	-992256558
95	2099167372	-1786324154	-992255760

Interval 4353
27	2099171171	-1786320433	2832194721
27	2099200029	-1786288932	2832241502

Interval 4354
33	2099339101	-1786171941	-2833383059
30	2099341854	-1786168986	-2833379457

Interval 4355
65	2099342534	-1786168240	2831974222
44	2099352856	-1786158531	2831986399

Interval 4356
27	2099396268	-1786111594	-2833335474
27	2099809903	-1785698743	-2832887322

Interval 4357
45	2099818720	-1785690427	2832874413
49	2099818783	-1785690360	2832874473

Interval 4358
67	2099820566	-1785688425	-2832870008
44	2099956158	-1785553330	-2832730037

Interval 4359
43	2100144923	-2112843265	-2832499201
27	2100146174	-2112842904	-2832498097

Interval 4360
44	2100790351	-1784888533	-244480364
49	2100881618	-1784747795	-244423625

Interval 4361
52	2101044370	-1784643459	673011919
140	2101560921	-1784091557	673604238

Interval 4362
44	2101577662	-1784077174	673637606
76	2101777125	-1783879426	673886434

Interval 4363
37	2101785220	-1783866574	673897042
38	2102017983	-1783636585	674141234

Interval 4364
62	2102087866	-1426132669	-2507721271
62	2102087866	-1426132669	-2507721271

Interval 4365
27	2102529846	-1783292987	674300956
31	2103232931	-1782581053	675189346

Interval 4366
54	2103233695	-1782580280	675191578
63	2103375725	-1782470237	675371345

Interval 4367
87	2103380629	1409562567	-2370160646
87	2103380629	1409562567	-2370160646

Interval 4368
1	2103388918	-1782460346	-776104079
81	2103388961	-1782460223	-776103965

Interval 4369
31	2103389641	-1782459574	675386382
20	2103582277	-1782283970	675665353

Interval 4370
32	2103582446	-1782283789	675665522
35	2103711063	-1782147034	675789380

Interval 4371
62	2103711720	-488449289	675790075
62	2103711720	-488449289	675790075

Interval 4372
71	2103715139	-1782143900	675793598
51	2104013462	-1781849573	676125398

Interval 4373
33	2104113643	-1781714717	-676244070
41	2104113684	-1781714668	-676244024

Interval 4374
34	2104118966	-1781709684	676250244
53	2104273390	-1781527094	676384077

Interval 4375
27	2104353794	297393266	-951698791
45	2104353964	297393432	-951698591

Interval 4376
56	2104435097	1035705718	26792037
8	2104435166	1035705783	26792105

Interval 4377
33	2104446928	-1781201969	676524833
67	2104697574	-1780970425	676817126

Interval 4378
37	2104764880	-1780871356	676935338
27	2108339420	-1777038455	680653224

Interval 4379
69	2108356927	-1777023027	-680683749
27	2108357174	-1777022822	-680683544

Interval 4380
27	2108370906	-1777008129	680710373
27	2110410626	-1774817915	682838740

Interval 4381
40	2110477877	-1774764367	682907369
43	2112609644	-1772591244	685262109

Interval 4382
27	2112799109	-1772394666	-687302654
92	2113389694	-1771825656	-686574308

Interval 4383
35	2113395755	-1771819347	2316641797
72	2113395794	-1771819271	2316641836

Interval 4384
70	2113399209	-1771816095	-686566845
41	2113594830	-1771628307	-686340759

Interval 4385
41	2113600477	-1771624241	-686333917
31	2113614079	-1771611371	-686317430

Interval 4386
47	2113614224	-1771611210	-686317269
27	2114158625	-1771052715	-685478451

Interval 4387
36	2114185210	-1771026906	687431333
47	2114477735	-1770734358	687792084

Interval 4388
32	2114556854	-1770649847	-615325517
84	2114831673	-1770372929	-615020347

Interval 4389
71	2114858943	-2225512530	-614976855
71	2114858943	-2225512530	-614976855

Interval 4390
164	2114859304	-1770349634	-614976412
2	2114861507	-1770347577	-614974352

Interval 4391
42	2114861661	-1770347384	-614974158
27	2115972718	-1769239115	-613759693

Interval 4392
31	2116007586	-1769198890	615697845
39	2116046103	-1769160179	615725877

Interval 4393
50	2116046148	-1769160123	-613711734
39	2116258238	-1768934184	-613443746

Interval 4394
32	2116258413	-1768934014	-564002345
34	2116258505	-1768933923	-564002251

Interval 4395
45	2116258604	-1768933813	-613443376
51	2116435544	-1768742151	-613246568

Interval 4396
27	2116439860	-1768737795	-613242055
80	2117414845	-1767761957	-612125775

Interval 4397
70	2117431821	-1767743819	-612105578
43	2117433761	-1767741849	-612102490

Interval 4398
54	2117538004	-1332135297	-2863301418
27	2117539202	-1332134131	-2863300252

Interval 4399
32	2117838373	1767329226	-612027508
27	2117964569	1767475784	-611846210

Interval 4400
81	2118051968	-1767155299	-611749617
84	2119228867	-1765882180	-610077518

Interval 4401
70	2119233108	1801052597	-2563711061
70	2119233108	1801052597	-2563711061

Interval 4402
72	2119271546	-1765838487	-610023976
27	2119802741	-1765325661	-609324872

Interval 4403
69	2119836351	-1193857703	-2294140045
27	2119836767	-1193856644	-2294138845

Interval 4404
27	2119875200	-1765252111	-609241507
56	2122344194	-1762642401	-606747755

Interval 4405
79	2122368878	-1762613022	606714432
32	2122380155	-1762600326	606722936

Interval 4406
27	2122390337	-1762590136	-606703433
53	2124346620	-1760569018	-604774250

Interval 4407
27	2124369700	-1760554183	604761093
29	2124370194	-1760553694	604761579

Interval 4408
27	2124378743	-1760535511	-604729993
27	2125036634	-1759862479	-604036469

Interval 4409
27	2125046986	-1759851936	603993341
27	2125047063	-1759851858	603993419

Interval 4410
48	2125074586	-1759824114	-603964313
39	2125470259	-1759424624	-603554574

Interval 4411
45	2125472223	3742836	-603551998
47	2125476002	3743133	-603546214

Interval 4412
39	2125484771	-1759409822	-603538486
31	2125873385	-1758984719	-603026141

Interval 4413
34	2125875036	-1758982338	-603023638
27	2126701454	-1758346498	-602208722

Interval 4414
31	2126992640	-1758008453	-602021338
116	2127161278	-1757844912	-601756048

Interval 4415
40	2127161922	1757843484	601754370
47	2127161987	1757843549	601754435

Interval 4416
27	2127172142	-1757834517	-601744412
27	2130504781	-1754199861	-598213312

Interval 4417
32	2130524584	-1754178452	-598196667
27	2130541936	-1754165415	-598183962

Interval 4418
31	2130547512	-1754158730	-598173488
44	2130570365	-1754131846	-598148023

Interval 4419
35	2130600074	-1754105553	-598127361
27	2130601352	-1754104292	-598126299

Interval 4420
31	2130769823	-1753940312	-598212230
27	2130785261	-1753926822	-598199166

Interval 4421
64	2130812960	-1753904736	-598183863
68	2130813111	-1753904581	-598183712

Interval 4422
27	2130916298	-1753757908	-598141394
36	2130927212	-1753747050	-598130467

Interval 4423
41	2130980171	-1753707878	-598089789
27	2132533519	-1752045193	-596489062

Interval 4424
24	2132596468	-1751986218	596428587
27	2132654467	-1751941098	596468573

Interval 4425
34	2132721219	-1751886197	-596375427
29	2134844195	-1749682011	-594153571

Interval 4426
57	2134944837	1749515926	-593988803
91	2135006798	1749589271	-593906184

Interval 4427
30	2135180110	-1749345740	-593666455
27	2135436198	-1749116721	-593422539

Interval 4428
64	2135475909	-1806614235	-1330629892
64	2135475909	-1806614235	-1330629892

Interval 4429
32	2135553734	-1749027902	-593317573
27	2137520327	-1746996690	-591549664

Interval 4430
49	2137552422	-1746963383	-591528175
32	2137975841	-1746470157	-590938891

Interval 4431
33	2138011313	-1746431420	-590912859
40	2138400705	-1746056924	-590411667

Interval 4432
27	2138412622	-1746046198	-590397773
27	2138926548	-1745437184	-589969355

Interval 4433
27	2138944811	-1745335650	-589950747
30	2141585773	-1742509398	-587336858

Interval 4434
27	2141603099	-1745402271	-587322085
88	2141666136	-1745351553	-587274966

Interval 4435
43	2141669360	-1742494620	-587272436
105	2142652713	-1741484630	-586124874

Interval 4436
89	2142792987	-1741331482	-585935872
29	2143194575	-1740967397	-585358395

Interval 4437
57	2143432102	1740334687	-585073737
39	2143670460	1740622012	-584750425

Interval 4438
35	2143685048	1740638207	584739545
31	2143685158	1740638316	584739655

Interval 4439
27	2143689853	1740652867	-584734142
43	2143708270	1740677854	-584699126

Interval 4440
39	2143774747	-1740286259	-584565988
27	2144006679	-1739999448	-584278820

Interval 4441
52	2144013693	-2435949098	2637554988
27	2144017170	-2435945230	2637559238

Interval 4442
27	2144088003	1739548067	-584222124
86	2144393647	1739821442	-583935399

Interval 4443
27	2144405342	-1739543789	-583926523
29	2144498883	-1739463673	-583858271

Interval 4444
87	2144523517	1739375892	-583836800
27	2144531224	1739387939	-583825196

Interval 4445
30	2144785529	1701285012	-578754282
27	2145822341	1702474698	-577599219

Interval 4446
50	2145830349	-1702553480	-577592124
29	2145842890	-1702541407	-577572204

Interval 4447
33	2145876785	1702579520	-577525807
29	2146405392	1703130124	-576995960

Interval 4448
31	2146410465	1703134506	-576988843
42	2148482718	1705558280	-574700518

Interval 4449
45	2148500981	1705588243	-574659299
27	2148830365	1705928329	-574274879

Interval 4450
121	2148835353	1705932169	574267759
43	2148840385	1705934823	574270499

Interval 4451
27	2148846446	1705941882	-574264578
27	2149031166	1706200808	-574049287

Interval 4452
27	2149034574	1706206840	-574039411
43	2149040250	1706211680	-574035387

Interval 4453
48	2149042659	-1706203107	-574032060
34	2149042856	-1706202924	-574031873

Interval 4454
42	2149047382	1706219784	-574024436
27	2149320738	1706505605	-573699604

Interval 4455
27	2149345593	1706525166	-573679231
38	2150549581	1707964433	-572198007

Interval 4456
27	2150631514	1708072750	572088087
34	2150632235	1708073642	572088834

Interval 4457
50	2150642826	1708081755	-572085041
27	2151151126	1708672196	-571327530

Interval 4458
66	2151205770	1709054805	-571288271
27	2151206029	1709055064	-571288054

Interval 4459
27	2151240315	1708925709	-571233847
93	2151272609	1708980001	-571195823

Interval 4460
27	2151329974	1708772147	-571142467
44	2151382716	1708865580	-571083974

Interval 4461
28	2151402855	1709190584	-571057085
48	2155424168	1713610341	-566647178

Interval 4462
33	2155429467	1713615351	566531843
37	2155535395	1713708335	566624469

Interval 4463
27	2155562828	1713732911	-2095352043
65	2155562883	1713732965	-2095351950

Interval 4464
73	2155593678	1713770268	-566480150
39	2157370453	1715560588	-564498314

Interval 4465
90	2157441567	1715626494	2782267287
27	2158293122	1716459047	2783179152

Interval 4466
43	2158299896	-1716462503	-2783182947
35	2158300038	-1716462354	-2783182816

Interval 4467
27	2158305522	1716470621	2783189531
27	2159184289	1717353472	2784245689

Interval 4468
33	2159197359	1717361097	-2784258943
35	2159197604	1717361340	-2784258698

Interval 4469
27	2159208990	1717372531	2784270206
34	2160153517	1718439219	2785565405

Interval 4470
40	2160179773	1718465174	2785602840
53	2160211437	1718486118	2785644739

Interval 4471
144	2160220700	1718494471	2785655951
27	2164145744	1722862675	2790467647

Interval 4472
60	2164204745	1722947757	2790582262
27	2164866878	1723685896	2791478918

Interval 4473
43	2164888103	1723709512	2791524265
86	2165049529	1723839863	2791715655

Interval 4474
48	2165131565	1723923092	-2791800184
27	2165131677	1723923204	-2791800092

Interval 4475
31	2165169307	1723945625	2791850702
27	2166383663	1725222360	2793377886

Interval 4476
68	2166394553	2357492140	2037810458
32	2166394850	2357492429	2037810755

Interval 4477
31	2166395992	1725234161	2793389222
47	2166735612	1725591377	2793815729

Interval 4478
62	2166738555	1725593980	1294090544
62	2166738555	1725593980	1294090544

Interval 4479
35	2166738618	1725594043	2793820149
38	2167203208	1726108197	2794382984

Interval 4480
27	2167239205	1726146706	2794440177
47	2168113023	1727147593	2795457516

Interval 4481
56	2168131470	1727168194	2795500165
50	2169239828	1728316292	2796877264

Interval 4482
27	2169257389	1728337292	-2796956286
27	2169283818	1728363740	-2796927495

Interval 4483
35	2169293257	1728369839	2796979247
27	2169511830	1728604344	2797225956

Interval 4484
30	2169619363	1728712578	2797351194
27	2171500822	1730617704	2798936196

Interval 4485
32	2171692615	-1731528638	2799130194
31	2172429573	-1730753640	2800052999

Interval 4486
27	2172510819	1731807920	2800145083
27	2172594038	1731887848	2800249064

Interval 4487
37	2172656745	1731953059	2800329769
27	2172833871	1732135795	2800565949

Interval 4488
47	2172855697	1732154835	2800652956
30	2175075169	1734413590	2803417939

Interval 4489
76	2175084276	1734616508	2803434010
42	2175121578	1734653313	2803479735

Interval 4490
27	2175137278	1734505010	2803495259
27	2175217225	1734589008	2803615289

Interval 4491
103	2175227994	1734671200	2803623297
213	2175253334	1734695913	2803648123

Interval 4492
27	2175270826	1734713970	2803676187
3	2176575564	1735861646	2805124411

Interval 4493
44	2176575567	1735861649	-2939005798
7	2176590079	1735877781	-2939005340

Interval 4494
77	2176590086	1735877788	2805139893
75	2180259215	1739217788	2810060401

Interval 4495
45	2183412341	38098334	1215462556
27	2183485096	38163108	1215549450

Interval 4496
16	2183489337	38166838	1215553520
28	2184767393	39511507	1216980503

Interval 4497
79	2184769973	39513877	2800601185
79	2184769973	39513877	2800601185

Interval 4498
27	2184770244	39514148	1216983828
27	2185343492	40073673	1217630645

Interval 4499
67	2185357260	1875413001	-1899693507
67	2185357260	1875413001	-1899693507

Interval 4500
49	2185372700	40104255	1217664612
42	2185666751	40399537	1218006581

Interval 4501
27	2185666976	40399762	-1828491153
36	2185667048	40399834	-1828491072

Interval 4502
27	2185682462	40413953	1218026126
36	2185935045	40701742	1218300457

Interval 4503
37	2186180609	697229250	1218651745
30	2186180664	697229305	1218651800

Interval 4504
32	2186234021	40763805	1218736150
27	2186559364	41098048	1219344524

Interval 4505
56	2186617144	-41162422	-1219452857
27	2186631045	-41148119	-1219415688

Interval 4506
42	2186760675	-1454101954	625892306
36	2186760725	-1454101910	625892357

Interval 4507
27	2186769401	-41742611	-1220181477
30	2187000494	-41502876	-1219878576

Interval 4508
27	2187052891	-41435588	-1219802237
27	2187120341	-41374810	-1219725418

Interval 4509
27	2187411595	-47479641	1227238467
32	2187469302	-47424279	1227326841

Interval 4510
34	2187668322	-41333808	-1219691118
34	2187846986	-41176062	-1219470633

Interval 4511
32	2187870219	-47201641	1227703527
27	2187954667	-47116305	1227836410

Interval 4512
43	2187983059	-47089210	-1227082604
67	2188233880	-46852617	-1226685910

Interval 4513
71	2188274118	1561055549	475991943
71	2188274118	1561055549	475991943

Interval 4514
34	2188359627	-46736675	-1226509910
39	2189366982	-45607062	-1224954760

Interval 4515
27	2189381472	-45591250	-2006992667
42	2189381656	-45591051	-2006992473

Interval 4516
46	2189385093	-45587663	-1224928046
27	2189830110	-45131697	-1224393735

Interval 4517
39	2189834841	-45120026	-1224382481
31	2192212862	-42690582	-1221055796

Interval 4518
35	2192304744	-42428084	-1220957899
44	2192586680	-42184420	-1220614455

Interval 4519
34	2192685974	48723471	1228269321
27	2194641563	54417335	1231127015

Interval 4520
25	2194677506	54451195	-903003447
51	2194677533	54451222	-903003394

Interval 4521
106	2194820782	54594052	-977748929
27	2195506007	55134510	-976883874

Interval 4522
30	2195594980	-55317461	976659191
37	2195632257	-55279208	976742324

Interval 4523
41	2195731312	55424612	-976515568
27	2195843947	55547884	-976379831

Interval 4524
31	2195908087	55610814	976345414
75	2195913182	55625353	976348954

Interval 4525
49	2195921394	55648572	-976324575
31	2196574027	56151296	-975755510

Interval 4526
28	2196776477	56481307	2698393558
31	2199927414	58461048	2698930353

Interval 4527
30	2202444390	1603343025	-2400929902
36	2202672107	1603562483	-2400676679

Interval 4528
73	2202699235	1603592513	2400536491
27	2202727408	1603622789	2400566061

Interval 4529
27	2202734633	1603634144	-2400579577
27	2202735805	1603635111	-2400579157

Interval 4530
27	2202886237	1603773682	2400633374
34	2202889228	1603776193	2400635780

Interval 4531
39	2202938552	1603820541	-2400494210
28	2202967505	1603849826	-2400462681

Interval 4532
27	2202967798	1603850119	-2400383281
53	2202982280	1603865551	-2400366801

Interval 4533
45	2203004551	1603887405	2400422372
34	2203034866	1603919383	2400453206

Interval 4534
44	2203035120	1603919637	-2400318243
27	2204281660	1605158135	-2398989227

Interval 4535
77	2204283505	1605159536	-2853081505
77	2204283505	1605159536	-2853081505

Interval 4536
51	2204283820	1605159846	-2398987191
27	2204283876	1605159902	-2398987159

Interval 4537
46	2204285182	1605161216	-2398985274
53	2204344604	1605224376	-2398915145

Interval 4538
27	2204367819	1605247979	340482345
27	2204372195	1605252544	340487130

Interval 4539
27	2204387251	1605267090	-2398859746
44	2204756835	1605651595	-2398430399

Interval 4540
30	2204759822	1605654898	2994910927
65	2204759895	1605654971	2994911000

Interval 4541
48	2204760678	1605655740	-2398427619
29	2205163142	1606074105	-2397970142

Interval 4542
32	2205264689	-1607608389	1051392554
27	2205778063	-1607079885	1052108599

Interval 4543
45	2205809700	2508075650	1093797224
30	2206785816	2509025587	1095269114

Interval 4544
27	2206788358	1667953769	1095271623
45	2206788963	1667953898	1095271977

Interval 4545
1	2206795079	2509034590	1095280862
37	2206956328	2509200517	1095512640

Interval 4546
51	2206961466	63835515	-2700897227
50	2206962036	63836356	-2700896411

Interval 4547
37	2206971235	2509212207	1095538531
46	2207934512	2510237519	1096993409

Interval 4548
79	2207935320	2510238319	1828681882
79	2207935320	2510238319	1828681882

Interval 4549
30	2207939425	2510243230	1097008783
27	2208224867	2510552949	1097350996

Interval 4550
30	2208235169	1053692839	1097360399
35	2208235342	1053693012	1097360597

Interval 4551
39	2208236103	2510564066	1097361687
27	2208768067	2511104066	1098069346

Interval 4552
71	2208772440	-2511163575	1098072847
46	2208772530	-2511163509	1098072938

Interval 4553
61	2208781909	2511109097	1098084252
171	2208828773	2511159016	1098133833

Interval 4554
34	2208831055	2511167402	1098139755
31	2209839043	2512175791	1099477628

Interval 4555
31	2209887307	2512239294	2810159698
42	2210958637	2513390718	2811694388

Interval 4556
27	2211019151	1217728556	2656641165
46	2211103800	1217823634	2656728105

Interval 4557
27	2211105556	1217825384	2656730021
34	2211398169	1218120534	2657032380

Interval 4558
47	2211426230	1218144478	-2657408517
47	2211616271	1218348791	-2657395696

Interval 4559
44	2212215024	1220984911	-2650179139
36	2212636771	1221383855	-2649782941

Interval 4560
49	2212699858	-2508044429	-1093720753
27	2213728352	-2506913400	-1092251577

Interval 4561
39	2213779001	-2485821944	-1092189664
42	2213779249	-2485821803	-1092189414

Interval 4562
27	2213795456	-2506801723	-1092186584
32	2213849026	-2506750809	-1092123973

Interval 4563
76	2213849068	-2506750723	2064305242
76	2213849068	-2506750723	2064305242

Interval 4564
27	2213852121	-2506412623	-1092122591
27	2213853758	-2506410982	-1092120947

Interval 4565
27	2213854120	-2506744858	-1092120585
44	2214058135	-2506468017	-1091747855

Interval 4566
47	2214383645	-2506243914	-1091486338
30	2214792107	-2505845152	-1090937617

Interval 4567
36	2215067097	-2505020572	-1090737202
27	2216032847	-2504374902	-1089832154

Interval 4568
27	2216650290	-2503578611	1089682449
33	2216680564	-2503560258	1089699168

Interval 4569
27	2216974717	-2503264875	-1089607694
44	2217130778	-2503006849	-1089530210

Interval 4570
95	2218589935	-187302927	2431660677
95	2218589935	-187302927	2431660677

Interval 4571
82	2218590401	-6809810	-378369274
82	2218590401	-6809810	-378369274

Interval 4572
95	2218590676	-268245334	1965085473
95	2218590676	-268245334	1965085473

Interval 4573
89	2218590814	-1205997137	2431661556
89	2218590814	-1205997137	2431661556

Interval 4574
33	2219651803	-1492580947	-1109550901
36	2220545454	-1491704803	-1108614057

Interval 4575
30	2220712648	-1491565697	-1108510754
27	2224383434	-1487707954	-1104258029

Interval 4576
36	2224388014	-1487702438	1104250298
32	2224390774	-1487699546	1104253346

Interval 4577
42	2224399155	-1487691512	-1104242860
45	2224852287	-1487232665	-1103746278

Interval 4578
119	2224861347	-1487048178	-1103734284
27	2224964312	-1486938184	-1103605441

Interval 4579
66	2224964866	-1486937594	1103430485
66	2224964866	-1486937594	1103430485

Interval 4580
39	2224973426	-1486910580	-1103598011
44	2225049422	-1486803958	-1103516841

Interval 4581
39	2225059797	1487060345	-1103505456
23	2225102179	1487102920	-1103449736

Interval 4582
42	2225102202	1487102943	2033139213
43	2225103373	1487103910	2033139541

Interval 4583
27	2225103446	1487103983	-1103447508
27	2225116321	1487116589	-1103432341

Interval 4584
53	2225118764	1487119052	-1103429469
50	2225167344	1487170413	-1103369884

Interval 4585
29	2225175728	-1487220795	-1103361326
27	2225207291	-1487190792	-1103321086

Interval 4586
54	2225253859	-1486466625	-1103260119
27	2225467095	-1486250658	-1102955920

Interval 4587
27	2225502841	1486694541	-1102929821
27	2225614133	1486783746	-1102832488

Interval 4588
63	2225629358	-1486593218	-1102821099
68	2225707475	-1486511282	-1102741527

Interval 4589
31	2225716619	1486610471	-1102733651
27	2225756653	1486650337	-1102686602

Interval 4590
27	2225776394	-1486221676	-1102661343
66	2227475207	-1484294885	-1100913047

Interval 4591
27	2227488045	-1484281688	1100896931
27	2227488247	-1484281482	1100897133

Interval 4592
27	2227489195	-1484280433	-1100891180
27	2228368311	-1483384698	-1099752047

Interval 4593
77	2228406577	2063426540	-1099710681
77	2228406577	2063426540	-1099710681

Interval 4594
69	2228443293	-1483320441	504844954
43	2228453648	-1483308373	504856156

Interval 4595
27	2228479166	-1483284735	504880987
27	2228524681	-1483237623	504928366

Interval 4596
36	2228524712	-1483237583	3026714193
49	2228583651	-1483183995	3026768190

Interval 4597
41	2228587957	-1483176593	504999245
31	2228904373	-1482040326	505368374

Interval 4598
56	2228946366	-2207610973	505406896
9	2228946482	-2207610904	505407013

Interval 4599
47	2228946491	-1481997377	505407022
28	2229164927	-1481772912	505647652

Interval 4600
87	2229176594	-1718486292	-2785644919
87	2229176594	-1718486292	-2785644919

Interval 4601
74	2229188050	-1481761044	505679148
31	2230137669	-1480587586	506810901

Interval 4602
80	2230149748	-1480565565	-506825120
41	2230153662	-1480560916	-506822338

Interval 4603
35	2230159288	-1480556571	506825821
27	2231749693	-1478851840	508324112

Interval 4604
31	2231801317	1478778435	508373203
39	2231801482	1478778582	508373350

Interval 4605
65	2231865543	-1478729340	508423535
34	2232152148	-1477961513	508728320

Interval 4606
28	2232546326	-1477616919	-353863152
32	2232787055	-1477346012	-353671573

Interval 4607
51	2232856889	-1477247938	-353608425
32	2232878686	-1477218985	-353584290

Interval 4608
63	2232927502	-2680401966	-2964942813
63	2232927502	-2680401966	-2964942813

Interval 4609
27	2233902362	624384802	-2329672585
45	2233902463	624384903	-2329672462

Interval 4610
27	2235335116	595776945	-2647384123
32	2235338900	595778318	-2647376479

Interval 4611
49	2236792056	1844088120	370618143
27	2236824918	1844125181	370644581

Interval 4612
34	2237509831	1574475845	982254133
63	2238322263	1575374550	983096378

Interval 4613
44	2238327692	1575379529	-983098246
27	2238327893	1575379724	-983098070

Interval 4614
55	2238348854	1575399526	983128312
100	2239560154	1576628329	984511441

Interval 4615
86	2239584227	1576662488	984552555
31	2240725460	1577777671	985744590

Interval 4616
60	2240737552	1577795251	-985757810
34	2240737740	1577795439	-985757647

Interval 4617
27	2240754955	1577813777	985768038
27	2241607849	1578696542	986587561

Interval 4618
32	2241619947	-1578787917	986594827
130	2241691995	-1578698740	986666820

Interval 4619
37	2241702910	1578822932	986681976
42	2243456581	1580652424	988746354

Interval 4620
56	2243466408	1581195954	988751703
36	2243514481	1581233713	988809120

Interval 4621
31	2243525034	1580715311	988818358
47	2244056687	1581190332	989390190

Interval 4622
30	2244238855	1581424205	-2575336941
42	2244253834	1581436839	-2575313935

Interval 4623
62	2244272075	1581453804	2384997202
62	2244272075	1581453804	2384997202

Interval 4624
30	2244272335	1581454056	-2575296156
50	2244496836	1581691350	-2574935454

Interval 4625
43	2244499625	1581693817	-2574931423
46	2244751116	1581948640	-2574499949

Interval 4626
72	2244776922	1581980328	2397783982
72	2244776922	1581980328	2397783982

Interval 4627
34	2245005510	1582539209	-2574214138
75	2245010719	1582544322	-2574208194

Interval 4628
51	2245010992	1582544595	-2147335786
58	2245011146	1582544749	-2147335625

Interval 4629
7	2245011204	1582544807	-2574207756
42	2245116763	1582659107	-2574087900

Interval 4630
50	2245211388	-79371184	-2574021461
27	2245214290	-79369824	-2574018387

Interval 4631
63	2245217252	1582710709	-2574015325
32	2250255607	1587817504	-2567955143

Interval 4632
67	2250286071	-1081460903	274473389
29	2251576948	-1080166630	275814031

Interval 4633
97	2251576977	-1080166533	1857856956
97	2251576977	-1080166533	1857856956

Interval 4634
231	2251579207	-1080164025	275815980
27	2251796841	-1079900565	276057955

Interval 4635
47	2251802657	1079895775	-276062124
27	2251802850	1079895966	-276061958

Interval 4636
56	2251803655	-1079893289	276065382
40	2252553827	-1079079055	276901752

Interval 4637
77	2252564549	1372549388	-1874421709
77	2252564549	1372549388	-1874421709

Interval 4638
56	2252564711	-1079044659	276918095
51	2252592204	-1079017530	276954271

Interval 4639
27	2252610473	41483695	813789092
49	2252610559	41483781	813789178

Interval 4640
27	2252620568	-1078997090	276990044
47	2252674802	-1078948483	277055036

Interval 4641
47	2252679798	-1078832684	277058633
27	2252683832	-1078828885	277063260

Interval 4642
27	2252744008	-1078908263	277132415
27	2252787874	-1078857449	277240527

Interval 4643
68	2252871547	-1078727888	277424095
154	2252962040	-1078601183	277527357

Interval 4644
47	2252973645	2082636630	2245969896
72	2252974912	2082637827	2245971147

Interval 4645
176	2252978313	-1078589972	277542923
35	2253174278	-1078370421	277856898

Interval 4646
27	2253177698	-1078366984	277864218
27	2253780272	-1077747807	278618685

Interval 4647
46	2253818695	1077683395	278674104
27	2253844560	1077712947	278689768

Interval 4648
27	2253864151	-1077639761	278711401
27	2254129494	-1077375431	279024944

Interval 4649
27	2254156598	-1077348333	279056829
27	2255719073	-1075714764	280751836

Interval 4650
27	2255725722	1075662111	280756442
33	2255731955	1075668992	280764053

Interval 4651
29	2255757198	-1075645946	280824173
33	2255975642	-1075331910	281076731

Interval 4652
27	2256305459	1057519424	281320242
32	2256845222	1058146518	281847543

Interval 4653
45	2256874731	1058183113	-281868914
60	2256874889	1058183271	-281868735

Interval 4654
29	2256972604	1058288228	281938684
30	2256985629	1058310569	281958529

Interval 4655
75	2256997780	-1020746908	46366416
75	2256997780	-1020746908	46366416

Interval 4656
[truncated: 72,170 more chars]
