# Supplementary material for: The rise and fall of breakpoint reuse depending on genome resolution
Source: BMC Bioinformatics. 2011 Oct 5;12(Suppl 9):S1. doi: 10.1186/1471-2105-12-S9-S1 (PMC3283316; doi:10.1186/1471-2105-12-S9-S1)
Supplement: Additional files 5 — LCB files These files contain the lcbs for the human-mouse-rat collinear synteny blocks files which are output by Mauve. In addition, there are three files giving the lengths of the chromosomes of each genome. [file 1471-2105-12-S9-S1-S5.tgz]

Archive with 152 entries (151 files):
- lcbs2
- lcbs2/mrh_permutation.4000.lcbs
- lcbs2/mrh_permutation.4002.lcbs
- lcbs2/mrh_permutation.4005.lcbs
- lcbs2/mrh_permutation.40056.lcbs
- lcbs2/mrh_permutation.402.lcbs
- lcbs2/mrh_permutation.404.lcbs
- lcbs2/mrh_permutation.40403.lcbs
- lcbs2/mrh_permutation.4043.lcbs
- lcbs2/mrh_permutation.40477.lcbs
- lcbs2/mrh_permutation.40499.lcbs
- lcbs2/mrh_permutation.406.lcbs
- lcbs2/mrh_permutation.407.lcbs
- lcbs2/mrh_permutation.40869.lcbs
- lcbs2/mrh_permutation.409.lcbs
- lcbs2/mrh_permutation.4109.lcbs
- lcbs2/mrh_permutation.411.lcbs
- lcbs2/mrh_permutation.4121.lcbs
- lcbs2/mrh_permutation.413.lcbs
- lcbs2/mrh_permutation.414.lcbs
- lcbs2/mrh_permutation.415.lcbs
- lcbs2/mrh_permutation.4154.lcbs
- lcbs2/mrh_permutation.418.lcbs
- lcbs2/mrh_permutation.41887.lcbs
- lcbs2/mrh_permutation.419.lcbs
- lcbs2/mrh_permutation.4196.lcbs
- lcbs2/mrh_permutation.420.lcbs
- lcbs2/mrh_permutation.4205.lcbs
- lcbs2/mrh_permutation.421.lcbs
- lcbs2/mrh_permutation.42117.lcbs
- lcbs2/mrh_permutation.423.lcbs
- lcbs2/mrh_permutation.42336.lcbs
- lcbs2/mrh_permutation.42356.lcbs
- lcbs2/mrh_permutation.424.lcbs
- lcbs2/mrh_permutation.42790.lcbs
- lcbs2/mrh_permutation.432.lcbs
- lcbs2/mrh_permutation.433.lcbs
- lcbs2/mrh_permutation.4346.lcbs
- lcbs2/mrh_permutation.437.lcbs
- lcbs2/mrh_permutation.43891.lcbs
- lcbs2/mrh_permutation.43918.lcbs
- lcbs2/mrh_permutation.440.lcbs
- lcbs2/mrh_permutation.44446.lcbs
- lcbs2/mrh_permutation.445.lcbs
- lcbs2/mrh_permutation.44984.lcbs
- lcbs2/mrh_permutation.450.lcbs
- lcbs2/mrh_permutation.45081.lcbs
- lcbs2/mrh_permutation.4519.lcbs
- lcbs2/mrh_permutation.453.lcbs
- lcbs2/mrh_permutation.45511.lcbs
- lcbs2/mrh_permutation.45576.lcbs
- lcbs2/mrh_permutation.457.lcbs
- lcbs2/mrh_permutation.458.lcbs
- lcbs2/mrh_permutation.4587.lcbs
- lcbs2/mrh_permutation.459.lcbs
- lcbs2/mrh_permutation.4603.lcbs
- lcbs2/mrh_permutation.461.lcbs
- lcbs2/mrh_permutation.46281.lcbs
- lcbs2/mrh_permutation.463.lcbs
- lcbs2/mrh_permutation.464.lcbs
- lcbs2/mrh_permutation.46439.lcbs
- lcbs2/mrh_permutation.466.lcbs
- lcbs2/mrh_permutation.467.lcbs
- lcbs2/mrh_permutation.468.lcbs
- lcbs2/mrh_permutation.469.lcbs
- lcbs2/mrh_permutation.47021.lcbs
- lcbs2/mrh_permutation.47041.lcbs
- lcbs2/mrh_permutation.471.lcbs
- lcbs2/mrh_permutation.4726.lcbs
- lcbs2/mrh_permutation.473.lcbs
- lcbs2/mrh_permutation.47300.lcbs
- lcbs2/mrh_permutation.47603.lcbs
- lcbs2/mrh_permutation.47793.lcbs
- lcbs2/mrh_permutation.479.lcbs
- lcbs2/mrh_permutation.4802.lcbs
- lcbs2/mrh_permutation.4806.lcbs
- lcbs2/mrh_permutation.481.lcbs
- lcbs2/mrh_permutation.482.lcbs
- lcbs2/mrh_permutation.48281.lcbs
- lcbs2/mrh_permutation.484.lcbs
- lcbs2/mrh_permutation.4843.lcbs
- lcbs2/mrh_permutation.485.lcbs
- lcbs2/mrh_permutation.4862.lcbs
- lcbs2/mrh_permutation.4882.lcbs
- lcbs2/mrh_permutation.4892.lcbs
- lcbs2/mrh_permutation.490.lcbs
- lcbs2/mrh_permutation.492.lcbs
- lcbs2/mrh_permutation.493.lcbs
- lcbs2/mrh_permutation.494.lcbs
- lcbs2/mrh_permutation.4948.lcbs
- lcbs2/mrh_permutation.495.lcbs
- lcbs2/mrh_permutation.49589.lcbs
- lcbs2/mrh_permutation.4982.lcbs
- lcbs2/mrh_permutation.49868.lcbs
- lcbs2/mrh_permutation.499.lcbs
- lcbs2/mrh_permutation.49965.lcbs
- lcbs2/mrh_permutation.500.lcbs
- lcbs2/mrh_permutation.501.lcbs
- lcbs2/mrh_permutation.502.lcbs
- lcbs2/mrh_permutation.504.lcbs
- lcbs2/mrh_permutation.505.lcbs
- lcbs2/mrh_permutation.507.lcbs
- lcbs2/mrh_permutation.508.lcbs
- lcbs2/mrh_permutation.510.lcbs
- lcbs2/mrh_permutation.5115.lcbs
- lcbs2/mrh_permutation.51235.lcbs
- lcbs2/mrh_permutation.51881.lcbs
- lcbs2/mrh_permutation.521.lcbs
- lcbs2/mrh_permutation.523.lcbs
- lcbs2/mrh_permutation.52461.lcbs
- lcbs2/mrh_permutation.52786.lcbs
- lcbs2/mrh_permutation.5284.lcbs
- lcbs2/mrh_permutation.5308.lcbs
- lcbs2/mrh_permutation.532.lcbs
- lcbs2/mrh_permutation.533.lcbs
- lcbs2/mrh_permutation.534.lcbs
- lcbs2/mrh_permutation.5344.lcbs
- lcbs2/mrh_permutation.5389.lcbs
- lcbs2/mrh_permutation.543.lcbs
- lcbs2/mrh_permutation.545.lcbs
- lcbs2/mrh_permutation.5464.lcbs
- lcbs2/mrh_permutation.5480.lcbs
- lcbs2/mrh_permutation.54849.lcbs
- lcbs2/mrh_permutation.549.lcbs
- lcbs2/mrh_permutation.551.lcbs
- lcbs2/mrh_permutation.5518.lcbs
- lcbs2/mrh_permutation.55290.lcbs
- lcbs2/mrh_permutation.5548.lcbs
- lcbs2/mrh_permutation.55615.lcbs
- lcbs2/mrh_permutation.5565.lcbs
- lcbs2/mrh_permutation.56.lcbs
- lcbs2/mrh_permutation.563.lcbs
- lcbs2/mrh_permutation.56309.lcbs
- lcbs2/mrh_permutation.5633.lcbs
- lcbs2/mrh_permutation.5650.lcbs
- lcbs2/mrh_permutation.5655.lcbs
- lcbs2/mrh_permutation.566.lcbs
- lcbs2/mrh_permutation.567.lcbs
- lcbs2/mrh_permutation.57.lcbs
- lcbs2/mrh_permutation.571.lcbs
- lcbs2/mrh_permutation.573.lcbs
- lcbs2/mrh_permutation.575.lcbs
- lcbs2/mrh_permutation.576.lcbs
- lcbs2/mrh_permutation.57664.lcbs
- lcbs2/mrh_permutation.57985.lcbs
- lcbs2/mrh_permutation.58.lcbs
- lcbs2/mrh_permutation.5889.lcbs
- lcbs2/mrh_permutation.59.lcbs
- lcbs2/mrh_permutation.5932.lcbs
- lcbs2/mrh_permutation.59513.lcbs
- lcbs2/mrh_permutation.598.lcbs
- lcbs2/mrh_permutation.5999.lcbs
