# Supplementary material for: The rise and fall of breakpoint reuse depending on genome resolution
Source: BMC Bioinformatics. 2011 Oct 5;12(Suppl 9):S1. doi: 10.1186/1471-2105-12-S9-S1 (PMC3283316; doi:10.1186/1471-2105-12-S9-S1)
Supplement: Additional files 5 — LCB files These files contain the lcbs for the human-mouse-rat collinear synteny blocks files which are output by Mauve. In addition, there are three files giving the lengths of the chromosomes of each genome. [file 1471-2105-12-S9-S1-S5.tgz › lcbs2/mrh_permutation.453.lcbs]

FormatVersion	4
SequenceCount	3
Sequence0File	mouse.raw
Sequence0Length	2634164874
Sequence1File	rat.raw
Sequence1Length	2718881021
Sequence2File	human.raw
Sequence2Length	3076781887
IntervalCount	911
Interval 0
28	3173898	-900896220	-1446565197
27	9366946	-893869770	-1440906108

Interval 1
89	9614371	-893613622	1457423707
72	16510464	-886392087	1464546785

Interval 2
43	16688644	886091621	1464740573
39	16846987	886314931	1464976046

Interval 3
27	17019314	-885896213	1465088071
27	18029925	-884598199	1466071116

Interval 4
27	18336433	1494070825	1110238116
83	21438086	1497083221	1112972723

Interval 5
31	21612845	1497263596	-1134280964
34	30623824	1506153932	-1125225026

Interval 6
72	30808641	-1506269999	-1125058264
27	30862848	-1506213889	-1125001449

Interval 7
125	31074709	1506550564	-1124798084
39	34673157	1510212476	-1116659299

Interval 8
64	34726505	1510267568	376341289
45	35166763	1510701047	377260964

Interval 9
36	35226411	1510744532	-375844494
39	36563172	1512249487	-374087893

Interval 10
27	36588304	1512279466	342110926
22	43899129	1519862142	351492082

Interval 11
27	44277360	1520070100	2178987116
27	44517424	1520363454	2179256755

Interval 12
63	45094294	1520812914	434735838
43	46290730	1522080440	435793731

Interval 13
55	47161206	-1529302747	-441950560
37	53698571	-1522254891	-435965760

Interval 14
47	53788600	1529325522	441967440
34	73061534	1548910747	462691277

Interval 15
50	73084481	-1522238007	-435946261
29	73122182	-1522185306	-435902645

Interval 16
42	73152368	1548934476	462733355
27	73365038	1549151521	462967748

Interval 17
27	73387274	1549422229	462989610
27	73514435	1549570225	463154920

Interval 18
35	73524179	1549311563	463174100
30	73611325	1549403293	463268171

Interval 19
40	73657041	1549644701	463310090
48	78032140	1553976093	467848278

Interval 20
31	78046775	-1554214151	467862560
41	78226540	-1554003531	468049444

Interval 21
41	78234884	1554231179	468061688
33	78464433	1554473159	468296401

Interval 22
70	78471758	-1554489569	-468315914
31	78482728	-1554479467	-468303649

Interval 23
27	78488915	1554499429	468322441
27	93833013	1570237900	487999024

Interval 24
35	94505820	1570876642	-979141928
34	94935701	1571361120	-978417944

Interval 25
32	95103399	1571546985	979231347
39	95442361	1571883332	979612613

Interval 26
30	95466113	-1571948846	979628854
35	95506125	-1571905464	979678001

Interval 27
27	95531891	1571992116	979707998
34	96698131	1573128006	981058618

Interval 28
30	97420431	-1574428816	-982211700
31	98195199	-1573789875	-981439366

Interval 29
49	103722154	1845297121	2621909485
38	111413142	1854646905	2628221961

Interval 30
27	111881170	-1855185939	2628720187
32	111890184	-1855176751	2628729506

Interval 31
28	118052397	1866704028	-367762109
27	123267545	1871495744	-361707611

Interval 32
34	123422666	-1871794738	-361549843
31	123531204	-1871661397	-361456842

Interval 33
85	123610278	1871911000	-361394947
27	125458153	1873910560	-359677489

Interval 34
58	125481960	1873943959	378495865
36	127577880	1876192214	380959379

Interval 35
43	127585130	-1876357365	380976140
7	127713730	-1876213249	381172217

Interval 36
51	127736310	1876380917	381227297
53	130226178	1879077369	383958356

Interval 37
27	130516667	1879363015	-203733636
50	131226611	1880080835	-202954532

Interval 38
27	131277662	1880121978	-141515057
61	131324452	1880165610	-141442498

Interval 39
56	131383008	1880223552	120533546
42	131406706	1880248567	120563839

Interval 40
38	131419222	1880265792	202709711
57	131545660	1880391171	202874151

Interval 41
30	131614478	1880454959	-202644593
46	157804441	1908862943	-174407026

Interval 42
27	157828492	-1908982890	-174387753
31	157910802	-1908897552	-174321844

Interval 43
27	157936562	1909005768	-174301124
27	158748611	1909812534	-173512449

Interval 44
30	158757399	1910072989	-173502453
48	158843662	1910162401	-173410913

Interval 45
61	158853954	1909828450	-173403421
74	159077496	1910047273	-173159510

Interval 46
48	159102110	1910180175	-173136223
54	159277049	1910377108	-172835799

Interval 47
50	159351715	-1910754193	-172647986
58	159570577	-1910515884	-172405559

Interval 48
30	159579390	1910764578	-172398105
39	172118374	1923797872	-157159546

Interval 49
34	172124588	1923834930	-157154639
48	172231960	1923939476	-157030090

Interval 50
27	172243672	1923822124	-157023176
39	172251274	1923829118	-157014177

Interval 51
42	172257605	1923964314	-157008488
43	174576427	1925932822	-155330135

Interval 52
42	174627940	1925990765	236580452
27	179822450	1931269770	243407589

Interval 53
29	180031823	1931424051	-223815076
27	181073366	1932515835	-222333085

Interval 54
31	181152464	1932631776	220684012
27	182216704	1933919187	222283676

Interval 55
27	182398495	1934101412	-220655338
70	190219074	1942436938	-210379084

Interval 56
42	190228626	1942445508	210357694
82	190233920	1942453503	210361019

Interval 57
57	190241093	1942461216	-210355824
30	195064349	1946895078	-204023502

Interval 58
43	198266050	-2345405570	-1690080290
47	206934782	-2337075795	-1680593749

Interval 59
27	207178897	2345480660	1690159767
32	218215788	2355794292	1701819240

Interval 60
38	218233041	2355810482	-1702193580
49	218360894	2355929390	-1702064766

Interval 61
45	218563866	527543575	-384785522
54	219212642	528208242	-384078719

Interval 62
31	219445129	528652999	359059140
27	219720579	528934373	359354371

Interval 63
48	219770642	528994513	-1674486682
27	220099074	529357468	-1673970565

Interval 64
27	220113496	531215220	-1673955560
27	220247611	531350027	-1673801411

Interval 65
57	220256496	529370692	-1673791122
34	220482737	529598486	-1673504405

Interval 66
27	220496845	529612337	1673451991
27	220519585	529636934	1673478796

Interval 67
76	220526015	529646378	-1673446847
47	220785027	529910926	-1673157153

Interval 68
47	221010213	530137118	1672010739
61	221800054	530935052	1673088381

Interval 69
27	222056313	531909788	1669422941
68	223633709	533578199	1671816234

Interval 70
78	223677365	533614925	-1669248535
48	224874215	534791954	-1667718551

Interval 71
31	224953850	534895189	1664361538
35	227422512	537489388	1667628984

Interval 72
19	227452352	537530651	-1664312266
27	229961049	539925499	-1661239696

Interval 73
51	229969286	539935453	1656800595
66	234370561	545095013	1661197229

Interval 74
40	234728959	545537204	385454648
46	243908211	555742452	393888578

Interval 75
33	243911708	-555821522	393892768
30	243954450	-555757111	393933535

Interval 76
27	243977692	-555840338	393958137
38	243991484	-555826815	393971084

Interval 77
48	244005778	555876272	393988150
27	256806562	569604472	407451581

Interval 78
27	256875288	-569850800	407537130
46	257039643	-569705070	407676798

Interval 79
71	257050432	569900611	407696477
39	268880585	582502420	421228581

Interval 80
117	268914592	-582526393	421285322
47	268917213	-582523919	421287889

Interval 81
27	268920267	582544668	421292669
27	275464881	589317278	429004311

Interval 82
29	275485881	589440849	429026455
27	275545072	589501098	429079876

Interval 83
58	275604180	589321264	429141219
118	275678837	589392237	429251066

Interval 84
82	275715388	589591935	429292033
99	276113124	590065162	429752566

Interval 85
44	276117502	590072153	-429981750
49	276369150	590335569	-429765739

Interval 86
53	276431351	590386100	430081973
27	279543442	593784806	433698580

Interval 87
27	279616832	593850111	-1867533778
30	290544685	605981813	-1852424906

Interval 88
31	290551409	-606240810	-1852419777
60	290711564	-606072408	-1852217388

Interval 89
27	290838936	-606503076	-1852122265
27	290989860	-606343412	-1852004763

Interval 90
27	291006455	606591434	-1851968988
27	298431071	614705702	-1844611916

Interval 91
68	298450051	-614919036	-1844595779
32	298571301	-614783995	-1844466612

Interval 92
60	298662030	614975536	-1844374857
27	299033463	615339158	-1843922308

Interval 93
34	299040171	615444310	-1843911535
76	299089697	615496517	-1843858231

Interval 94
77	299127297	-615595464	-1843786315
35	299156970	-615567323	-1843757503

Interval 95
34	299218123	615370812	-1843716340
27	299264214	615416703	-1843661460

Interval 96
31	299288787	615622191	-1843634208
34	300953567	617445972	-1841571690

Interval 97
12	300999540	-617479545	-1841526349
27	301015820	-617463406	-1841492276

Interval 98
54	301027464	617527347	-1841478749
58	306048848	622626860	-1836344991

Interval 99
27	307334833	624202153	-2329897799
75	308936891	625805218	-2328155799

Interval 100
27	308975399	625949528	2330260882
27	322021494	640735464	2346535373

Interval 101
27	322057192	640770114	-341983763
27	322597532	641296899	-340653278

Interval 102
31	322661896	641353327	355725483
34	324320904	643086217	358830026

Interval 103
33	324448870	643239697	2707061517
30	328997826	647994448	2712561672

Interval 104
29	329021057	-648097707	2712601935
45	329074359	-648036275	2712658727

Interval 105
37	329093386	648271586	2712690564
30	342813227	662661682	2727643886

Interval 106
27	342832943	-662683792	-2727653963
52	342834895	-662681829	-2727651990

Interval 107
27	342842713	662691578	2727663892
34	346246767	667722564	2730767382

Interval 108
60	346767982	667925341	-2706707804
34	347743460	668922180	-2705454281

Interval 109
31	347820186	669006144	2734718256
46	357427122	679104691	2746070452

Interval 110
111	357448884	-679172896	2746083462
65	357505372	-679119196	2746139540

Interval 111
50	357534979	679194296	2746162917
29	369874697	691406153	2762480345

Interval 112
27	369915448	692485126	2762520930
27	370156441	692753529	2762773147

Interval 113
27	373011871	692407728	2762907496
27	373039636	692435525	2762939194

Interval 114
27	373171059	693483857	2763096599
27	376747178	697130654	2767696155

Interval 115
33	380282771	-368519914	1466300339
36	382854793	-365952921	1468243777

Interval 116
260	382872361	-365418311	1468253632
32	382995662	-365301159	1468373220

Interval 117
27	383016371	-365799485	1468388658
27	383451232	-365448079	1468748879

Interval 118
33	383466594	-365269864	1468759475
29	392133538	-355658200	1476970746

Interval 119
27	392745498	368763613	1454163425
33	396428858	372858608	1457389357

Interval 120
35	396530794	373006424	-638951748
105	396879215	373415964	-638482699

Interval 121
39	397152550	373870023	-668127086
61	401571259	378513131	-664462411

Interval 122
51	401597012	-378789608	-664417706
27	401794972	-378585409	-664181280

Interval 123
27	402014175	379030299	-664084627
27	404311865	381484364	-661838628

Interval 124
27	404468091	383032819	-661657287
40	405486256	384106303	-660582148

Interval 125
35	405682393	381619273	657954447
89	406810265	382931472	659031030

Interval 126
27	406872556	-385566737	659093384
41	408173198	-384182482	660518112

Interval 127
48	408464929	385887352	668187477
27	412682287	390380346	672840915

Interval 128
39	413142267	390861052	810995212
41	413623014	391326432	811546009

Interval 129
56	413628919	-391348831	811550088
37	413641835	-391335708	811569463

Interval 130
27	413644103	391366622	811570665
99	429170520	408958289	829581263

Interval 131
27	429237138	409032744	-2117084533
27	429881732	409723107	-2116270712

Interval 132
46	429913200	410609625	-2116235945
52	429991435	410713931	-2116071165

Interval 133
32	430019202	409887462	-2116012965
27	430639183	410517838	-2115096637

Interval 134
51	430736534	410829259	-2114949330
39	434170262	414316368	-2110319457

Interval 135
27	434290324	414434983	639113246
31	443714140	424380156	647536501

Interval 136
95	443717309	424382604	-647556048
34	443727950	424392730	-647546232

Interval 137
36	443733398	424404156	647560529
48	444284189	424894765	647951934

Interval 138
43	444336090	425429433	647975239
33	444394615	425474868	648051128

Interval 139
49	444415093	424938962	648109659
27	444834278	425387312	648591530

Interval 140
71	444859408	425521144	648617287
43	453251868	434770393	657839910

Interval 141
27	453366688	434899355	-851489143
27	464298952	446834662	-839404299

Interval 142
28	464456885	447021220	-154883040
27	467277244	450093433	-151112675

Interval 143
39	467325550	-1651938521	-151049009
59	467336558	-1651937174	-151040701

Interval 144
44	467337740	450147540	-151040397
27	473085541	458913736	-146684893

Interval 145
34	473346496	63868862	-2700860481
29	473347527	63873059	-2700854459

Interval 146
36	473419005	459240352	142902199
48	473741972	459570403	143236079

Interval 147
32	473867778	459678792	-144534190
41	474559918	460420727	-143855769

Interval 148
33	474601355	460466848	142365014
73	474953516	460815974	142752555

Interval 149
34	474962731	460824348	-120251752
27	487870529	474190466	-107001435

Interval 150
30	487950952	-474526190	-106936062
43	488179636	-474322269	-106720674

Interval 151
67	488202879	474589873	-106699288
38	489801841	476572219	-104602785

Interval 152
30	489881135	476645778	104494633
37	489977104	476755833	104600139

Interval 153
50	489981877	476761549	-104423802
27	497254653	484401838	-96655994

Interval 154
54	497305338	-484730500	-96594626
37	497530600	-484506402	-96321858

Interval 155
77	497537159	484791054	-96309262
27	499897113	487204208	-93621256

Interval 156
51	500001529	487320436	-808954105
39	519888684	508269530	-783735294

Interval 157
34	520187077	508760302	-89121067
79	521590539	510303025	-87579557

Interval 158
43	521618969	-510451197	-87547812
105	521764129	-510309064	-87402956

Interval 159
34	521878881	510525611	-87295659
35	529558973	518527050	-78334965

Interval 160
37	529626912	-518638446	-78248624
51	529670547	-518594225	-78190943

Interval 161
38	529706628	518659981	-78138166
27	537461716	526038703	-68303428

Interval 162
27	540943472	901096836	1446735031
27	547060754	907864575	1452708403

Interval 163
66	547173137	907978784	-1487228370
31	548820151	909589162	-1485602226

Interval 164
50	548878168	-910059299	-1485554522
28	548941961	-909995661	-1485489666

Interval 165
43	548971222	910158427	-1485438582
27	557334521	918855670	-1477052725

Interval 166
41	557407545	918952710	-1454067869
46	558236676	919842731	-1453188968

Interval 167
39	558826279	920436119	-1160666832
42	570299475	933209837	-1150976818

Interval 168
46	570321241	933236047	1150928916
27	570343756	933257485	1150951375

Interval 169
28	570359971	933277413	-1150885872
102	572440311	935826532	-1148237853

Interval 170
29	572511096	935925031	1563514795
27	582577126	946680776	1574654482

Interval 171
27	582590291	946697120	1633326982
39	585626159	949946675	1636911067

Interval 172
30	585730122	-950183391	1637036566
34	585860232	-950067643	1637150562

Interval 173
45	585917337	950289869	1637221923
47	591102931	956236802	1642376713

Interval 174
39	591142730	956547757	1642431882
56	591523753	956945384	1642783049

Interval 175
30	591548272	956282151	1642792217
38	591725539	956482852	1642966952

Interval 176
31	591725864	957181042	1642967221
27	600717139	965929569	1652009541

Interval 177
46	600721911	965936132	-1652073074
39	600784554	966006506	-1652013342

Interval 178
34	600787883	966008857	1652075682
52	603929768	969586146	1654711455

Interval 179
27	603940262	969835641	1654727527
51	603971756	969875434	1654758475

Interval 180
61	604035169	969736527	1654804024
42	604113047	969830125	1654874139

Interval 181
35	604166602	969938761	1654910496
31	606330138	972194471	1656752829

Interval 182
27	606498905	972400002	1616441711
38	607634172	973687050	1617434776

Interval 183
56	607691884	973756975	-1617503511
35	607727223	973776214	-1617494616

Interval 184
48	607807056	973869220	1617538135
29	609378813	975760371	1618997101

Interval 185
63	609753060	976031932	-1619577126
164	609927712	976279376	-1619287012

Interval 186
98	610002904	976402990	1542977601
36	611635097	978312874	1544469647

Interval 187
183	611681261	-978594248	1544498803
27	611885050	-978383750	1544717243

Interval 188
74	611894746	978625898	1544727784
27	623549023	991410363	1556569194

Interval 189
27	623641617	-991742450	1556663611
27	623856891	-991525849	1556893789

Interval 190
43	623910210	991775831	1556942722
38	626335354	994539525	1559284649

Interval 191
27	626361139	-994820328	1559299083
27	626594416	-994572824	1559506935

Interval 192
36	626629992	994849785	1559522811
27	630670275	999503290	1563414012

Interval 193
30	630743013	999557858	58837679
96	632603429	1001261051	60280884

Interval 194
56	632620270	-1001520623	60291464
41	632695657	-1001453611	60353640

Interval 195
33	632763537	-1001322006	-60420405
27	632785690	-1001300036	-60400430

Interval 196
27	632801616	1001335326	60435381
102	632849751	1001383652	60475012

Interval 197
53	632915647	1001764690	60531607
107	639026183	1008461754	67231609

Interval 198
83	639125945	1008569641	-58723454
43	646768253	1016768465	-49422293

Interval 199
30	646809909	1016821238	49360336
27	646837814	1016852264	49392823

Interval 200
40	646857467	1016879279	-49332485
43	651746979	1020506070	-46672099

Interval 201
69	651748204	-1020702068	-46670816
43	651923898	-1020527246	-46436404

Interval 202
27	651948566	1020722206	-46398064
45	666306056	1033766379	-31357088

Interval 203
35	666318773	-1034011563	-31332157
39	666541046	-1033793800	-31011410

Interval 204
31	666591011	1034043320	-30947492
43	667966563	1035451565	-28830709

Interval 205
27	668209149	1036913799	28218989
37	668258946	1036963562	28285636

Interval 206
27	668557741	-1036816113	-28100271
35	669781237	-1035583167	-26571440

Interval 207
31	669887706	1037022710	-26483782
27	691604209	1057396029	-913335

Interval 208
27	694763124	-724989087	-1323612467
34	695464413	-724182131	-1322729133

Interval 209
37	695542063	-724089258	1322507171
83	695712351	-723940634	1322691910

Interval 210
27	695834164	-723750653	-1322413485
32	699592586	-719875330	-1318848279

Interval 211
57	699749188	719515058	-1318710970
57	700020597	719720098	-1318450631

Interval 212
47	700050883	718681043	-1318413500
27	700595140	719228987	-1317926952

Interval 213
29	700708154	-718568619	-1317785044
27	701031583	-718272428	-1317505571

Interval 214
32	701049110	-719353098	-1317480317
40	701096947	-719299304	-1317429888

Interval 215
50	701116819	-718149128	-1317416029
52	707783493	-710832812	-1311229986

Interval 216
99	707932563	-710016433	-1311077397
46	711361487	-706360560	-1307761930

Interval 217
46	711472146	-706251839	1333348057
27	713812144	-703873857	1336093236

Interval 218
27	713953184	-703745635	1254045748
80	714173383	-703543187	1254300284

Interval 219
139	714324663	-703405911	1381371295
116	719760060	-697961841	1387951143

Interval 220
78	720154777	-1083595309	271887580
56	722507983	-1081471517	274458348

Interval 221
63	722654130	1589602008	-2566138912
85	722672839	1589625554	-2566121863

Interval 222
27	722777344	-2030684093	2845040773
27	723198801	-2030252817	2845523874

Interval 223
27	723271836	2029915576	689201883
243	723499686	2030169487	689446172

Interval 224
39	723583681	-2029841687	689577969
27	725366131	-2028015074	691894002

Interval 225
27	725507929	-2027870006	-696892021
27	728327648	-2024801339	-692434556

Interval 226
42	728561074	-2024641724	697633016
48	736464383	-2016829669	706233622

Interval 227
27	736559619	2016605568	706304094
43	736719073	2016787538	706447817

Interval 228
44	736773770	-2016478533	706524017
103	740622924	-2012400788	710554378

Interval 229
27	740627851	2012387962	-710567703
23	740632479	2012393837	-710563480

Interval 230
29	740641955	-2012370290	710571150
32	743637375	-2009273695	713802429

Interval 231
59	743645485	2009040769	713811467
35	743849637	2009240294	714087289

Interval 232
27	743935616	-2008999774	714208852
27	750654936	-2000774387	721360647

Interval 233
62	750883058	710087158	721624637
30	751184581	710451819	721894573

Interval 234
34	751369884	-1999954416	722070856
51	753987680	-1994207972	725227459

Interval 235
39	754000349	1993920962	725241610
32	754211151	1994170955	725557212

Interval 236
31	754255797	-1993874050	725615950
34	776985882	-1970029586	756863098

Interval 237
39	777113322	-1969877623	-757218899
63	777236039	-1969746755	-757054792

Interval 238
48	777861445	-1969010662	758687945
32	793481852	-1953291300	777402602

Interval 239
34	794418153	-1952436452	89702453
30	795073909	-1951772312	90387148

Interval 240
55	795086182	1951664747	90419356
44	795170712	1951751098	90519387

Interval 241
31	795299869	-1951053063	90675640
55	795308354	-1951044763	90684937

Interval 242
44	795323242	1950999382	90704901
29	795331699	1951008530	90716038

Interval 243
27	795479304	-1950848720	90874588
42	797334114	-1948949109	93538384

Interval 244
27	797368253	-1948921120	688531062
32	797840901	-1948421681	689153574

Interval 245
34	799077676	-1835684314	-2076554384
82	799746174	-1835000596	-2075535650

Interval 246
32	799765705	-1834980619	-2842178877
34	800624647	-1834098401	-2840814235

Interval 247
58	800635866	-1833959771	-2840802789
27	800709874	-1833873277	-2840680132

Interval 248
47	800741851	1833999117	-2840634565
38	800806266	1834072674	-2840542790

Interval 249
29	800819800	-1833703634	-2840525159
78	800915014	-1833628887	-2840425214

Interval 250
27	801264592	2457984749	-2839963130
41	801620551	2458341190	-2839478627

Interval 251
27	802051549	-1833561288	-2838606795
61	802271447	-1833337990	-2838232220

Interval 252
31	802333503	-1833269103	2051317857
27	803823598	-1832091409	2053428708

Interval 253
30	803941844	-1831974025	-2064429268
72	811743197	-1824137797	-2053499733

Interval 254
27	811765261	-1824121568	2064523044
50	818776225	-1817149081	2075491549

Interval 255
53	818893121	1816927321	1287088407
43	819048912	1817047910	1287226497

Interval 256
39	819271546	-1816628338	1296441149
31	819511035	-1816373544	1297439184

Interval 257
84	819558874	-1816328537	-1302648388
40	821241559	-1814522526	-1300319366

Interval 258
27	821405001	1814071520	-1300154770
41	821888377	1814440721	-1299769093

Interval 259
42	822037233	-1814018710	-1299562392
107	822989689	-1813244550	-1298243889

Interval 260
66	823030321	-1812640613	-1298162238
31	823073888	-1812601382	-1298055450

Interval 261
29	823098880	-1813128848	-1298014828
43	823376178	-1812835573	-1297614806

Interval 262
43	823594347	-1812526500	-1304884509
29	824427852	-1811453685	-1303453898

Interval 263
46	824458812	-1811426406	1306098906
39	825096271	-1810751167	1307080712

Interval 264
38	825172268	-1810665523	-1333194927
47	825817175	-1810032771	-1332061405

Interval 265
49	825935042	1809741800	-1331891141
30	826131671	1809951518	-1331650292

Interval 266
27	826470500	1808545427	-1331270810
102	826785655	1808857853	-1330963295

Interval 267
53	827074136	1806535643	1330550576
34	827292459	1806896429	1330739148

Interval 268
30	827733696	-1805435994	1231556200
27	829637408	-1803500167	1233634352

Interval 269
27	829642363	-1803494903	-1233767858
27	829739018	-1803404537	-1233642582

Interval 270
44	829768625	-1803371145	1233813058
32	832197300	-1800854767	1236886142

Interval 271
72	832322794	-1800690162	-1237801865
32	833091133	-1799925390	-1236986990

Interval 272
44	833167332	-1799841242	1328672420
47	834368609	-1798644821	1330163615

Interval 273
30	835143184	1798197955	2102624602
81	835217581	1798267350	2102794596

Interval 274
89	835515838	-1797985906	2103170886
27	835780213	-1797709895	2103685527

Interval 275
27	835956528	1797363834	2103965017
27	836159488	1797594119	2104238540

Interval 276
31	836233072	-1797307658	2104374150
29	840471006	-1792325940	2110023495

Interval 277
27	843895464	725161189	1323670173
51	848247799	729954473	1328434582

Interval 278
96	848428461	730110553	1238342805
27	853512881	735453929	1243186865

Interval 279
56	853561291	-735711411	1243224566
27	853666852	-735580920	1243336405

Interval 280
48	853745392	735812819	1243441503
27	853846700	735924387	1243596296

Interval 281
94	853879038	735944781	1343038195
27	856713973	738865335	1345863842

Interval 282
51	856722280	738874060	-1345876407
51	856729957	738881376	-1345870284

Interval 283
50	856734868	738886910	1345882904
32	889656744	774158811	1381287284

Interval 284
27	889769920	774324801	1254335263
27	895736860	780602749	1261559722

Interval 285
77	895854247	-780914411	1261721587
27	895868034	-780900612	1261738223

Interval 286
28	895880072	781021772	1261757928
30	897686395	783075667	1264145405

Interval 287
30	898321691	-784572187	777586181
50	898506886	-784439180	777847086

Interval 288
50	899664200	784907625	777918826
27	906068535	791811051	783659764

Interval 289
74	906376974	792183655	-810666066
47	907470566	793565730	-809386492

Interval 290
37	907913092	793769725	-67923909
39	908306990	794191896	-67492709

Interval 291
45	911744135	801090534	-334507722
27	913483778	802916284	-331211664

Interval 292
249	913486884	-697559689	-331206317
180	913487966	-697558694	-331205295

Interval 293
102	913488767	802921918	-331204522
30	913624185	803049193	-331051784

Interval 294
61	913632581	803258419	-331033093
27	913722638	803349051	-330928042

Interval 295
52	913728603	803063346	-330921278
53	913907584	803241446	-330707732

Interval 296
29	914007990	803460190	-330581314
41	917910189	807871677	-326339968

Interval 297
34	917948769	-807931175	-326310345
45	917949874	-807930029	-326309238

Interval 298
34	917954461	807940518	-326304658
52	924635354	814970813	-319492644

Interval 299
27	924736868	815048430	316492810
48	924866591	815177967	316739223

Interval 300
27	924874732	815186412	316851471
27	926717495	817079053	319181516

Interval 301
27	927172884	817338735	-316452040
38	928833158	819031029	-314129431

Interval 302
51	928841464	819038399	618658064
33	929143557	819362778	619058941

Interval 303
50	929163301	819385763	-618555968
30	931675766	821940973	-616013031

Interval 304
27	931881842	822074482	501521708
27	933388924	823574103	503653651

Interval 305
39	933549590	823750128	552587536
50	937518940	828056796	556878118

Interval 306
20	937578999	-828483902	556941045
31	937859399	-828230078	557220555

Interval 307
41	937902757	828610635	557291156
32	944498783	835601505	563910946

Interval 308
72	944507787	835624885	488589553
27	952130713	843734371	495642669

Interval 309
28	952177403	-843991439	495693078
27	952356822	-843825994	495864321

Interval 310
39	952472536	844125919	495960799
85	957024023	849124825	501396914

Interval 311
60	957059560	849154252	619174146
34	957412459	849499336	619635625

Interval 312
27	957490692	849594985	-1720103082
27	959635867	851903413	-1717223786

Interval 313
29	959805729	852072194	-1947167191
39	961667320	853992332	-1944752870

Interval 314
32	961700123	854032184	2830655437
29	962314032	854707480	2831531386

Interval 315
27	962533877	854920821	-1944727420
139	962702923	855085063	-1944536110

Interval 316
45	962898504	855322336	-1953694106
27	964024613	856196748	-1953138511

Interval 317
27	964201785	856398192	1952363614
44	964767686	857088008	1953073551

Interval 318
83	965798412	857749037	-1951745087
36	966788981	858650517	-1950816637

Interval 319
27	966795310	859355248	-1950810142
27	966941774	859497649	-1950665267

Interval 320
30	966955046	858833614	-1950651657
40	967418801	859329153	-1950103888

Interval 321
29	967454640	859526073	-1950061294
27	969920374	862637980	-1947264482

Interval 322
27	969968101	862689701	1953764739
27	979587852	872927164	1961397216

Interval 323
34	979603678	872941927	-1961485757
56	979645009	872981754	-1961411092

Interval 324
39	979653500	872997710	1961494732
50	983590139	877376019	1966366119

Interval 325
39	983637802	877713757	1966421940
42	984607809	878718966	1967762893

Interval 326
36	984641037	877417305	1967827776
38	984896517	877659672	1968151992

Interval 327
27	984900908	878723398	1968155950
27	990541413	884254577	1976916440

Interval 328
27	998089520	76188180	-2694553249
32	1001440352	78734145	-2692102484

Interval 329
27	1001442853	78888727	-2692100215
27	1001469791	78915735	-2692050922

Interval 330
27	1001471007	78751471	-2692050053
44	1001530038	78809072	-2691956004

Interval 331
40	1003579232	79508197	-2690933719
56	1003926427	79921527	-2690166937

Interval 332
77	1004160372	80164014	2688552774
37	1004681883	80674298	2689117685

Interval 333
47	1004899350	80832504	-2688139396
40	1008984464	84597762	-2684691490

Interval 334
62	1009716068	-85525860	-2682838281
67	1009798292	-85451608	-2682757981

Interval 335
37	1009806218	85222061	-2682747047
27	1010008108	85438725	-2682523108

Interval 336
27	1010020017	85546260	-2682504568
34	1017263746	90753611	-2676302630

Interval 337
39	1017594447	91104918	-2675288809
27	1017882588	91422253	-2674930382

Interval 338
27	1018253382	91775510	2675565899
27	1018946104	92479059	2676271218

Interval 339
30	1021241627	93676167	-2698292691
39	1023895598	96416017	-2695007402

Interval 340
27	1024052234	96615492	1827401410
28	1033400919	106485677	1835232164

Interval 341
42	1033904515	107173079	2317838575
27	1034106130	107390723	2318064928

Interval 342
54	1034234413	107482002	-2323635791
68	1039944875	116674976	-2318813543

Interval 343
30	1040580307	117511206	-2327747758
27	1041914038	118811810	-2326435471

Interval 344
39	1041917302	118815746	-316811615
51	1041952547	118855900	-316771608

Interval 345
27	1042159385	118993527	2324486221
30	1043187035	120012312	2325567271

Interval 346
39	1043224768	120050942	-2397533259
40	1045404442	122577628	-2394847060

Interval 347
39	1045416068	122589701	2394349293
28	1045847408	123028798	2394821652

Interval 348
36	1045871005	123050351	-2394340746
27	1051486147	129135544	-2388318877

Interval 349
52	1051504619	-129221314	-2388295942
212	1051569333	-129158678	-2388225464

Interval 350
53	1051575539	129237679	-2388219590
27	1052914148	130884194	-2386896367

Interval 351
27	1052990313	130982688	2381111743
58	1053362191	131360373	2381544673

Interval 352
55	1053467304	131540892	-2381590357
29	1053485885	131560530	-2381563509

Interval 353
35	1053562345	-131514142	2381672343
27	1053600887	-131489821	2381701296

Interval 354
27	1053664782	-131719510	2381734527
35	1053752462	-131645005	2381794791

Interval 355
49	1053759386	-132025848	2381797984
31	1054062871	-131755950	2382092172

Interval 356
27	1054079274	-132197789	2382095982
57	1054217253	-132050123	2382207218

Interval 357
27	1054234872	132229066	2382229722
92	1057894349	136080306	2386066642

Interval 358
27	1057899984	136086268	-2386817651
45	1058145019	136335295	-2386544800

Interval 359
46	1058218210	136761141	-2386440720
52	1058287134	136828246	-2386357202

Interval 360
47	1058308916	136516526	-2386335525
35	1058489485	136703268	-2386111359

Interval 361
27	1058525857	137088579	2380438941
60	1058972888	137543692	2380931994

Interval 362
30	1058989802	137559037	2378463463
5	1060324621	138907698	2379964274

Interval 363
88	1060324626	138907703	-2377813402
27	1062419705	141001964	-2375562628

Interval 364
42	1064929154	143390113	-1898940085
41	1079847727	159409469	-1881498582

Interval 365
57	1080000264	-159673647	-1813788956
27	1080074920	-159591692	-1813681398

Interval 366
27	1080284206	159710975	1813825873
44	1080702405	160276358	1814561321

Interval 367
32	1080759337	-160662946	1814655729
38	1080969958	-160489877	1814864241

Interval 368
27	1081009453	160721585	1814897764
27	1085899245	165458764	1817762331

Interval 369
50	1086662971	-166548863	1817954487
29	1086811349	-166351480	1818079107

Interval 370
27	1086855887	166607789	1818125831
27	1094371090	174641532	1827346555

Interval 371
88	1094442651	174716700	-2416022260
116	1095872458	176206875	-2414457675

Interval 372
3	1095963283	176333868	2416501837
30	1096122904	176482850	2416655065

Interval 373
32	1096220631	176594248	-2416980872
32	1096411468	176791797	-2416718345

Interval 374
31	1096487577	176861967	2417172817
37	1097380024	177795794	2418132975

Interval 375
40	1097535134	177972117	1951833302
64	1097559428	177996411	1951861996

Interval 376
54	1097562131	177999124	2418446138
27	1097838170	178311827	2418728724

Interval 377
43	1098481789	179462473	2419666373
32	1098826220	179829406	2420083554

Interval 378
36	1098876650	179877513	2419306110
49	1099009671	180016000	2419472473

Interval 379
27	1099084364	180037592	2420369989
69	1104318617	185366004	2426032694

Interval 380
51	1104380511	185444105	-2426718358
45	1104526606	185647276	-2426532015

Interval 381
35	1104602478	185720408	2426195349
46	1104695896	185828975	2426313349

Interval 382
51	1104723525	185853334	-2427897405
27	1105146403	186380707	-2427386149

Interval 383
39	1105213505	186453345	2428062002
27	1106321496	187556566	2429217065

Interval 384
33	1106393637	187615851	1795865520
26	1112997573	194354219	1803395725

Interval 385
37	1113011521	194465686	1803408602
27	1113942627	195385378	1804491407

Interval 386
32	1113949138	-194453247	1804499301
106	1114021302	-194375249	1804589617

Interval 387
14	1114026829	195532545	1804599213
27	1122035546	204171596	1813243642

Interval 388
78	1122054042	204191581	-1880916996
35	1123583262	205771951	-1878542124

Interval 389
46	1126654492	-1792091655	2648576758
104	1127881616	-1790480654	2649471886

Interval 390
30	1128479767	2258979246	2179321797
27	1128647587	2259122148	2179411157

Interval 391
27	1128677367	-2258850402	2179439290
65	1137506683	-2249466002	2191049364

Interval 392
27	1137557918	-2249411334	1390318145
97	1142026072	-2245684900	1395255094

Interval 393
31	1142072792	-2245640356	-1395603935
31	1142402496	-2245307960	-1395275926

Interval 394
29	1142517935	-2245203244	1395790094
68	1143159088	-2244572441	1396600099

Interval 395
35	1144326160	-2243589959	2128277309
27	1144509703	-2243428531	2128563137

Interval 396
66	1144545400	-2243381462	-2128862323
27	1144611925	-2243319992	-2128789453

Interval 397
33	1144806895	-2243091214	-1432521734
27	1148218907	-2239513066	-1428002785

Interval 398
27	1148323122	-2239406262	-1433093533
27	1148541451	-2239162485	-1432731691

Interval 399
45	1148578300	-2239124574	1426770194
60	1149662159	-2238007142	1427953505

Interval 400
36	1149809389	-2237948574	1432602801
49	1149833632	-2237910064	1432653107

Interval 401
48	1150173650	-2237458700	-1426599561
27	1157381496	-2230001051	-1419166272

Interval 402
47	1157386121	-2229994990	-1399596897
27	1158742319	-2228649242	-1398103316

Interval 403
93	1158785921	-2228599887	1402543524
49	1164071743	-2223187579	1407897067

Interval 404
27	1164109224	-2223153938	-879306214
124	1164922311	-2222252581	-878472427

Interval 405
43	1165316877	2221581178	-878025470
27	1165607772	2221860206	-877715755

Interval 406
65	1165747493	-2221403432	-877579869
128	1177836527	-2208565415	-864976063

Interval 407
36	1178347524	2206635835	-864171540
79	1178469602	2206745016	-864058183

Interval 408
66	1178532444	-2206534822	-863986490
29	1187648498	-2195289404	-854141491

Interval 409
30	1187855314	-2195052694	853825727
66	1187995631	-2194890834	853943355

Interval 410
27	1188022329	-2194845096	-853810287
40	1189688537	-2193161086	-852188481

Interval 411
40	1190085585	-2192741227	1408043928
31	1191349711	-2191538975	1409566003

Interval 412
47	1191420392	-2190832671	1409639130
39	1191453698	-2190802104	1409673290

Interval 413
48	1191475141	-2191490294	1409708192
36	1191818859	-2191129471	1410134573

Interval 414
50	1192424172	-2189010809	-2661144357
35	1193535024	-2187938391	-2659344001

Interval 415
89	1193924296	2187346721	2658583337
51	1194304924	2187766573	2659168342

Interval 416
37	1194312929	2187774687	-2659324234
39	1194355043	2187812052	-2659236254

Interval 417
63	1194777133	-2187017528	2657557665
27	1195220546	-2186564819	2658169440

Interval 418
27	1195449466	2455738730	2846694861
27	1197931260	2457797031	2848973757

Interval 419
32	1198040859	-2478339414	-839236447
27	1198898024	-2477301397	-838471404

Interval 420
27	1198941317	2477259650	838436136
29	1198963184	2477274476	838448344

Interval 421
61	1199019698	-2477177271	-838342719
116	1201378826	-2474854726	-835650597

Interval 422
27	1201411046	2474733039	-835620309
75	1201469392	2474796841	-835556315

Interval 423
27	1201523065	2474572864	-835517054
32	1201641430	2474692560	-835403910

Interval 424
32	1201703097	-2474467178	-835312445
34	1206298290	-2470091351	-829708091

Interval 425
27	1206435041	-2469954757	-2656048001
35	1207969520	-2468416647	-2654139320

Interval 426
45	1208140872	-2466856346	2443041399
43	1212952579	-2461889460	2448617624

Interval 427
27	1212962809	2461755840	2448633158
55	1213047116	2461850220	2448700234

Interval 428
49	1213092888	-2461738081	2448753302
30	1215948179	-2458796515	2452084055

Interval 429
27	1216467113	-2455621431	2452241197
78	1226038504	-2445629095	2461760925

Interval 430
62	1226062646	2445337483	2461785879
27	1226298172	2445581591	2462017653

Interval 431
27	1226316237	-2445296424	2462032849
27	1227597006	-2443957487	2463315742

Interval 432
63	1227877592	2478616747	2463322018
41	1230470413	2481124680	2466323235

Interval 433
42	1230492320	2481147050	-2470687779
43	1233983681	2484671104	-2466632672

Interval 434
70	1234079894	2484774394	2470828973
34	1239222031	2490110344	2476590867

Interval 435
31	1239388761	-2490362034	2476799863
69	1239564962	-2490160375	2476989623

Interval 436
43	1239615456	2490428679	2477066537
27	1240553258	2491376643	2478239542

Interval 437
39	1240573797	-2491627171	2478270424
39	1240742573	-2491439490	2478465114

Interval 438
48	1240861039	2491766412	2478612396
27	1246599643	2497552482	2486426538

Interval 439
30	1246748008	2497648303	225507579
50	1249917944	2500546182	231601421

Interval 440
31	1250048749	2500710677	-1709768003
43	1251577252	2502236206	-1708064532

Interval 441
166	1251643563	-2502421362	-1707988368
110	1251746156	-2502301256	-1707859822

Interval 442
27	1255552735	1205349577	-1916970160
31	1255683047	1205522662	-1916740331

Interval 443
45	1255967692	1348156625	-1916223833
27	1270522884	1363878980	-1899545920

Interval 444
29	1270594984	1364558796	2650292798
50	1274343950	1369269735	2653035331

Interval 445
45	1274563392	1369686960	-1267554248
41	1274673472	1369814283	-1267431323

Interval 446
27	1274679241	1369828767	1264200986
27	1277841556	1373328959	1267403492

Interval 447
31	1278123596	1373595216	-1944440139
62	1281795548	1377188985	-1941210349

Interval 448
29	1281813746	-1377424818	-1941194066
37	1282013964	-1377217761	-1940992700

Interval 449
56	1282059891	1377566865	-1940947454
27	1306460675	1405494673	-1917002305

Interval 450
29	1306511359	1405553714	2346588615
29	1306994629	1406064874	2347153762

Interval 451
30	1307027136	1406098804	2373623292
27	1307575295	1406676674	2374212655

Interval 452
27	1307628507	1406719499	2371358472
33	1309337962	1408634168	2373402242

Interval 453
39	1309357448	1408653464	-2371244274
27	1313377508	1412852835	-2366199515

Interval 454
27	1313383760	1413158638	-2366190804
36	1313455132	1413236861	-2366106156

Interval 455
81	1313464556	1412979450	-2366097077
35	1313624752	1413141476	-2365913402

Interval 456
135	1313629575	1413258628	-2365907727
27	1323247652	1423225352	-2354248291

Interval 457
139	1323262925	-1423304624	-2354212896
27	1323315334	-1423245067	-2354140280

Interval 458
27	1323321833	1423332014	-2354130403
41	1324618246	1424536122	-2352601322

Interval 459
97	1324632691	-1424788472	-2352584897
27	1324806092	-1424582331	-2352347894

Interval 460
35	1324882410	1424897946	-2352264165
47	1328306202	1428556560	-2347213219

Interval 461
43	1328397822	1428633865	-1116165087
33	1329276373	1429621047	-1115012026

Interval 462
75	1329576443	-1430076028	-1114678442
27	1329670627	-1429990192	-1114596776

Interval 463
45	1329762914	1430124527	-1114519455
52	1330863501	1431226140	-1113228626

Interval 464
27	1331165759	1431508154	1134601038
27	1332546401	1432946211	1136436028

Interval 465
42	1332552703	-1433130666	1136445077
57	1332760174	-1432960493	1136684822

Interval 466
27	1332780108	1433167170	1136703857
125	1341207981	1441797934	1146722780

Interval 467
27	1341447958	1442247163	-2375234607
29	1342317903	1443151324	-2374290116

Interval 468
90	1342323204	1443156568	2373528816
27	1342388506	1443221905	2373608081

Interval 469
87	1342431887	1443250996	-638110976
34	1349336133	1450325312	-630565038

Interval 470
61	1349398964	-1450610127	-630500751
27	1349592363	-1450372086	-630299129

Interval 471
48	1349767948	1450829380	-630087569
46	1351101479	1451864118	-628671651

Interval 472
31	1351182379	1451944647	628426380
58	1351267418	1452034526	628576259

Interval 473
27	1351390953	1452174990	-628313950
40	1358036192	1458964005	-620263816

Interval 474
27	1358514594	1459455574	-540704611
45	1363334127	1463481748	-534995598

Interval 475
42	1363413303	1463554921	-525731612
27	1369572968	1469936408	-517767124

Interval 476
32	1369826412	1470540476	-517474502
34	1370578107	1471254853	-516550601

Interval 477
31	1370585691	-1471340682	-516544145
76	1370649035	-1471276297	-516443437

Interval 478
27	1370664494	1471346149	-516418876
180	1370746772	1471429329	-516271793

Interval 479
39	1370791568	1471477400	525846805
36	1371410999	1472157315	526686857

Interval 480
37	1371489432	1472231822	-526832232
38	1371597282	1472345449	-526698013

Interval 481
40	1371616859	1472364769	526904461
34	1373945814	1474710949	531071385

Interval 482
34	1374048064	-1475226662	531203476
27	1374355760	-1474922164	531767979

Interval 483
36	1374456654	1470001741	531889752
49	1374695918	1470233354	532301235

Interval 484
42	1374818483	1475283012	532476450
27	1376430004	1476954130	534931359

Interval 485
27	1379598560	-37960761	-1215242096
113	1383410780	-34005571	-1210872541

Interval 486
36	1383727024	2256384	-1210592763
27	1397574468	16766253	-1195607851

Interval 487
34	1397626893	-24092983	-1195529724
27	1405132521	-17026210	-1188390889

Interval 488
27	1405398354	-29497482	-1188198082
51	1409915155	-24281373	-1183676566

Interval 489
27	1410201489	2532992226	1177366544
43	1410265958	2533098963	1177468098

Interval 490
45	1410305506	-2540730867	-1177324077
27	1410481513	-2540506263	-1177141842

Interval 491
77	1410579119	2541536201	-1177022817
34	1411363191	2542256391	-1176299212

Interval 492
27	1411372142	-2542494699	1176067104
145	1411643009	-2542263550	1176286198

Interval 493
88	1411800886	2542659483	-1175902757
52	1418730089	2549261625	-1169191789

Interval 494
47	1418951473	2549420282	-1168915356
75	1419675920	2550115645	-1168074919

Interval 495
33	1419687460	2549335477	-1168063758
43	1419747596	2549399042	-1167988754

Interval 496
35	1419778071	2550226852	-1167949152
27	1424605953	2555134334	-1163709535

Interval 497
49	1424902134	2555524663	-1163423787
61	1426238920	2556842720	-1162292860

Interval 498
86	1426243813	2555346399	-1162288541
44	1426283508	2555389455	-1162251911

Interval 499
27	1426361664	2556851554	-1162229897
69	1427761951	2558176561	-1161051210

Interval 500
47	1428061709	2533102062	1177470302
27	1434331298	2539757043	1183484996

Interval 501
27	1434470593	-2540430355	354048860
41	1434891070	-2540001214	354586651

Interval 502
48	1436044926	2530056821	-1748476855
38	1439023846	2532952641	-1744775028

Interval 503
72	1439036604	2528037138	-1744754328
28	1440718771	2529876522	-1742552199

Interval 504
27	1440791855	-2527953292	-1742432870
34	1442486366	-2526182499	-1740389606

Interval 505
91	1442534659	2525787796	-1740365501
32	1442750403	2526023716	-1740163737

Interval 506
29	1442805185	-2525757305	-1740131856
31	1451079121	-2517304766	-1729727458

Interval 507
28	1451261968	-2517115341	2836433065
68	1451483396	-2516886511	2836683408

Interval 508
74	1451531817	-2516840023	2837723946
27	1451739949	-2516630972	2837945775

Interval 509
60	1451983306	2516358601	-2837599830
42	1452091578	2516472184	-2837458309

Interval 510
39	1452196219	-2516106025	-2837263000
27	1452284962	-2516031006	-2837122413

Interval 511
31	1452545276	-2515728900	-2814664610
51	1454804057	-2513466653	-2811735283

Interval 512
34	1454927027	-1217642866	-2656606016
45	1455157045	-1217439198	-2656435359

Interval 513
31	1455888036	-1216741957	2641742445
51	1457458021	-1215157643	2644273471

Interval 514
38	1457496423	-1215119928	-2645559635
50	1457969377	-1214632981	-2644458137

Interval 515
57	1458743697	-1228371094	2047337665
43	1462128597	-1225120712	2051161537

Interval 516
43	1462138945	-1225105516	2845809773
50	1462666989	-1224585313	2846428248

Interval 517
34	1462907389	1228376161	-2047329935
34	1468766203	1234580999	-2040480791

Interval 518
41	1468769794	-1234615083	-2040477372
55	1468790723	-1234597334	-2040461750

Interval 519
52	1468814510	1234644189	-2040436702
31	1469821841	1235686173	-2039251410

Interval 520
49	1469861663	-1235865063	-2039189055
54	1469882849	-1235844551	-2039172906

Interval 521
27	1469904813	1235737920	-2039148568
29	1469977505	1235832214	-2039056162

Interval 522
38	1469981435	1235869189	-2039049788
46	1489655326	1257477232	-2017042078

Interval 523
53	1489675411	-1257803580	-2017019308
27	1489857826	-1257599772	-2016769699

Interval 524
41	1489993475	1257906805	-2016611237
27	1504500388	1272903837	-2000093765

Interval 525
99	1504607791	1206334446	-1999921003
70	1506861045	1213610406	-1998168228

Interval 526
27	1510197901	2030750160	-2844910900
46	1512536917	2033112539	-2842194402

Interval 527
45	1512699167	2033298836	1274971162
37	1521557071	2042389215	1284115397

Interval 528
31	1521821867	2042702146	-1284901966
29	1522490135	2043286357	-1284327879

Interval 529
59	1522558804	2043352150	1285051225
27	1523907256	2044729243	1286339044

Interval 530
31	1523949982	2044768234	-314125609
65	1536849643	2057872205	-300505699

Interval 531
65	1536876118	-2058361308	-300491049
37	1537288335	-2057985573	-300090939

Interval 532
39	1537705778	2058786470	-299708994
27	1538077042	2059113620	-299361929

Interval 533
32	1538348606	-1607056534	1052128651
30	1539153769	-1606249633	1053101379

Interval 534
40	1539201100	-1606196314	2397834154
107	1539262895	-1606128230	2397918280

Interval 535
73	1539343366	1607709943	-1051271927
58	1555436931	1624480082	-1033864793

Interval 536
2	1555541449	1624594250	-1060059838
27	1558388381	1627690390	-1056933886

Interval 537
27	1558431927	1627732084	-1013549485
27	1561609576	1630800708	-1009984192

Interval 538
30	1561624722	1630816075	1029824082
29	1564891877	1634334839	1033784640

Interval 539
31	1564942975	1634396510	-245422220
36	1565060121	1634509143	-245314401

Interval 540
27	1565646457	1635749119	-224987666
34	1566167478	1636285005	-224227317

Interval 541
32	1566199532	1636316261	243789896
34	1566288502	1636410238	243947525

Interval 542
99	1566375288	1636501431	2503504307
27	1567516815	1637476262	2504815207

Interval 543
30	1567559072	1637516513	2507636041
34	1567785680	1637742917	2507881131

Interval 544
27	1567866913	1637829369	2507464322
36	1567887828	1637853885	2507504766

Interval 545
29	1567926085	1637895770	-2506204540
40	1568469131	1638445741	-2505326846

Interval 546
36	1568488100	1638457425	2506235453
67	1568931741	1638916291	2506775281

Interval 547
35	1568961565	1638947362	2502406695
29	1569444329	1639440915	2503030614

Interval 548
51	1569492331	1639477524	-2502178476
111	1572431937	1642567125	-2498557015

Interval 549
79	1572468754	-1643124320	-2498516312
35	1572759486	-1642693040	-2498198152

Interval 550
68	1572829981	1643329330	-2498114247
27	1577034832	1647692868	-2493355273

Interval 551
27	1577057079	1647711850	2491099108
27	1579072178	1649772739	2493291657

Interval 552
91	1579103800	1649803271	-2491074778
59	1580757233	1651899831	-2489778861

Interval 553
84	1581077943	1652159255	-2489559534
41	1582478047	1653635491	-2487811925

Interval 554
27	1582489456	1653646185	2486623396
36	1582956956	1654126546	2487250679

Interval 555
27	1582959811	-1658452936	2487255348
38	1583392944	-1658027034	2487747768

Interval 556
68	1583439094	-1657969677	-2512495244
27	1583816777	-1657573211	-2512058963

Interval 557
29	1583828524	1657296472	-2512049490
37	1584064014	1657542911	-2511725748

Interval 558
49	1584098893	-1657253572	-2511675124
27	1584320385	-1657019705	-2511358792

Interval 559
51	1584367317	1654219720	-2511289315
31	1584807523	1654681401	-2510810943

Interval 560
27	1584865463	-1655009077	-2510729407
41	1585091602	-1654762516	-2510482116

Interval 561
73	1585109504	1655029388	-2510466613
72	1585966809	1655968711	-2509262911

Interval 562
29	1586019556	1656022133	2513021188
47	1586666072	1656683129	2513855791

Interval 563
34	1586780188	1658794796	2512777620
27	1586911474	1658938105	2512967644

Interval 564
49	1586921746	1658949239	2514111212
30	1590230801	1662134720	2517847112

Interval 565
27	1590455054	1662502578	-2542129089
27	1590481105	1662528912	-2542095598

Interval 566
27	1590497593	1662548598	-2519878328
27	1591612130	1663710867	-2518543559

Interval 567
47	1591660019	1663755465	2542200504
27	1593152066	1665216983	2544255681

Interval 568
27	1593186351	1667166084	-2542014132
27	1593259405	1667235935	-2541924099

Interval 569
47	1593281589	1665387466	-2541895956
27	1595003248	1667140872	-2539785798

Interval 570
27	1595005878	1667251562	-2539783916
74	1604015496	1676493389	-2529632490

Interval 571
27	1604050429	1676536307	2520282894
35	1607798398	1680492297	2524501499

Interval 572
27	1607807775	1680570835	2524513445
27	1608147566	1680928524	2524934097

Interval 573
41	1608178008	1680530124	2524973616
47	1608196510	1680553083	2525003881

Interval 574
49	1608204505	1680987495	2525013808
32	1610148504	1683094182	2527504771

Interval 575
34	1610420875	1683330843	-2529028655
27	1610644198	1683547363	-2528742958

Interval 576
27	1610782701	1683687741	2527711092
64	1611238119	1684167593	2528273764

Interval 577
30	1611273568	1684201912	2529167472
27	1611462035	1684526739	2529385094

Interval 578
27	1611952386	1685109300	2544527085
34	1613246527	1686395714	2546163708

Interval 579
49	1613273426	-1686527681	2546196216
36	1613384308	-1686416872	2546312050

Interval 580
30	1613410341	1686563303	2546348901
57	1613738928	1686849540	2546768423

Interval 581
34	1613768243	1686878148	-2550081166
27	1616040005	1689169867	-2547212172

Interval 582
62	1616128029	-1689498901	-2547107633
50	1616170666	-1689455779	-2547054855

Interval 583
27	1616199865	-1689423645	2550375346
27	1616380173	-1689244814	2550580708

Interval 584
32	1616438456	1689632684	2550655398
34	1628263590	1701238362	2564966309

Interval 585
65	1631880520	1083661334	-271756027
27	1634738734	1086766927	-268434110

Interval 586
41	1634769910	-1086908470	-268411768
100	1634904410	-1086794562	-268283506

Interval 587
49	1634989897	1087263880	-268227135
35	1639452959	1091502829	-263983393

Interval 588
39	1639505785	-1091811449	-263930753
27	1639723756	-1091605443	-263737253

Interval 589
32	1639854250	1091854828	-263670800
86	1646423802	1098716129	-256057765

Interval 590
27	1646433477	1098726444	255776611
27	1646638476	1098938272	256006739

Interval 591
27	1648453251	1099791754	-254721959
59	1649248359	1100617162	-253748766

Interval 592
41	1649258748	1100627607	253629955
27	1649314673	1100688522	253729615

Interval 593
31	1649325490	1100701423	-253622242
61	1651560706	1103075887	-250648770

Interval 594
27	1651626719	1103122404	-249996177
27	1652382827	1103940649	-248611731

Interval 595
43	1652404008	1103960765	-250565786
41	1652686863	1104258722	-250126088

Interval 596
31	1652702627	1104275492	-248538202
46	1654695130	1106246550	-245731686

Interval 597
27	1654890093	1106401989	-1338629962
30	1657154312	1109129041	-1336123023

Interval 598
39	1657290503	1109339058	-1250682043
27	1663902294	1116760836	-1243675366

Interval 599
30	1664157211	1117071019	-1342800319
27	1666956542	1119894974	-1340204319

Interval 600
108	1667028315	-1120124934	-1340137452
27	1667130312	-1120005501	-1339997190

Interval 601
27	1667217384	1120186881	-1339921502
109	1668517307	1121417737	-1338674364

Interval 602
27	1668580693	1121480288	2215328746
145	1673436235	1126736247	2219501799

Interval 603
92	1673461575	-1126920496	2219517503
60	1673599225	-1126789009	2219597130

Interval 604
27	1673610715	1126950382	2219606986
27	1678297385	1132006213	2224692524

Interval 605
32	1678306300	-1132109765	2224703406
38	1678376690	-1132042322	2224752752

Interval 606
37	1678410531	1132114691	2224788272
27	1681350291	1135324834	2228028133

Interval 607
40	1681384756	1135551696	2228074317
39	1681430917	1135593828	2228154073

Interval 608
27	1681443870	1135363128	2228168508
27	1681596799	1135525371	2228346571

Interval 609
27	1681620528	1135648519	2228370576
29	1685347589	1139786096	2232087642

Interval 610
27	1685444666	-1140109643	2232192558
37	1685603927	-1139904819	2232350352

Interval 611
52	1685785798	1140278894	2232495070
30	1694923832	1150438840	2242358039

Interval 612
93	1694956541	1150461451	2248821941
45	1727466401	1185468338	2285088326

Interval 613
54	1727895430	1185893138	2285299514
43	1732439302	1190682166	2291041602

Interval 614
39	1732447216	-1190809429	2291049981
31	1732574239	-1190687047	2291204756

Interval 615
51	1732891634	1191366972	2291273134
27	1736931449	1195855744	2296483077

Interval 616
27	1739820017	1200761786	-1389710178
27	1741085395	1202033894	-1388041805

Interval 617
27	1741143840	1202085052	-1253585260
139	1743806688	1205016981	-1250828711

Interval 618
54	1747110420	-2337003465	-1680519012
30	1751035205	-2333078311	-1677087759

Interval 619
34	1751092363	-2333031592	1676948349
43	1751201610	-2332938050	1677045043

Interval 620
31	1751324601	-2332783583	-1676833506
27	1753487118	-2330413087	-1674773033

Interval 621
38	1753579875	-2330351768	-236400165
90	1756977896	-2325669005	-232073079

Interval 622
68	1757123787	-2318709195	-231993533
76	1757370235	-2318467056	-231656247

Interval 623
53	1757397029	-2318413141	-1274670400
27	1764230166	-2310592510	-1267612475

Interval 624
40	1764380336	-2310338037	-1089315233
30	1766680498	-2307964843	-1086814812

Interval 625
32	1766821547	2307535817	-1086581192
42	1767022083	2307706091	-1086337500

Interval 626
30	1767098649	-2307469511	-1086203163
39	1768661481	-2305804606	-1084379767

Interval 627
39	1768685944	2305508907	-1084347088
47	1768901074	2305735375	-1084115122

Interval 628
33	1768950431	-2305462184	-1084058585
27	1773049481	-2300346883	-1080970578

Interval 629
28	1773106072	2300290426	-1080917818
178	1773116349	2300300715	-1080906866

Interval 630
67	1773118088	-2300278943	-1080905473
66	1773470599	-2299899309	-1080492751

Interval 631
29	1773806970	-2299480321	1060490223
48	1790861644	-2282310028	1079256710

Interval 632
46	1790871594	-2281456896	1079266727
27	1790962090	-2281346922	1079397598

Interval 633
32	1790971715	-2282287612	1079404935
39	1791757191	-2281477396	1080454908

Interval 634
95	1791851771	-2281255340	-1630215234
27	1793048987	-2280032024	-1628259751

Interval 635
58	1793967797	-2279109338	1624465569
27	1795842829	-2277219196	1627466038

Interval 636
33	1795934450	2276838599	1627680194
27	1796101431	2276999999	1627933248

Interval 637
39	1796313823	-2276394488	-1053563911
55	1796615248	-2276088016	-1053155571

Interval 638
56	1796665444	-2276041338	1053819811
45	1798526048	-2274194037	1056427185

Interval 639
31	1798539561	-2274178391	1013559535
27	1801060370	-2271583650	1016576582

Interval 640
40	1801093313	-2271564355	1619667895
33	1803725600	-2268751123	1623747577

Interval 641
32	1804991600	-2266974818	1630595397
36	1806548768	-2265404520	1633099033

Interval 642
68	1807264481	-2264735606	-1630497237
27	1807277861	-2264718729	-1630477367

Interval 643
30	1807739912	1273010569	1487240736
43	1807849038	1273135595	1487361060

Interval 644
27	1808810319	-2264248728	-887408344
46	1813626387	-2259148993	-881259341

Interval 645
56	1813732967	-30623883	-881034866
27	1814632970	-29725537	-879703366

Interval 646
27	1814911547	269368973	-975623250
49	1822441808	278101429	-968987324

Interval 647
27	1822471155	278476229	-968980753
30	1822507633	278498346	-968951568

Interval 648
30	1822510060	278163759	-968949193
211	1822821729	278454185	-968702808

Interval 649
79	1822832993	278519035	-968691800
31	1824091513	280159811	-967537765

Interval 650
27	1824094710	-280265218	-967534297
32	1824192583	-280167103	-967453153

Interval 651
27	1824194775	280266551	-967451432
34	1824551661	280660654	-967160851

Interval 652
40	1824566832	-280673503	-967155251
50	1824574048	-280669428	-967151007

Interval 653
31	1824664721	-281469547	-967075382
52	1825146096	-280777444	-966623681

Interval 654
29	1825149730	281490772	-966617086
57	1844179315	302417345	-945133343

Interval 655
27	1844195720	-302736176	-945122618
51	1844354829	-302589512	-944933791

Interval 656
64	1844399055	302448230	-944870012
101	1844439648	302489124	-944813912

Interval 657
47	1844448289	-302555642	-944803180
29	1844504744	-302502667	-944713332

Interval 658
27	1844604644	302826210	-944612824
86	1846829500	305222154	-941954887

Interval 659
39	1847366852	-1185627941	-941417117
62	1847458167	-1185626065	-941277392

Interval 660
96	1847463148	305919768	-941273627
27	1855060600	313754528	-932468002

Interval 661
27	1855067201	314292547	-932461453
27	1855820178	315117038	-931639066

Interval 662
29	1855853357	313805881	-931598179
101	1856258248	314263617	-931109942

Interval 663
27	1856289168	315128927	-931052750
27	1860270162	319569008	-922986137

Interval 664
27	1863962825	-2078149195	546601508
27	1871011246	-2071786552	552525062

Interval 665
84	1871623791	-2071261582	-516009995
63	1873235342	-2069840848	-514277697

Interval 666
27	1873471753	2069626153	-514019764
64	1873659332	2069775334	-513847240

Interval 667
50	1873682948	-2069588109	-513821505
27	1875929246	-2067545508	-511671236

Interval 668
27	1876270935	-2064053234	-2242744630
57	1876386061	-2063926018	-2242608486

Interval 669
27	1876637981	-2063661089	1099497183
36	1876827312	-2063427083	1099709551

Interval 670
27	1876899277	-2063344358	1749205947
52	1880828763	-2059190406	1754021406

Interval 671
35	1881018137	2168898769	1754033754
32	1882374040	2170284918	1755537667

Interval 672
27	1882446421	2170373953	-1756546371
33	1882464393	2170390649	-1756528742

Interval 673
29	1882712258	2170601270	-546429860
39	1887628076	2175640726	-540878042

Interval 674
36	1887649889	2175679144	503764142
36	1888419548	2176468557	504861114

Interval 675
72	1888535693	2176602425	-1725417804
49	1890549594	2178752998	-1721008890

Interval 676
40	1890551618	2178754706	-1763587788
89	1892097366	2180354224	-1761866294

Interval 677
43	1892160901	-2180938151	-1761832152
44	1892309449	-2180759517	-1761689913

Interval 678
27	1892351636	2181079744	-1761680433
49	1897454512	2186455736	-1756648657

Interval 679
27	1898112279	2080202032	2243138300
35	1902737048	2084915484	2248769743

Interval 680
66	1903466434	2085438867	2210800038
49	1908462544	2093834373	2215230052

Interval 681
27	1908626708	2094436949	2101100151
95	1908840296	2094700175	2101344842

Interval 682
48	1908851369	2094721915	-2100902550
41	1908892719	2094769177	-2100854378

Interval 683
38	1908934979	2094814760	2096061795
27	1911374930	2097308550	2099200971

Interval 684
35	1911480293	2097443330	-2125979031
27	1911859872	2097815518	-2125671147

Interval 685
42	1911883230	2097860245	-2102474605
27	1912686751	2098640697	-2101547787

Interval 686
43	1912914820	2098867401	2100579833
27	1913051896	2099003535	2100733399

Interval 687
32	1913074856	2099026979	-2100281202
30	1913512521	2099517837	-2099646484

Interval 688
27	1913584169	2099595669	2126042408
33	1915237103	2101369940	2128192433

Interval 689
48	1915334223	2101482597	-1401757057
28	1916884138	2103109421	-1399665486

Interval 690
32	1916897257	2103124368	-1419120127
39	1924444599	2112097889	-1410170761

Interval 691
78	1924590705	2112260556	-2125621306
36	1931339867	2119587718	-2117882566

Interval 692
41	1931503868	2120638205	-2117543539
27	1931535015	2120681769	-2117470154

Interval 693
53	1931566253	2119906025	-2117431630
32	1931647853	2119984148	-2117324330

Interval 694
65	1931670799	2120009052	2129088019
27	1932284512	2120619277	2129623837

Interval 695
27	1932340125	2120776671	2129677101
44	1934582693	2123329650	2131878263

Interval 696
42	1934628880	2123388956	-2132111042
27	1934830686	2123569856	-2131937631

Interval 697
46	1934839755	2123593963	2132136624
32	1938578065	2127709134	2135877705

Interval 698
27	1938587011	-2127919806	2135887811
39	1938781335	-2127721569	2136079887

Interval 699
56	1938785432	2127937910	2136084378
106	1939462397	2128705069	2136767477

Interval 700
94	1939498967	2129012874	2136785122
27	1939524716	2129030622	2136796036

Interval 701
36	1939541727	2128741000	2136808968
43	1939756071	2128964290	2137059136

Interval 702
10	1939931338	-2129449557	2137220435
29	1940158675	-2129225235	2137381885

Interval 703
33	1940271114	2129562346	2137470003
110	1943041165	2132638993	2140809682

Interval 704
27	1943071241	-2132904558	2140838822
69	1943260520	-2132741347	2140941007

Interval 705
43	1943369450	2132940337	2141026667
27	1970779658	2162104277	2171031870

Interval 706
27	1970787430	2162208977	2171039709
27	1971152024	2162593315	2171505980

Interval 707
38	1971163668	2162132246	2171516428
27	1971203378	2162168735	2171560496

Interval 708
29	1971226224	2162664526	2171596479
105	1977253074	2168850980	2178792446

Interval 709
47	1980457233	320366614	-922302203
31	1980858033	320820856	-921800460

Interval 710
79	1981148174	321783011	-921435084
27	1981313405	321941976	-921254368

Interval 711
32	1981336324	321127044	-921225635
30	1981986302	321668999	-920643129

Interval 712
65	1982082229	321974338	-920559283
27	2010108116	353069446	-888546186

Interval 713
38	2010224924	1273285487	1487443673
67	2036478930	1300717785	1515516890

Interval 714
59	2036494084	-1300993656	1515544254
27	2036749095	-1300738735	1515836119

Interval 715
36	2036758248	1301006251	1515843902
42	2045218609	1310018631	1525045305

Interval 716
85	2045259331	1310058413	-1525196164
27	2045423609	1310261396	-1525059423

Interval 717
41	2045473336	1310312797	1525255334
27	2054634013	1320051592	1536169272

Interval 718
36	2054700123	1320128644	2849029103
92	2057124222	1322463218	2851737484

Interval 719
35	2057169085	1322643019	2851848505
28	2057188020	1322661501	2851874774

Interval 720
77	2057210460	-1322599120	2851902969
27	2057328500	-1322481710	2852061409

Interval 721
43	2057352094	1322950059	2852095463
27	2060942590	1326293714	2856115078

Interval 722
69	2061062623	-1326614072	2856278840
39	2061261781	-1326411455	2856558928

Interval 723
27	2061284761	1326638530	2856582797
33	2064295162	1329659059	2860714295

Interval 724
39	2064386114	1329965484	-2860840661
27	2064422876	1329999770	-2860787642

Interval 725
88	2064450966	1330028004	2860927390
27	2067341542	1332948498	2864213453

Interval 726
49	2067526758	1333150822	1977905083
27	2081407043	1347499019	1997781203

Interval 727
43	2084759413	-1603046410	2400996064
31	2093220098	-1594031576	2410690234

Interval 728
59	2093236149	-1593617543	2410708185
31	2093303341	-1593552802	2410788348

Interval 729
27	2093313996	-1593877933	2410797492
32	2093535172	-1593652532	2411046098

Interval 730
49	2093548916	-1593529072	2411061589
30	2094355731	-1592701202	2411713683

Interval 731
27	2094426991	1591475270	2411786250
27	2094633504	1591718637	2412025735

Interval 732
37	2094841931	-1592388921	2412343555
30	2094906902	-1592314399	2412421589

Interval 733
47	2095029232	1592028371	-2412876154
103	2095120483	1592142679	-2412793255

Interval 734
59	2095364595	-1591382914	2413399824
27	2095705835	-1590984235	2413923290

Interval 735
27	2096324727	-1788953222	-1439578420
47	2097111515	-1788196272	-1438769038

Interval 736
30	2097514167	1787796095	-1977377713
52	2097762853	1788012388	-1977110291

Interval 737
27	2098151227	-1787379001	-2835354528
86	2098473786	-1787045581	-2834947770

Interval 738
29	2098508089	-1787012790	2834799819
39	2098534490	-1786984640	2834830169

Interval 739
55	2098552884	-1786970702	2834088111
35	2098848221	-1786671844	2834411756

Interval 740
27	2098913769	-1786598745	-2833984587
43	2099082324	-1786407193	-2833802808

Interval 741
35	2099106257	-1786384210	2832093091
27	2099200029	-1786288932	2832241502

Interval 742
27	2099396268	-1786111594	-2833335474
44	2099956158	-1785553330	-2832730037

Interval 743
52	2101044370	-1784643459	673011919
43	2112609644	-1772591244	685262109

Interval 744
27	2112799109	-1772394666	-687302654
27	2114158625	-1771052715	-685478451

Interval 745
36	2114185210	-1771026906	687431333
47	2114477735	-1770734358	687792084

Interval 746
32	2114556854	-1770649847	-615325517
80	2117414845	-1767761957	-612125775

Interval 747
32	2117838373	1767329226	-612027508
27	2117964569	1767475784	-611846210

Interval 748
81	2118051968	-1767155299	-611749617
27	2144006679	-1739999448	-584278820

Interval 749
27	2144088003	1739548067	-584222124
86	2144393647	1739821442	-583935399

Interval 750
27	2144405342	-1739543789	-583926523
29	2144498883	-1739463673	-583858271

Interval 751
30	2144785529	1701285012	-578754282
27	2145822341	1702474698	-577599219

Interval 752
50	2145830349	-1702553480	-577592124
29	2145842890	-1702541407	-577572204

Interval 753
33	2145876785	1702579520	-577525807
48	2155424168	1713610341	-566647178

Interval 754
33	2155429467	1713615351	566531843
37	2155535395	1713708335	566624469

Interval 755
73	2155593678	1713770268	-566480150
39	2157370453	1715560588	-564498314

Interval 756
90	2157441567	1715626494	2782267287
27	2171500822	1730617704	2798936196

Interval 757
32	2171692615	-1731528638	2799130194
31	2172429573	-1730753640	2800052999

Interval 758
27	2172510819	1731807920	2800145083
75	2180259215	1739217788	2810060401

Interval 759
45	2183412341	38098334	1215462556
27	2186559364	41098048	1219344524

Interval 760
27	2186769401	-41742611	-1220181477
34	2187846986	-41176062	-1219470633

Interval 761
32	2187870219	-47201641	1227703527
27	2187954667	-47116305	1227836410

Interval 762
43	2187983059	-47089210	-1227082604
44	2192586680	-42184420	-1220614455

Interval 763
34	2192685974	48723471	1228269321
27	2194641563	54417335	1231127015

Interval 764
106	2194820782	54594052	-977748929
31	2196574027	56151296	-975755510

Interval 765
28	2196776477	56481307	2698393558
31	2199927414	58461048	2698930353

Interval 766
30	2202444390	1603343025	-2400929902
36	2202672107	1603562483	-2400676679

Interval 767
73	2202699235	1603592513	2400536491
34	2202889228	1603776193	2400635780

Interval 768
39	2202938552	1603820541	-2400494210
29	2205163142	1606074105	-2397970142

Interval 769
32	2205264689	-1607608389	1051392554
27	2205778063	-1607079885	1052108599

Interval 770
45	2205809700	2508075650	1093797224
31	2209839043	2512175791	1099477628

Interval 771
31	2209887307	2512239294	2810159698
42	2210958637	2513390718	2811694388

Interval 772
27	2211019151	1217728556	2656641165
34	2211398169	1218120534	2657032380

Interval 773
44	2212215024	1220984911	-2650179139
36	2212636771	1221383855	-2649782941

Interval 774
49	2212699858	-2508044429	-1093720753
27	2216032847	-2504374902	-1089832154

Interval 775
33	2219651803	-1492580947	-1109550901
45	2224852287	-1487232665	-1103746278

Interval 776
119	2224861347	-1487048178	-1103734284
44	2225049422	-1486803958	-1103516841

Interval 777
39	2225059797	1487060345	-1103505456
50	2225167344	1487170413	-1103369884

Interval 778
29	2225175728	-1487220795	-1103361326
27	2225207291	-1487190792	-1103321086

Interval 779
54	2225253859	-1486466625	-1103260119
27	2225467095	-1486250658	-1102955920

Interval 780
27	2225502841	1486694541	-1102929821
27	2225614133	1486783746	-1102832488

Interval 781
27	2225776394	-1486221676	-1102661343
27	2228368311	-1483384698	-1099752047

Interval 782
27	2228479166	-1483284735	504880987
34	2232152148	-1477961513	508728320

Interval 783
28	2232546326	-1477616919	-353863152
32	2232878686	-1477218985	-353584290

Interval 784
34	2237509831	1574475845	982254133
27	2241607849	1578696542	986587561

Interval 785
32	2241619947	-1578787917	986594827
130	2241691995	-1578698740	986666820

Interval 786
37	2241702910	1578822932	986681976
42	2243456581	1580652424	988746354

Interval 787
56	2243466408	1581195954	988751703
36	2243514481	1581233713	988809120

Interval 788
31	2243525034	1580715311	988818358
47	2244056687	1581190332	989390190

Interval 789
30	2244238855	1581424205	-2575336941
32	2250255607	1587817504	-2567955143

Interval 790
67	2250286071	-1081460903	274473389
33	2255975642	-1075331910	281076731

Interval 791
27	2256305459	1057519424	281320242
32	2270534901	1073593178	297041758

Interval 792
29	2272267088	-1589580374	2566317004
27	2273597262	-1588088811	2567722910

Interval 793
31	2277295189	-2321970028	-1710164742
70	2277462989	-2321835715	-1709962663

Interval 794
64	2277534670	-2321793232	1703629546
27	2278260736	-2321147128	1704333502

Interval 795
27	2278359064	-2321063801	-1705414502
31	2279146301	-2320031593	-1704410651

Interval 796
27	2279187678	-2319983624	1705734437
27	2280311525	-2318826141	1707013330

Interval 797
98	2280502725	2322173582	1707220507
27	2280596815	2322298903	1707341212

Interval 798
51	2280774244	2322580588	1702335189
27	2281998078	2323726703	1703575773

Interval 799
113	2282113365	2323847504	-1711719959
51	2283522505	2325301431	-1710289822

Interval 800
38	2283697360	2357344134	-2565962720
33	2284109220	2357760289	-2565540662

Interval 801
110	2284143722	2357820404	2582175989
39	2299433322	2373429640	2598045029

Interval 802
27	2299444060	-2373560178	2598055224
39	2299516595	-2373512505	2598127170

Interval 803
202	2299604009	2373627725	2598281252
27	2305874417	2380388415	2604703664

Interval 804
51	2305897060	2380420987	-989583370
27	2305923515	2380447470	-989560898

Interval 805
27	2305948621	2380483648	-374024703
34	2306960842	2381533587	-372456091

Interval 806
27	2307129563	2381700113	989893164
53	2308669795	2383274826	991743759

Interval 807
27	2308724002	2383326598	1016729514
51	2318380536	2394137093	1027031753

Interval 808
27	2318617487	2394404477	1016659194
36	2318657416	2394453262	1016709392

Interval 809
55	2318698008	2394487775	991807452
27	2322264036	2398841094	995982948

Interval 810
196	2322305986	-2399081638	996017420
27	2322439205	-2398938750	996139122

Interval 811
38	2322519005	2399329767	996202100
38	2322875879	2399765449	996515438

Interval 812
59	2322927464	2399832980	-996769093
46	2323106738	2400064136	-996553142

Interval 813
27	2323131021	2400079270	996788282
43	2324585905	2401792960	998456315

Interval 814
27	2324709536	2401958756	-998566236
52	2324774832	2402050945	-998480099

Interval 815
30	2324823023	2402139546	-999152508
27	2325348682	2402644408	-998696973

Interval 816
31	2325454853	2402752006	999285925
29	2327470341	2404885116	1001522616

Interval 817
29	2327522948	2405072686	1001596674
50	2328655654	2406216705	1002831600

Interval 818
56	2328697295	2404934223	1002851790
162	2328765227	2405009192	1002910692

Interval 819
34	2328790688	2406254676	1002929127
27	2334497662	2412450463	1009798324

Interval 820
43	2334899086	2412907984	-1029576745
89	2336909046	2414978839	-1027220144

Interval 821
31	2337079645	2415247210	2575585270
45	2338003379	2416220425	2576888179

Interval 822
27	2338042939	2416252957	2617813208
27	2340273332	2418605980	2620440963

Interval 823
27	2340321078	-2419000897	2620479419
52	2340646790	-2418666338	2620871448

Interval 824
44	2340677174	2419161251	2620906981
27	2341280933	2419847384	2621612191

Interval 825
74	2341471204	2420025853	2577071991
49	2342280219	2420895254	2578518612

Interval 826
31	2342390430	-2421443029	2578661999
27	2342790855	-2421030984	2579267397

Interval 827
19	2342948221	2421508558	-2617699352
27	2354124418	2433176278	-2605119311

Interval 828
27	2354327125	2433372092	-2641498324
30	2355276175	2434305117	-2640227991

Interval 829
58	2355656808	-2434688631	-2639686410
116	2355893928	-2434435143	-2639379915

Interval 830
34	2356095092	2434746704	-2639127522
27	2360334492	2438982818	-2634481251

Interval 831
29	2360491645	-2439175201	-2634348181
27	2360647355	-2439060765	-2634206325

Interval 832
32	2360767615	2439319079	-2634077632
42	2364371885	2443325932	-2630428386

Interval 833
31	2367991083	205793169	-1878501133
28	2378133562	217060862	-1867684093

Interval 834
27	2378253370	217154266	-1616197835
27	2389027272	228245083	-1604437013

Interval 835
80	2389164877	228389213	1536348531
33	2394417282	233925751	1542830272

Interval 836
41	2394498383	234001470	-1728760424
54	2396197940	235957976	-1726860363

Interval 837
29	2396307837	236068336	1726302081
31	2396638335	236394664	1726676955

Interval 838
34	2396736905	236492128	1763879009
27	2401715912	241890381	1769222688

Interval 839
170	2401801341	-242011445	1769367539
40	2401896129	-241913987	1769491757

Interval 840
31	2401904943	242035881	1769505554
42	2405998051	246964333	1773531393

Interval 841
43	2406295046	-248833292	1773916891
48	2408045750	-247062676	1776129243

Interval 842
27	2408247613	-249257608	1776438842
27	2408461952	-249054689	1776693414

Interval 843
40	2408571455	249357974	1776720549
34	2417387763	259192515	1786341054

Interval 844
27	2417402150	-259491282	1786348516
15	2417618510	-259271215	1786588392

Interval 845
32	2417681772	259598367	1786668932
148	2425424425	267693095	1795828696

Interval 846
27	2430087945	2587022082	-2915168434
27	2430554120	2587517817	-2914426974

Interval 847
27	2430760989	-2585960865	-2914289610
27	2432198480	-2584426458	-2912329571

Interval 848
117	2433162746	-2583944633	2901443237
38	2433271710	-2583774268	2901599299

Interval 849
27	2433400744	2583696217	-2901682293
27	2433431737	2583728786	-2901651494

Interval 850
27	2433889252	2583158838	-2901981864
27	2433922343	2583190513	-2901947143

Interval 851
30	2434000255	-2583085741	2902020989
31	2438558298	-2578368739	2906331173

Interval 852
32	2438585523	2577889060	2906355002
27	2438589660	2577893235	2906358635

Interval 853
27	2438709036	-2578150485	2906459213
44	2438938549	-2577929177	2906576119

Interval 854
27	2438998842	-2577833547	2906607647
29	2444743208	-2570967861	2911281939

Interval 855
31	2444809890	-2570750339	2911432644
27	2444877838	-2570686901	2911486642

Interval 856
43	2444881867	2570761241	2911490930
33	2444921441	2570808339	2911529409

Interval 857
41	2445522226	2570076539	2979475411
49	2445702417	2570253847	2979657801

Interval 858
89	2446168251	-2569836221	2980040892
45	2455284283	-2565983110	2983024945

Interval 859
51	2455301128	-2565963025	-2983114991
119	2455365999	-2565906963	-2983042456

Interval 860
48	2456170238	-2565350055	2983425081
53	2459195145	-2562111391	2986111701

Interval 861
27	2459216956	2562043535	-2986191616
31	2459266864	2562078037	-2986151678

Interval 862
34	2459291994	-2562040994	2986193877
39	2462956627	-2558189189	2989857169

Interval 863
27	2463201399	2689287163	2990073374
32	2464709269	2691231679	2991674414

Interval 864
115	2464724769	-2691499117	2991689323
27	2464878981	-2691287885	2991815546

Interval 865
33	2464932716	2691554657	2991855243
37	2467996902	2694703742	2994521502

Interval 866
52	2468057552	2694795361	-2994704660
27	2468407025	2695179556	-2994533219

Interval 867
27	2468464377	2695329972	2994731187
37	2475549256	2701594080	3000917306

Interval 868
27	2475553111	2701598768	-3000928070
27	2475562069	2701608727	-3000920467

Interval 869
57	2475563541	2701610163	3000928701
45	2476178745	2702252293	3001487758

Interval 870
57	2476250288	2702446494	3001582999
60	2476290666	2702505294	3001619774

Interval 871
66	2476344355	2702381178	3001695188
27	2476379914	2702425526	3001731376

Interval 872
111	2476408100	2702673508	3001766598
46	2478653310	2705228231	3004051548

Interval 873
27	2478678238	2705250840	-3004538673
71	2478868519	2705430374	-3004335480

Interval 874
27	2479576306	2706192092	-3005157622
27	2479675184	2706306144	-3005025527

Interval 875
47	2479811144	2706446352	3005352533
34	2485968097	2713023186	3011051581

Interval 876
36	2486061041	-2713316165	3011114202
55	2486080179	-2713296976	3011128681

Interval 877
105	2486147710	-2713518972	3011176971
27	2486284640	-2713384040	3011264673

Interval 878
27	2486297621	2713085816	3011279786
45	2486465470	2713254030	3011459971

Interval 879
46	2486500910	2713585020	3011486820
271	2487381450	2714584214	3012356784

Interval 880
27	2487490560	-2714914247	3012476793
27	2487559979	-2714823825	3012547467

Interval 881
27	2487657456	2715106916	-3012676244
79	2487670885	2715124828	-3012647231

Interval 882
27	2488751807	2715209410	3014078188
27	2489113028	2715553719	3014706456

Interval 883
51	2489133036	-2715804311	3014774370
32	2489348918	-2715624138	3014925949

Interval 884
29	2489446672	-2716534144	3015050814
34	2489507496	-2716483517	3015111123

Interval 885
32	2489633156	2716587011	3015284560
31	2491381731	2718334257	3017316054

Interval 886
27	2491412062	-2718566774	3017354144
28	2491603117	-2718368240	3017583873

Interval 887
27	2492972864	2588051020	-2978963444
27	2493368447	2588384636	-2978651451

Interval 888
27	2494269699	2620953929	2873115068
95	2494849633	2621574083	2873753358

Interval 889
54	2495636351	2622382042	-2901328617
36	2511598096	2640070934	-2887867297

Interval 890
31	2511716767	2640235712	-2915734363
27	2511723381	2640242328	-2915725574

Interval 891
59	2511817258	2640451412	2915575419
27	2511819634	2640453794	2915577808

Interval 892
27	2511910865	2640541074	2921762273
27	2520656197	2649789056	2937551585

Interval 893
15	2520729757	2649878777	-2937793796
36	2520859847	2650011609	-2937673826

Interval 894
62	2520990473	2650145974	2937844269
27	2521705646	2650883275	2938783216

Interval 895
35	2521888837	-2651127874	2939042314
36	2521890342	-2651126368	2939043819

Interval 896
27	2522113321	2651334395	2939432098
27	2545333810	2674564791	2959953571

Interval 897
46	2545453273	2674820393	2960069192
31	2546162164	2675648481	2960972812

Interval 898
27	2546167487	-2674797682	2960978294
53	2546205527	-2674762098	2960998995

Interval 899
52	2546233103	2675692854	2961012404
59	2546598147	2676140506	2961256076

Interval 900
34	2546607207	-2676197693	-2961287767
35	2546624914	-2676178699	-2961275127

Interval 901
32	2546649455	2676207730	2961291299
34	2556572607	2686961243	2971380846

Interval 902
29	2556689537	-2595667051	2971464845
27	2563086495	-2588544963	2978572781

Interval 903
27	2566082428	2597986731	-2919180145
27	2567886190	2600050851	-2917216637

Interval 904
102	2568129763	2600474908	-2873980501
31	2568315608	2600679861	-2873773359

Interval 905
55	2568523605	2596723396	-2919655237
27	2568554765	2596766770	-2919617489

Interval 906
39	2568657534	-2596565880	2919883539
36	2569241069	-2595908878	2920894917

Interval 907
27	2570748374	-2619835822	-2887830296
41	2582846161	-2606114615	-2877124941

Interval 908
27	2583047928	-2605538114	-2876922153
37	2583139522	-2605441611	-2876809718

Interval 909
49	2583205080	-2606005998	-2876763736
32	2583631105	-2605600714	-2876384201

Interval 910
48	2583647398	-2605273208	-2876366946
27	2585731425	-2602933685	-2874483140
