# Supplementary material for: The rise and fall of breakpoint reuse depending on genome resolution
Source: BMC Bioinformatics. 2011 Oct 5;12(Suppl 9):S1. doi: 10.1186/1471-2105-12-S9-S1 (PMC3283316; doi:10.1186/1471-2105-12-S9-S1)
Supplement: Additional files 5 — LCB files These files contain the lcbs for the human-mouse-rat collinear synteny blocks files which are output by Mauve. In addition, there are three files giving the lengths of the chromosomes of each genome. [file 1471-2105-12-S9-S1-S5.tgz › lcbs2/mrh_permutation.5633.lcbs]

FormatVersion	4
SequenceCount	3
Sequence0File	mouse.raw
Sequence0Length	2634164874
Sequence1File	rat.raw
Sequence1Length	2718881021
Sequence2File	human.raw
Sequence2Length	3076781887
IntervalCount	325
Interval 0
28	3173898	-900896220	-1446565197
27	9366946	-893869770	-1440906108

Interval 1
89	9614371	-893613622	1457423707
27	18029925	-884598199	1466071116

Interval 2
27	18336433	1494070825	1110238116
83	21438086	1497083221	1112972723

Interval 3
31	21612845	1497263596	-1134280964
39	34673157	1510212476	-1116659299

Interval 4
27	36588304	1512279466	342110926
22	43899129	1519862142	351492082

Interval 5
63	45094294	1520812914	434735838
43	46290730	1522080440	435793731

Interval 6
55	47161206	-1529302747	-441950560
37	53698571	-1522254891	-435965760

Interval 7
47	53788600	1529325522	441967440
27	93833013	1570237900	487999024

Interval 8
30	97420431	-1574428816	-982211700
31	98195199	-1573789875	-981439366

Interval 9
49	103722154	1845297121	2621909485
38	111413142	1854646905	2628221961

Interval 10
28	118052397	1866704028	-367762109
27	125458153	1873910560	-359677489

Interval 11
58	125481960	1873943959	378495865
53	130226178	1879077369	383958356

Interval 12
27	130516667	1879363015	-203733636
43	174576427	1925932822	-155330135

Interval 13
42	174627940	1925990765	236580452
27	179822450	1931269770	243407589

Interval 14
29	180031823	1931424051	-223815076
27	181073366	1932515835	-222333085

Interval 15
31	181152464	1932631776	220684012
27	182216704	1933919187	222283676

Interval 16
27	182398495	1934101412	-220655338
30	195064349	1946895078	-204023502

Interval 17
43	198266050	-2345405570	-1690080290
47	206934782	-2337075795	-1680593749

Interval 18
27	207178897	2345480660	1690159767
32	218215788	2355794292	1701819240

Interval 19
48	219770642	528994513	-1674486682
47	220785027	529910926	-1673157153

Interval 20
47	221010213	530137118	1672010739
61	221800054	530935052	1673088381

Interval 21
27	222056313	531909788	1669422941
68	223633709	533578199	1671816234

Interval 22
78	223677365	533614925	-1669248535
48	224874215	534791954	-1667718551

Interval 23
31	224953850	534895189	1664361538
35	227422512	537489388	1667628984

Interval 24
19	227452352	537530651	-1664312266
27	229961049	539925499	-1661239696

Interval 25
51	229969286	539935453	1656800595
66	234370561	545095013	1661197229

Interval 26
40	234728959	545537204	385454648
27	256806562	569604472	407451581

Interval 27
27	256875288	-569850800	407537130
46	257039643	-569705070	407676798

Interval 28
71	257050432	569900611	407696477
27	279543442	593784806	433698580

Interval 29
27	279616832	593850111	-1867533778
58	306048848	622626860	-1836344991

Interval 30
27	307334833	624202153	-2329897799
75	308936891	625805218	-2328155799

Interval 31
27	308975399	625949528	2330260882
27	322021494	640735464	2346535373

Interval 32
27	322057192	640770114	-341983763
27	322597532	641296899	-340653278

Interval 33
31	322661896	641353327	355725483
34	324320904	643086217	358830026

Interval 34
33	324448870	643239697	2707061517
34	346246767	667722564	2730767382

Interval 35
60	346767982	667925341	-2706707804
34	347743460	668922180	-2705454281

Interval 36
31	347820186	669006144	2734718256
27	376747178	697130654	2767696155

Interval 37
33	380282771	-368519914	1466300339
29	392133538	-355658200	1476970746

Interval 38
27	392745498	368763613	1454163425
33	396428858	372858608	1457389357

Interval 39
39	397152550	373870023	-668127086
27	404311865	381484364	-661838628

Interval 40
27	404468091	383032819	-661657287
40	405486256	384106303	-660582148

Interval 41
35	405682393	381619273	657954447
89	406810265	382931472	659031030

Interval 42
27	406872556	-385566737	659093384
41	408173198	-384182482	660518112

Interval 43
48	408464929	385887352	668187477
27	412682287	390380346	672840915

Interval 44
39	413142267	390861052	810995212
99	429170520	408958289	829581263

Interval 45
27	429237138	409032744	-2117084533
39	434170262	414316368	-2110319457

Interval 46
27	434290324	414434983	639113246
43	453251868	434770393	657839910

Interval 47
27	453366688	434899355	-851489143
27	464298952	446834662	-839404299

Interval 48
28	464456885	447021220	-154883040
27	473085541	458913736	-146684893

Interval 49
36	473419005	459240352	142902199
48	473741972	459570403	143236079

Interval 50
32	473867778	459678792	-144534190
41	474559918	460420727	-143855769

Interval 51
34	474962731	460824348	-120251752
27	499897113	487204208	-93621256

Interval 52
51	500001529	487320436	-808954105
39	519888684	508269530	-783735294

Interval 53
34	520187077	508760302	-89121067
79	521590539	510303025	-87579557

Interval 54
43	521618969	-510451197	-87547812
105	521764129	-510309064	-87402956

Interval 55
34	521878881	510525611	-87295659
27	537461716	526038703	-68303428

Interval 56
27	540943472	901096836	1446735031
27	547060754	907864575	1452708403

Interval 57
66	547173137	907978784	-1487228370
27	557334521	918855670	-1477052725

Interval 58
39	558826279	920436119	-1160666832
102	572440311	935826532	-1148237853

Interval 59
29	572511096	935925031	1563514795
27	582577126	946680776	1574654482

Interval 60
27	582590291	946697120	1633326982
31	606330138	972194471	1656752829

Interval 61
27	606498905	972400002	1616441711
29	609378813	975760371	1618997101

Interval 62
98	610002904	976402990	1542977601
36	611635097	978312874	1544469647

Interval 63
183	611681261	-978594248	1544498803
27	611885050	-978383750	1544717243

Interval 64
74	611894746	978625898	1544727784
27	630670275	999503290	1563414012

Interval 65
30	630743013	999557858	58837679
107	639026183	1008461754	67231609

Interval 66
83	639125945	1008569641	-58723454
43	651746979	1020506070	-46672099

Interval 67
69	651748204	-1020702068	-46670816
43	651923898	-1020527246	-46436404

Interval 68
27	651948566	1020722206	-46398064
43	667966563	1035451565	-28830709

Interval 69
27	668557741	-1036816113	-28100271
35	669781237	-1035583167	-26571440

Interval 70
31	669887706	1037022710	-26483782
27	691604209	1057396029	-913335

Interval 71
27	694763124	-724989087	-1323612467
46	711361487	-706360560	-1307761930

Interval 72
46	711472146	-706251839	1333348057
27	713812144	-703873857	1336093236

Interval 73
139	714324663	-703405911	1381371295
116	719760060	-697961841	1387951143

Interval 74
78	720154777	-1083595309	271887580
56	722507983	-1081471517	274458348

Interval 75
39	723583681	-2029841687	689577969
27	725366131	-2028015074	691894002

Interval 76
27	725507929	-2027870006	-696892021
27	728327648	-2024801339	-692434556

Interval 77
42	728561074	-2024641724	697633016
32	793481852	-1953291300	777402602

Interval 78
34	794418153	-1952436452	89702453
42	797334114	-1948949109	93538384

Interval 79
34	799077676	-1835684314	-2076554384
82	799746174	-1835000596	-2075535650

Interval 80
32	799765705	-1834980619	-2842178877
78	800915014	-1833628887	-2840425214

Interval 81
31	802333503	-1833269103	2051317857
27	803823598	-1832091409	2053428708

Interval 82
30	803941844	-1831974025	-2064429268
72	811743197	-1824137797	-2053499733

Interval 83
27	811765261	-1824121568	2064523044
50	818776225	-1817149081	2075491549

Interval 84
84	819558874	-1816328537	-1302648388
40	821241559	-1814522526	-1300319366

Interval 85
27	821405001	1814071520	-1300154770
41	821888377	1814440721	-1299769093

Interval 86
42	822037233	-1814018710	-1299562392
43	823376178	-1812835573	-1297614806

Interval 87
43	823594347	-1812526500	-1304884509
29	824427852	-1811453685	-1303453898

Interval 88
38	825172268	-1810665523	-1333194927
47	825817175	-1810032771	-1332061405

Interval 89
27	826470500	1808545427	-1331270810
102	826785655	1808857853	-1330963295

Interval 90
53	827074136	1806535643	1330550576
34	827292459	1806896429	1330739148

Interval 91
30	827733696	-1805435994	1231556200
32	832197300	-1800854767	1236886142

Interval 92
72	832322794	-1800690162	-1237801865
32	833091133	-1799925390	-1236986990

Interval 93
44	833167332	-1799841242	1328672420
47	834368609	-1798644821	1330163615

Interval 94
31	836233072	-1797307658	2104374150
29	840471006	-1792325940	2110023495

Interval 95
27	843895464	725161189	1323670173
51	848247799	729954473	1328434582

Interval 96
96	848428461	730110553	1238342805
27	853846700	735924387	1243596296

Interval 97
94	853879038	735944781	1343038195
32	889656744	774158811	1381287284

Interval 98
27	889769920	774324801	1254335263
30	897686395	783075667	1264145405

Interval 99
50	899664200	784907625	777918826
27	906068535	791811051	783659764

Interval 100
45	911744135	801090534	-334507722
52	924635354	814970813	-319492644

Interval 101
27	924736868	815048430	316492810
27	926717495	817079053	319181516

Interval 102
27	927172884	817338735	-316452040
38	928833158	819031029	-314129431

Interval 103
50	929163301	819385763	-618555968
30	931675766	821940973	-616013031

Interval 104
27	931881842	822074482	501521708
27	933388924	823574103	503653651

Interval 105
39	933549590	823750128	552587536
32	944498783	835601505	563910946

Interval 106
72	944507787	835624885	488589553
85	957024023	849124825	501396914

Interval 107
60	957059560	849154252	619174146
34	957412459	849499336	619635625

Interval 108
27	957490692	849594985	-1720103082
27	959635867	851903413	-1717223786

Interval 109
29	959805729	852072194	-1947167191
39	961667320	853992332	-1944752870

Interval 110
32	961700123	854032184	2830655437
29	962314032	854707480	2831531386

Interval 111
45	962898504	855322336	-1953694106
27	969920374	862637980	-1947264482

Interval 112
27	969968101	862689701	1953764739
27	990541413	884254577	1976916440

Interval 113
27	998089520	76188180	-2694553249
56	1003926427	79921527	-2690166937

Interval 114
77	1004160372	80164014	2688552774
37	1004681883	80674298	2689117685

Interval 115
47	1004899350	80832504	-2688139396
34	1017263746	90753611	-2676302630

Interval 116
30	1021241627	93676167	-2698292691
39	1023895598	96416017	-2695007402

Interval 117
27	1024052234	96615492	1827401410
28	1033400919	106485677	1835232164

Interval 118
54	1034234413	107482002	-2323635791
68	1039944875	116674976	-2318813543

Interval 119
30	1040580307	117511206	-2327747758
27	1041914038	118811810	-2326435471

Interval 120
27	1042159385	118993527	2324486221
30	1043187035	120012312	2325567271

Interval 121
39	1043224768	120050942	-2397533259
40	1045404442	122577628	-2394847060

Interval 122
39	1045416068	122589701	2394349293
28	1045847408	123028798	2394821652

Interval 123
36	1045871005	123050351	-2394340746
27	1052914148	130884194	-2386896367

Interval 124
27	1052990313	130982688	2381111743
92	1057894349	136080306	2386066642

Interval 125
27	1057899984	136086268	-2386817651
35	1058489485	136703268	-2386111359

Interval 126
27	1058525857	137088579	2380438941
60	1058972888	137543692	2380931994

Interval 127
30	1058989802	137559037	2378463463
5	1060324621	138907698	2379964274

Interval 128
88	1060324626	138907703	-2377813402
27	1062419705	141001964	-2375562628

Interval 129
42	1064929154	143390113	-1898940085
41	1079847727	159409469	-1881498582

Interval 130
27	1080284206	159710975	1813825873
27	1094371090	174641532	1827346555

Interval 131
88	1094442651	174716700	-2416022260
116	1095872458	176206875	-2414457675

Interval 132
3	1095963283	176333868	2416501837
69	1104318617	185366004	2426032694

Interval 133
51	1104723525	185853334	-2427897405
27	1105146403	186380707	-2427386149

Interval 134
39	1105213505	186453345	2428062002
27	1106321496	187556566	2429217065

Interval 135
33	1106393637	187615851	1795865520
27	1122035546	204171596	1813243642

Interval 136
78	1122054042	204191581	-1880916996
35	1123583262	205771951	-1878542124

Interval 137
46	1126654492	-1792091655	2648576758
104	1127881616	-1790480654	2649471886

Interval 138
27	1128677367	-2258850402	2179439290
65	1137506683	-2249466002	2191049364

Interval 139
27	1137557918	-2249411334	1390318145
68	1143159088	-2244572441	1396600099

Interval 140
33	1144806895	-2243091214	-1432521734
27	1148218907	-2239513066	-1428002785

Interval 141
45	1148578300	-2239124574	1426770194
60	1149662159	-2238007142	1427953505

Interval 142
48	1150173650	-2237458700	-1426599561
27	1157381496	-2230001051	-1419166272

Interval 143
47	1157386121	-2229994990	-1399596897
27	1158742319	-2228649242	-1398103316

Interval 144
93	1158785921	-2228599887	1402543524
49	1164071743	-2223187579	1407897067

Interval 145
27	1164109224	-2223153938	-879306214
40	1189688537	-2193161086	-852188481

Interval 146
40	1190085585	-2192741227	1408043928
36	1191818859	-2191129471	1410134573

Interval 147
50	1192424172	-2189010809	-2661144357
35	1193535024	-2187938391	-2659344001

Interval 148
89	1193924296	2187346721	2658583337
51	1194304924	2187766573	2659168342

Interval 149
27	1195449466	2455738730	2846694861
27	1197931260	2457797031	2848973757

Interval 150
32	1198040859	-2478339414	-839236447
34	1206298290	-2470091351	-829708091

Interval 151
27	1206435041	-2469954757	-2656048001
35	1207969520	-2468416647	-2654139320

Interval 152
45	1208140872	-2466856346	2443041399
30	1215948179	-2458796515	2452084055

Interval 153
27	1216467113	-2455621431	2452241197
27	1227597006	-2443957487	2463315742

Interval 154
63	1227877592	2478616747	2463322018
41	1230470413	2481124680	2466323235

Interval 155
42	1230492320	2481147050	-2470687779
43	1233983681	2484671104	-2466632672

Interval 156
70	1234079894	2484774394	2470828973
27	1246599643	2497552482	2486426538

Interval 157
30	1246748008	2497648303	225507579
50	1249917944	2500546182	231601421

Interval 158
31	1250048749	2500710677	-1709768003
43	1251577252	2502236206	-1708064532

Interval 159
45	1255967692	1348156625	-1916223833
27	1270522884	1363878980	-1899545920

Interval 160
29	1270594984	1364558796	2650292798
50	1274343950	1369269735	2653035331

Interval 161
27	1274679241	1369828767	1264200986
27	1277841556	1373328959	1267403492

Interval 162
31	1278123596	1373595216	-1944440139
27	1306460675	1405494673	-1917002305

Interval 163
30	1307027136	1406098804	2373623292
27	1307575295	1406676674	2374212655

Interval 164
27	1307628507	1406719499	2371358472
33	1309337962	1408634168	2373402242

Interval 165
39	1309357448	1408653464	-2371244274
47	1328306202	1428556560	-2347213219

Interval 166
43	1328397822	1428633865	-1116165087
52	1330863501	1431226140	-1113228626

Interval 167
27	1331165759	1431508154	1134601038
125	1341207981	1441797934	1146722780

Interval 168
27	1341447958	1442247163	-2375234607
29	1342317903	1443151324	-2374290116

Interval 169
87	1342431887	1443250996	-638110976
40	1358036192	1458964005	-620263816

Interval 170
27	1358514594	1459455574	-540704611
45	1363334127	1463481748	-534995598

Interval 171
42	1363413303	1463554921	-525731612
180	1370746772	1471429329	-516271793

Interval 172
39	1370791568	1471477400	525846805
27	1376430004	1476954130	534931359

Interval 173
27	1379598560	-37960761	-1215242096
113	1383410780	-34005571	-1210872541

Interval 174
36	1383727024	2256384	-1210592763
27	1397574468	16766253	-1195607851

Interval 175
34	1397626893	-24092983	-1195529724
27	1405132521	-17026210	-1188390889

Interval 176
27	1405398354	-29497482	-1188198082
51	1409915155	-24281373	-1183676566

Interval 177
77	1410579119	2541536201	-1177022817
69	1427761951	2558176561	-1161051210

Interval 178
47	1428061709	2533102062	1177470302
27	1434331298	2539757043	1183484996

Interval 179
48	1436044926	2530056821	-1748476855
38	1439023846	2532952641	-1744775028

Interval 180
72	1439036604	2528037138	-1744754328
28	1440718771	2529876522	-1742552199

Interval 181
27	1440791855	-2527953292	-1742432870
31	1451079121	-2517304766	-1729727458

Interval 182
31	1452545276	-2515728900	-2814664610
51	1454804057	-2513466653	-2811735283

Interval 183
31	1455888036	-1216741957	2641742445
51	1457458021	-1215157643	2644273471

Interval 184
38	1457496423	-1215119928	-2645559635
50	1457969377	-1214632981	-2644458137

Interval 185
57	1458743697	-1228371094	2047337665
43	1462128597	-1225120712	2051161537

Interval 186
34	1462907389	1228376161	-2047329935
27	1504500388	1272903837	-2000093765

Interval 187
99	1504607791	1206334446	-1999921003
70	1506861045	1213610406	-1998168228

Interval 188
27	1510197901	2030750160	-2844910900
46	1512536917	2033112539	-2842194402

Interval 189
45	1512699167	2033298836	1274971162
27	1523907256	2044729243	1286339044

Interval 190
31	1523949982	2044768234	-314125609
65	1536849643	2057872205	-300505699

Interval 191
65	1536876118	-2058361308	-300491049
37	1537288335	-2057985573	-300090939

Interval 192
39	1537705778	2058786470	-299708994
27	1538077042	2059113620	-299361929

Interval 193
32	1538348606	-1607056534	1052128651
30	1539153769	-1606249633	1053101379

Interval 194
73	1539343366	1607709943	-1051271927
58	1555436931	1624480082	-1033864793

Interval 195
2	1555541449	1624594250	-1060059838
27	1558388381	1627690390	-1056933886

Interval 196
27	1558431927	1627732084	-1013549485
27	1561609576	1630800708	-1009984192

Interval 197
30	1561624722	1630816075	1029824082
29	1564891877	1634334839	1033784640

Interval 198
27	1565646457	1635749119	-224987666
34	1566167478	1636285005	-224227317

Interval 199
99	1566375288	1636501431	2503504307
27	1567516815	1637476262	2504815207

Interval 200
35	1568961565	1638947362	2502406695
29	1569444329	1639440915	2503030614

Interval 201
51	1569492331	1639477524	-2502178476
27	1577034832	1647692868	-2493355273

Interval 202
27	1577057079	1647711850	2491099108
27	1579072178	1649772739	2493291657

Interval 203
91	1579103800	1649803271	-2491074778
41	1582478047	1653635491	-2487811925

Interval 204
68	1583439094	-1657969677	-2512495244
27	1584320385	-1657019705	-2511358792

Interval 205
51	1584367317	1654219720	-2511289315
31	1584807523	1654681401	-2510810943

Interval 206
27	1584865463	-1655009077	-2510729407
41	1585091602	-1654762516	-2510482116

Interval 207
73	1585109504	1655029388	-2510466613
72	1585966809	1655968711	-2509262911

Interval 208
29	1586019556	1656022133	2513021188
47	1586666072	1656683129	2513855791

Interval 209
49	1586921746	1658949239	2514111212
30	1590230801	1662134720	2517847112

Interval 210
27	1590497593	1662548598	-2519878328
27	1591612130	1663710867	-2518543559

Interval 211
47	1591660019	1663755465	2542200504
27	1593152066	1665216983	2544255681

Interval 212
47	1593281589	1665387466	-2541895956
74	1604015496	1676493389	-2529632490

Interval 213
27	1604050429	1676536307	2520282894
32	1610148504	1683094182	2527504771

Interval 214
34	1610420875	1683330843	-2529028655
27	1610644198	1683547363	-2528742958

Interval 215
27	1611952386	1685109300	2544527085
57	1613738928	1686849540	2546768423

Interval 216
34	1613768243	1686878148	-2550081166
27	1616040005	1689169867	-2547212172

Interval 217
32	1616438456	1689632684	2550655398
34	1628263590	1701238362	2564966309

Interval 218
65	1631880520	1083661334	-271756027
46	1654695130	1106246550	-245731686

Interval 219
27	1654890093	1106401989	-1338629962
30	1657154312	1109129041	-1336123023

Interval 220
39	1657290503	1109339058	-1250682043
27	1663902294	1116760836	-1243675366

Interval 221
30	1664157211	1117071019	-1342800319
109	1668517307	1121417737	-1338674364

Interval 222
27	1668580693	1121480288	2215328746
30	1694923832	1150438840	2242358039

Interval 223
93	1694956541	1150461451	2248821941
27	1736931449	1195855744	2296483077

Interval 224
27	1739820017	1200761786	-1389710178
27	1741085395	1202033894	-1388041805

Interval 225
27	1741143840	1202085052	-1253585260
139	1743806688	1205016981	-1250828711

Interval 226
54	1747110420	-2337003465	-1680519012
27	1753487118	-2330413087	-1674773033

Interval 227
38	1753579875	-2330351768	-236400165
90	1756977896	-2325669005	-232073079

Interval 228
53	1757397029	-2318413141	-1274670400
27	1764230166	-2310592510	-1267612475

Interval 229
40	1764380336	-2310338037	-1089315233
66	1773470599	-2299899309	-1080492751

Interval 230
29	1773806970	-2299480321	1060490223
39	1791757191	-2281477396	1080454908

Interval 231
95	1791851771	-2281255340	-1630215234
27	1793048987	-2280032024	-1628259751

Interval 232
58	1793967797	-2279109338	1624465569
27	1795842829	-2277219196	1627466038

Interval 233
56	1796665444	-2276041338	1053819811
45	1798526048	-2274194037	1056427185

Interval 234
31	1798539561	-2274178391	1013559535
27	1801060370	-2271583650	1016576582

Interval 235
40	1801093313	-2271564355	1619667895
33	1803725600	-2268751123	1623747577

Interval 236
32	1804991600	-2266974818	1630595397
36	1806548768	-2265404520	1633099033

Interval 237
27	1808810319	-2264248728	-887408344
46	1813626387	-2259148993	-881259341

Interval 238
56	1813732967	-30623883	-881034866
27	1814632970	-29725537	-879703366

Interval 239
27	1814911547	269368973	-975623250
31	1824091513	280159811	-967537765

Interval 240
27	1824094710	-280265218	-967534297
32	1824192583	-280167103	-967453153

Interval 241
27	1824194775	280266551	-967451432
34	1824551661	280660654	-967160851

Interval 242
31	1824664721	-281469547	-967075382
52	1825146096	-280777444	-966623681

Interval 243
29	1825149730	281490772	-966617086
27	1855060600	313754528	-932468002

Interval 244
27	1855067201	314292547	-932461453
27	1855820178	315117038	-931639066

Interval 245
29	1855853357	313805881	-931598179
101	1856258248	314263617	-931109942

Interval 246
27	1856289168	315128927	-931052750
27	1860270162	319569008	-922986137

Interval 247
27	1863962825	-2078149195	546601508
27	1871011246	-2071786552	552525062

Interval 248
84	1871623791	-2071261582	-516009995
27	1875929246	-2067545508	-511671236

Interval 249
27	1876899277	-2063344358	1749205947
52	1880828763	-2059190406	1754021406

Interval 250
35	1881018137	2168898769	1754033754
32	1882374040	2170284918	1755537667

Interval 251
29	1882712258	2170601270	-546429860
39	1887628076	2175640726	-540878042

Interval 252
36	1887649889	2175679144	503764142
36	1888419548	2176468557	504861114

Interval 253
72	1888535693	2176602425	-1725417804
49	1890549594	2178752998	-1721008890

Interval 254
40	1890551618	2178754706	-1763587788
49	1897454512	2186455736	-1756648657

Interval 255
27	1898112279	2080202032	2243138300
35	1902737048	2084915484	2248769743

Interval 256
66	1903466434	2085438867	2210800038
49	1908462544	2093834373	2215230052

Interval 257
38	1908934979	2094814760	2096061795
27	1911374930	2097308550	2099200971

Interval 258
42	1911883230	2097860245	-2102474605
30	1913512521	2099517837	-2099646484

Interval 259
27	1913584169	2099595669	2126042408
33	1915237103	2101369940	2128192433

Interval 260
48	1915334223	2101482597	-1401757057
28	1916884138	2103109421	-1399665486

Interval 261
32	1916897257	2103124368	-1419120127
39	1924444599	2112097889	-1410170761

Interval 262
78	1924590705	2112260556	-2125621306
32	1931647853	2119984148	-2117324330

Interval 263
65	1931670799	2120009052	2129088019
105	1977253074	2168850980	2178792446

Interval 264
47	1980457233	320366614	-922302203
27	2010108116	353069446	-888546186

Interval 265
38	2010224924	1273285487	1487443673
27	2054634013	1320051592	1536169272

Interval 266
36	2054700123	1320128644	2849029103
27	2067341542	1332948498	2864213453

Interval 267
49	2067526758	1333150822	1977905083
27	2081407043	1347499019	1997781203

Interval 268
43	2084759413	-1603046410	2400996064
27	2095705835	-1590984235	2413923290

Interval 269
55	2098552884	-1786970702	2834088111
35	2098848221	-1786671844	2834411756

Interval 270
27	2098913769	-1786598745	-2833984587
44	2099956158	-1785553330	-2832730037

Interval 271
52	2101044370	-1784643459	673011919
43	2112609644	-1772591244	685262109

Interval 272
27	2112799109	-1772394666	-687302654
27	2114158625	-1771052715	-685478451

Interval 273
32	2114556854	-1770649847	-615325517
27	2144006679	-1739999448	-584278820

Interval 274
30	2144785529	1701285012	-578754282
39	2157370453	1715560588	-564498314

Interval 275
90	2157441567	1715626494	2782267287
27	2171500822	1730617704	2798936196

Interval 276
32	2171692615	-1731528638	2799130194
31	2172429573	-1730753640	2800052999

Interval 277
27	2172510819	1731807920	2800145083
75	2180259215	1739217788	2810060401

Interval 278
45	2183412341	38098334	1215462556
27	2186559364	41098048	1219344524

Interval 279
43	2187983059	-47089210	-1227082604
44	2192586680	-42184420	-1220614455

Interval 280
34	2192685974	48723471	1228269321
27	2194641563	54417335	1231127015

Interval 281
106	2194820782	54594052	-977748929
31	2196574027	56151296	-975755510

Interval 282
30	2202444390	1603343025	-2400929902
29	2205163142	1606074105	-2397970142

Interval 283
32	2205264689	-1607608389	1051392554
27	2205778063	-1607079885	1052108599

Interval 284
45	2205809700	2508075650	1093797224
31	2209839043	2512175791	1099477628

Interval 285
27	2211019151	1217728556	2656641165
34	2211398169	1218120534	2657032380

Interval 286
44	2212215024	1220984911	-2650179139
36	2212636771	1221383855	-2649782941

Interval 287
49	2212699858	-2508044429	-1093720753
27	2216032847	-2504374902	-1089832154

Interval 288
33	2219651803	-1492580947	-1109550901
27	2228368311	-1483384698	-1099752047

Interval 289
27	2228479166	-1483284735	504880987
34	2232152148	-1477961513	508728320

Interval 290
34	2237509831	1574475845	982254133
47	2244056687	1581190332	989390190

Interval 291
30	2244238855	1581424205	-2575336941
32	2250255607	1587817504	-2567955143

Interval 292
67	2250286071	-1081460903	274473389
33	2255975642	-1075331910	281076731

Interval 293
27	2256305459	1057519424	281320242
32	2270534901	1073593178	297041758

Interval 294
64	2277534670	-2321793232	1703629546
27	2280311525	-2318826141	1707013330

Interval 295
110	2284143722	2357820404	2582175989
27	2305874417	2380388415	2604703664

Interval 296
27	2305948621	2380483648	-374024703
34	2306960842	2381533587	-372456091

Interval 297
27	2307129563	2381700113	989893164
53	2308669795	2383274826	991743759

Interval 298
27	2308724002	2383326598	1016729514
51	2318380536	2394137093	1027031753

Interval 299
55	2318698008	2394487775	991807452
27	2334497662	2412450463	1009798324

Interval 300
43	2334899086	2412907984	-1029576745
89	2336909046	2414978839	-1027220144

Interval 301
31	2337079645	2415247210	2575585270
45	2338003379	2416220425	2576888179

Interval 302
27	2338042939	2416252957	2617813208
27	2340273332	2418605980	2620440963

Interval 303
74	2341471204	2420025853	2577071991
49	2342280219	2420895254	2578518612

Interval 304
19	2342948221	2421508558	-2617699352
27	2354124418	2433176278	-2605119311

Interval 305
27	2354327125	2433372092	-2641498324
30	2355276175	2434305117	-2640227991

Interval 306
58	2355656808	-2434688631	-2639686410
116	2355893928	-2434435143	-2639379915

Interval 307
34	2356095092	2434746704	-2639127522
42	2364371885	2443325932	-2630428386

Interval 308
31	2367991083	205793169	-1878501133
28	2378133562	217060862	-1867684093

Interval 309
27	2378253370	217154266	-1616197835
27	2389027272	228245083	-1604437013

Interval 310
80	2389164877	228389213	1536348531
33	2394417282	233925751	1542830272

Interval 311
41	2394498383	234001470	-1728760424
54	2396197940	235957976	-1726860363

Interval 312
34	2396736905	236492128	1763879009
42	2405998051	246964333	1773531393

Interval 313
43	2406295046	-248833292	1773916891
48	2408045750	-247062676	1776129243

Interval 314
40	2408571455	249357974	1776720549
148	2425424425	267693095	1795828696

Interval 315
27	2430760989	-2585960865	-2914289610
27	2432198480	-2584426458	-2912329571

Interval 316
30	2434000255	-2583085741	2902020989
27	2444877838	-2570686901	2911486642

Interval 317
89	2446168251	-2569836221	2980040892
39	2462956627	-2558189189	2989857169

Interval 318
27	2463201399	2689287163	2990073374
31	2491381731	2718334257	3017316054

Interval 319
27	2491412062	-2718566774	3017354144
28	2491603117	-2718368240	3017583873

Interval 320
54	2495636351	2622382042	-2901328617
36	2511598096	2640070934	-2887867297

Interval 321
27	2511910865	2640541074	2921762273
34	2556572607	2686961243	2971380846

Interval 322
29	2556689537	-2595667051	2971464845
27	2563086495	-2588544963	2978572781

Interval 323
27	2566082428	2597986731	-2919180145
27	2567886190	2600050851	-2917216637

Interval 324
27	2570748374	-2619835822	-2887830296
27	2585731425	-2602933685	-2874483140
