# Supplementary material for: The rise and fall of breakpoint reuse depending on genome resolution
Source: BMC Bioinformatics. 2011 Oct 5;12(Suppl 9):S1. doi: 10.1186/1471-2105-12-S9-S1 (PMC3283316; doi:10.1186/1471-2105-12-S9-S1)
Supplement: Additional files 6 — LCB files These files contain the lcbs for the human-mouse-rat collinear synteny blocks files which are output by Mauve. In addition, there are three files giving the lengths of the chromosomes of each genome. [file 1471-2105-12-S9-S1-S6.tgz]

Archive with 259 entries (258 files):
- lcbs3
- lcbs3/mrh_permutation.200.lcbs
- lcbs3/mrh_permutation.2002.lcbs
- lcbs3/mrh_permutation.2006.lcbs
- lcbs3/mrh_permutation.201.lcbs
- lcbs3/mrh_permutation.20107.lcbs
- lcbs3/mrh_permutation.2013.lcbs
- lcbs3/mrh_permutation.202.lcbs
- lcbs3/mrh_permutation.203.lcbs
- lcbs3/mrh_permutation.204.lcbs
- lcbs3/mrh_permutation.2048.lcbs
- lcbs3/mrh_permutation.205.lcbs
- lcbs3/mrh_permutation.2059.lcbs
- lcbs3/mrh_permutation.206.lcbs
- lcbs3/mrh_permutation.2061.lcbs
- lcbs3/mrh_permutation.207.lcbs
- lcbs3/mrh_permutation.208.lcbs
- lcbs3/mrh_permutation.209.lcbs
- lcbs3/mrh_permutation.2091.lcbs
- lcbs3/mrh_permutation.2098.lcbs
- lcbs3/mrh_permutation.211.lcbs
- lcbs3/mrh_permutation.212.lcbs
- lcbs3/mrh_permutation.21233.lcbs
- lcbs3/mrh_permutation.21286.lcbs
- lcbs3/mrh_permutation.213.lcbs
- lcbs3/mrh_permutation.214.lcbs
- lcbs3/mrh_permutation.21406.lcbs
- lcbs3/mrh_permutation.2153.lcbs
- lcbs3/mrh_permutation.216.lcbs
- lcbs3/mrh_permutation.217.lcbs
- lcbs3/mrh_permutation.2182.lcbs
- lcbs3/mrh_permutation.21885.lcbs
- lcbs3/mrh_permutation.219.lcbs
- lcbs3/mrh_permutation.2190.lcbs
- lcbs3/mrh_permutation.21947.lcbs
- lcbs3/mrh_permutation.220.lcbs
- lcbs3/mrh_permutation.22040.lcbs
- lcbs3/mrh_permutation.221.lcbs
- lcbs3/mrh_permutation.2213.lcbs
- lcbs3/mrh_permutation.222.lcbs
- lcbs3/mrh_permutation.22270.lcbs
- lcbs3/mrh_permutation.223.lcbs
- lcbs3/mrh_permutation.2232.lcbs
- lcbs3/mrh_permutation.224.lcbs
- lcbs3/mrh_permutation.22545.lcbs
- lcbs3/mrh_permutation.226.lcbs
- lcbs3/mrh_permutation.22609.lcbs
- lcbs3/mrh_permutation.227.lcbs
- lcbs3/mrh_permutation.22762.lcbs
- lcbs3/mrh_permutation.2279.lcbs
- lcbs3/mrh_permutation.228.lcbs
- lcbs3/mrh_permutation.229.lcbs
- lcbs3/mrh_permutation.2290.lcbs
- lcbs3/mrh_permutation.22964.lcbs
- lcbs3/mrh_permutation.2297.lcbs
- lcbs3/mrh_permutation.230.lcbs
- lcbs3/mrh_permutation.231.lcbs
- lcbs3/mrh_permutation.232.lcbs
- lcbs3/mrh_permutation.23357.lcbs
- lcbs3/mrh_permutation.2349.lcbs
- lcbs3/mrh_permutation.23493.lcbs
- lcbs3/mrh_permutation.235.lcbs
- lcbs3/mrh_permutation.23539.lcbs
- lcbs3/mrh_permutation.236.lcbs
- lcbs3/mrh_permutation.2364.lcbs
- lcbs3/mrh_permutation.23664.lcbs
- lcbs3/mrh_permutation.237.lcbs
- lcbs3/mrh_permutation.2376.lcbs
- lcbs3/mrh_permutation.2377.lcbs
- lcbs3/mrh_permutation.238.lcbs
- lcbs3/mrh_permutation.2386.lcbs
- lcbs3/mrh_permutation.23939.lcbs
- lcbs3/mrh_permutation.240.lcbs
- lcbs3/mrh_permutation.241.lcbs
- lcbs3/mrh_permutation.242.lcbs
- lcbs3/mrh_permutation.2422.lcbs
- lcbs3/mrh_permutation.243.lcbs
- lcbs3/mrh_permutation.244.lcbs
- lcbs3/mrh_permutation.2444.lcbs
- lcbs3/mrh_permutation.24449.lcbs
- lcbs3/mrh_permutation.2457.lcbs
- lcbs3/mrh_permutation.246.lcbs
- lcbs3/mrh_permutation.2460.lcbs
- lcbs3/mrh_permutation.24694.lcbs
- lcbs3/mrh_permutation.247.lcbs
- lcbs3/mrh_permutation.248.lcbs
- lcbs3/mrh_permutation.24951.lcbs
- lcbs3/mrh_permutation.25034.lcbs
- lcbs3/mrh_permutation.25060.lcbs
- lcbs3/mrh_permutation.251.lcbs
- lcbs3/mrh_permutation.2521.lcbs
- lcbs3/mrh_permutation.2523.lcbs
- lcbs3/mrh_permutation.253.lcbs
- lcbs3/mrh_permutation.254.lcbs
- lcbs3/mrh_permutation.25475.lcbs
- lcbs3/mrh_permutation.255.lcbs
- lcbs3/mrh_permutation.256.lcbs
- lcbs3/mrh_permutation.257.lcbs
- lcbs3/mrh_permutation.2571.lcbs
- lcbs3/mrh_permutation.2579.lcbs
- lcbs3/mrh_permutation.258.lcbs
- lcbs3/mrh_permutation.259.lcbs
- lcbs3/mrh_permutation.2590.lcbs
- lcbs3/mrh_permutation.260.lcbs
- lcbs3/mrh_permutation.2606.lcbs
- lcbs3/mrh_permutation.261.lcbs
- lcbs3/mrh_permutation.263.lcbs
- lcbs3/mrh_permutation.2642.lcbs
- lcbs3/mrh_permutation.265.lcbs
- lcbs3/mrh_permutation.2652.lcbs
- lcbs3/mrh_permutation.2654.lcbs
- lcbs3/mrh_permutation.266.lcbs
- lcbs3/mrh_permutation.2674.lcbs
- lcbs3/mrh_permutation.268.lcbs
- lcbs3/mrh_permutation.26833.lcbs
- lcbs3/mrh_permutation.2690.lcbs
- lcbs3/mrh_permutation.271.lcbs
- lcbs3/mrh_permutation.2717.lcbs
- lcbs3/mrh_permutation.272.lcbs
- lcbs3/mrh_permutation.27289.lcbs
- lcbs3/mrh_permutation.273.lcbs
- lcbs3/mrh_permutation.274.lcbs
- lcbs3/mrh_permutation.2740.lcbs
- lcbs3/mrh_permutation.2747.lcbs
- lcbs3/mrh_permutation.275.lcbs
- lcbs3/mrh_permutation.276.lcbs
- lcbs3/mrh_permutation.2760.lcbs
- lcbs3/mrh_permutation.27642.lcbs
- lcbs3/mrh_permutation.279.lcbs
- lcbs3/mrh_permutation.27965.lcbs
- lcbs3/mrh_permutation.280.lcbs
- lcbs3/mrh_permutation.28072.lcbs
- lcbs3/mrh_permutation.2818.lcbs
- lcbs3/mrh_permutation.282.lcbs
- lcbs3/mrh_permutation.28313.lcbs
- lcbs3/mrh_permutation.28389.lcbs
- lcbs3/mrh_permutation.284.lcbs
- lcbs3/mrh_permutation.286.lcbs
- lcbs3/mrh_permutation.2869.lcbs
- lcbs3/mrh_permutation.287.lcbs
- lcbs3/mrh_permutation.288.lcbs
- lcbs3/mrh_permutation.2881.lcbs
- lcbs3/mrh_permutation.289.lcbs
- lcbs3/mrh_permutation.28979.lcbs
- lcbs3/mrh_permutation.290.lcbs
- lcbs3/mrh_permutation.2904.lcbs
- lcbs3/mrh_permutation.291.lcbs
- lcbs3/mrh_permutation.292.lcbs
- lcbs3/mrh_permutation.2920.lcbs
- lcbs3/mrh_permutation.29305.lcbs
- lcbs3/mrh_permutation.2933.lcbs
- lcbs3/mrh_permutation.2945.lcbs
- lcbs3/mrh_permutation.295.lcbs
- lcbs3/mrh_permutation.299.lcbs
- lcbs3/mrh_permutation.2993.lcbs
- lcbs3/mrh_permutation.29935.lcbs
- lcbs3/mrh_permutation.300.lcbs
- lcbs3/mrh_permutation.3006.lcbs
- lcbs3/mrh_permutation.301.lcbs
- lcbs3/mrh_permutation.30245.lcbs
- lcbs3/mrh_permutation.3025.lcbs
- lcbs3/mrh_permutation.303.lcbs
- lcbs3/mrh_permutation.304.lcbs
- lcbs3/mrh_permutation.30489.lcbs
- lcbs3/mrh_permutation.305.lcbs
- lcbs3/mrh_permutation.30674.lcbs
- lcbs3/mrh_permutation.307.lcbs
- lcbs3/mrh_permutation.30711.lcbs
- lcbs3/mrh_permutation.3082.lcbs
- lcbs3/mrh_permutation.30853.lcbs
- lcbs3/mrh_permutation.30858.lcbs
- lcbs3/mrh_permutation.309.lcbs
- lcbs3/mrh_permutation.3106.lcbs
- lcbs3/mrh_permutation.311.lcbs
- lcbs3/mrh_permutation.312.lcbs
- lcbs3/mrh_permutation.313.lcbs
- lcbs3/mrh_permutation.3136.lcbs
- lcbs3/mrh_permutation.314.lcbs
- lcbs3/mrh_permutation.3149.lcbs
- lcbs3/mrh_permutation.315.lcbs
- lcbs3/mrh_permutation.316.lcbs
- lcbs3/mrh_permutation.3176.lcbs
- lcbs3/mrh_permutation.3178.lcbs
- lcbs3/mrh_permutation.318.lcbs
- lcbs3/mrh_permutation.319.lcbs
- lcbs3/mrh_permutation.3208.lcbs
- lcbs3/mrh_permutation.322.lcbs
- lcbs3/mrh_permutation.32234.lcbs
- lcbs3/mrh_permutation.323.lcbs
- lcbs3/mrh_permutation.324.lcbs
- lcbs3/mrh_permutation.32518.lcbs
- lcbs3/mrh_permutation.326.lcbs
- lcbs3/mrh_permutation.3270.lcbs
- lcbs3/mrh_permutation.32792.lcbs
- lcbs3/mrh_permutation.328.lcbs
- lcbs3/mrh_permutation.329.lcbs
- lcbs3/mrh_permutation.331.lcbs
- lcbs3/mrh_permutation.332.lcbs
- lcbs3/mrh_permutation.333.lcbs
- lcbs3/mrh_permutation.334.lcbs
- lcbs3/mrh_permutation.335.lcbs
- lcbs3/mrh_permutation.336.lcbs
- lcbs3/mrh_permutation.337.lcbs
- lcbs3/mrh_permutation.3374.lcbs
- lcbs3/mrh_permutation.338.lcbs
- lcbs3/mrh_permutation.33884.lcbs
- lcbs3/mrh_permutation.33891.lcbs
- lcbs3/mrh_permutation.339.lcbs
- lcbs3/mrh_permutation.340.lcbs
- lcbs3/mrh_permutation.34172.lcbs
- lcbs3/mrh_permutation.342.lcbs
- lcbs3/mrh_permutation.34292.lcbs
- lcbs3/mrh_permutation.343.lcbs
- lcbs3/mrh_permutation.347.lcbs
- lcbs3/mrh_permutation.3474.lcbs
- lcbs3/mrh_permutation.348.lcbs
- lcbs3/mrh_permutation.34825.lcbs
- lcbs3/mrh_permutation.34874.lcbs
- lcbs3/mrh_permutation.3522.lcbs
- lcbs3/mrh_permutation.353.lcbs
- lcbs3/mrh_permutation.355.lcbs
- lcbs3/mrh_permutation.356.lcbs
- lcbs3/mrh_permutation.358.lcbs
- lcbs3/mrh_permutation.3591.lcbs
- lcbs3/mrh_permutation.360.lcbs
- lcbs3/mrh_permutation.36073.lcbs
- lcbs3/mrh_permutation.362.lcbs
- lcbs3/mrh_permutation.363.lcbs
- lcbs3/mrh_permutation.36437.lcbs
- lcbs3/mrh_permutation.36441.lcbs
- lcbs3/mrh_permutation.36514.lcbs
- lcbs3/mrh_permutation.3657.lcbs
- lcbs3/mrh_permutation.366.lcbs
- lcbs3/mrh_permutation.369.lcbs
- lcbs3/mrh_permutation.36991.lcbs
- lcbs3/mrh_permutation.371.lcbs
- lcbs3/mrh_permutation.3712.lcbs
- lcbs3/mrh_permutation.3716.lcbs
- lcbs3/mrh_permutation.3726.lcbs
- lcbs3/mrh_permutation.3740.lcbs
- lcbs3/mrh_permutation.3752.lcbs
- lcbs3/mrh_permutation.378.lcbs
- lcbs3/mrh_permutation.37945.lcbs
- lcbs3/mrh_permutation.381.lcbs
- lcbs3/mrh_permutation.38135.lcbs
- lcbs3/mrh_permutation.382.lcbs
- lcbs3/mrh_permutation.383.lcbs
- lcbs3/mrh_permutation.3835.lcbs
- lcbs3/mrh_permutation.384.lcbs
- lcbs3/mrh_permutation.385.lcbs
- lcbs3/mrh_permutation.388.lcbs
- lcbs3/mrh_permutation.3886.lcbs
- lcbs3/mrh_permutation.391.lcbs
- lcbs3/mrh_permutation.39123.lcbs
- lcbs3/mrh_permutation.392.lcbs
- lcbs3/mrh_permutation.393.lcbs
- lcbs3/mrh_permutation.395.lcbs
- lcbs3/mrh_permutation.396.lcbs
- lcbs3/mrh_permutation.399.lcbs
