# Supplementary material for: The rise and fall of breakpoint reuse depending on genome resolution
Source: BMC Bioinformatics. 2011 Oct 5;12(Suppl 9):S1. doi: 10.1186/1471-2105-12-S9-S1 (PMC3283316; doi:10.1186/1471-2105-12-S9-S1)
Supplement: Additional files 6 — LCB files These files contain the lcbs for the human-mouse-rat collinear synteny blocks files which are output by Mauve. In addition, there are three files giving the lengths of the chromosomes of each genome. [file 1471-2105-12-S9-S1-S6.tgz › lcbs3/mrh_permutation.27289.lcbs]

FormatVersion	4
SequenceCount	3
Sequence0File	mouse.raw
Sequence0Length	2634164874
Sequence1File	rat.raw
Sequence1Length	2718881021
Sequence2File	human.raw
Sequence2Length	3076781887
IntervalCount	177
Interval 0
89	9614371	-893613622	1457423707
27	18029925	-884598199	1466071116

Interval 1
27	18336433	1494070825	1110238116
83	21438086	1497083221	1112972723

Interval 2
31	21612845	1497263596	-1134280964
39	34673157	1510212476	-1116659299

Interval 3
27	36588304	1512279466	342110926
22	43899129	1519862142	351492082

Interval 4
55	47161206	-1529302747	-441950560
37	53698571	-1522254891	-435965760

Interval 5
47	53788600	1529325522	441967440
27	93833013	1570237900	487999024

Interval 6
49	103722154	1845297121	2621909485
38	111413142	1854646905	2628221961

Interval 7
28	118052397	1866704028	-367762109
27	125458153	1873910560	-359677489

Interval 8
58	125481960	1873943959	378495865
53	130226178	1879077369	383958356

Interval 9
27	130516667	1879363015	-203733636
43	174576427	1925932822	-155330135

Interval 10
42	174627940	1925990765	236580452
27	179822450	1931269770	243407589

Interval 11
29	180031823	1931424051	-223815076
30	195064349	1946895078	-204023502

Interval 12
43	198266050	-2345405570	-1690080290
47	206934782	-2337075795	-1680593749

Interval 13
27	207178897	2345480660	1690159767
32	218215788	2355794292	1701819240

Interval 14
48	219770642	528994513	-1674486682
48	224874215	534791954	-1667718551

Interval 15
31	224953850	534895189	1664361538
35	227422512	537489388	1667628984

Interval 16
19	227452352	537530651	-1664312266
27	229961049	539925499	-1661239696

Interval 17
51	229969286	539935453	1656800595
66	234370561	545095013	1661197229

Interval 18
40	234728959	545537204	385454648
27	279543442	593784806	433698580

Interval 19
27	279616832	593850111	-1867533778
58	306048848	622626860	-1836344991

Interval 20
27	308975399	625949528	2330260882
27	322021494	640735464	2346535373

Interval 21
33	324448870	643239697	2707061517
27	376747178	697130654	2767696155

Interval 22
33	380282771	-368519914	1466300339
29	392133538	-355658200	1476970746

Interval 23
27	392745498	368763613	1454163425
33	396428858	372858608	1457389357

Interval 24
39	397152550	373870023	-668127086
27	404311865	381484364	-661838628

Interval 25
48	408464929	385887352	668187477
27	412682287	390380346	672840915

Interval 26
39	413142267	390861052	810995212
99	429170520	408958289	829581263

Interval 27
27	429237138	409032744	-2117084533
39	434170262	414316368	-2110319457

Interval 28
27	434290324	414434983	639113246
43	453251868	434770393	657839910

Interval 29
27	453366688	434899355	-851489143
27	464298952	446834662	-839404299

Interval 30
28	464456885	447021220	-154883040
27	499897113	487204208	-93621256

Interval 31
51	500001529	487320436	-808954105
39	519888684	508269530	-783735294

Interval 32
34	520187077	508760302	-89121067
27	537461716	526038703	-68303428

Interval 33
27	540943472	901096836	1446735031
27	547060754	907864575	1452708403

Interval 34
66	547173137	907978784	-1487228370
27	557334521	918855670	-1477052725

Interval 35
39	558826279	920436119	-1160666832
102	572440311	935826532	-1148237853

Interval 36
29	572511096	935925031	1563514795
27	582577126	946680776	1574654482

Interval 37
27	582590291	946697120	1633326982
31	606330138	972194471	1656752829

Interval 38
98	610002904	976402990	1542977601
27	630670275	999503290	1563414012

Interval 39
30	630743013	999557858	58837679
107	639026183	1008461754	67231609

Interval 40
83	639125945	1008569641	-58723454
43	667966563	1035451565	-28830709

Interval 41
27	668557741	-1036816113	-28100271
35	669781237	-1035583167	-26571440

Interval 42
31	669887706	1037022710	-26483782
27	691604209	1057396029	-913335

Interval 43
27	694763124	-724989087	-1323612467
46	711361487	-706360560	-1307761930

Interval 44
139	714324663	-703405911	1381371295
116	719760060	-697961841	1387951143

Interval 45
78	720154777	-1083595309	271887580
56	722507983	-1081471517	274458348

Interval 46
42	728561074	-2024641724	697633016
32	793481852	-1953291300	777402602

Interval 47
34	794418153	-1952436452	89702453
42	797334114	-1948949109	93538384

Interval 48
30	803941844	-1831974025	-2064429268
72	811743197	-1824137797	-2053499733

Interval 49
27	811765261	-1824121568	2064523044
50	818776225	-1817149081	2075491549

Interval 50
84	819558874	-1816328537	-1302648388
43	823376178	-1812835573	-1297614806

Interval 51
30	827733696	-1805435994	1231556200
32	832197300	-1800854767	1236886142

Interval 52
27	843895464	725161189	1323670173
51	848247799	729954473	1328434582

Interval 53
96	848428461	730110553	1238342805
27	853846700	735924387	1243596296

Interval 54
94	853879038	735944781	1343038195
32	889656744	774158811	1381287284

Interval 55
27	889769920	774324801	1254335263
30	897686395	783075667	1264145405

Interval 56
45	911744135	801090534	-334507722
52	924635354	814970813	-319492644

Interval 57
27	924736868	815048430	316492810
27	926717495	817079053	319181516

Interval 58
39	933549590	823750128	552587536
32	944498783	835601505	563910946

Interval 59
72	944507787	835624885	488589553
85	957024023	849124825	501396914

Interval 60
45	962898504	855322336	-1953694106
27	969920374	862637980	-1947264482

Interval 61
27	969968101	862689701	1953764739
27	990541413	884254577	1976916440

Interval 62
27	998089520	76188180	-2694553249
34	1017263746	90753611	-2676302630

Interval 63
30	1021241627	93676167	-2698292691
39	1023895598	96416017	-2695007402

Interval 64
27	1024052234	96615492	1827401410
28	1033400919	106485677	1835232164

Interval 65
39	1043224768	120050942	-2397533259
27	1052914148	130884194	-2386896367

Interval 66
27	1052990313	130982688	2381111743
92	1057894349	136080306	2386066642

Interval 67
42	1064929154	143390113	-1898940085
41	1079847727	159409469	-1881498582

Interval 68
27	1080284206	159710975	1813825873
27	1094371090	174641532	1827346555

Interval 69
3	1095963283	176333868	2416501837
27	1106321496	187556566	2429217065

Interval 70
33	1106393637	187615851	1795865520
27	1122035546	204171596	1813243642

Interval 71
27	1128677367	-2258850402	2179439290
65	1137506683	-2249466002	2191049364

Interval 72
33	1144806895	-2243091214	-1432521734
27	1157381496	-2230001051	-1419166272

Interval 73
27	1164109224	-2223153938	-879306214
40	1189688537	-2193161086	-852188481

Interval 74
32	1198040859	-2478339414	-839236447
34	1206298290	-2470091351	-829708091

Interval 75
27	1206435041	-2469954757	-2656048001
35	1207969520	-2468416647	-2654139320

Interval 76
45	1208140872	-2466856346	2443041399
27	1227597006	-2443957487	2463315742

Interval 77
63	1227877592	2478616747	2463322018
41	1230470413	2481124680	2466323235

Interval 78
42	1230492320	2481147050	-2470687779
43	1233983681	2484671104	-2466632672

Interval 79
70	1234079894	2484774394	2470828973
27	1246599643	2497552482	2486426538

Interval 80
45	1255967692	1348156625	-1916223833
27	1270522884	1363878980	-1899545920

Interval 81
31	1278123596	1373595216	-1944440139
27	1306460675	1405494673	-1917002305

Interval 82
39	1309357448	1408653464	-2371244274
47	1328306202	1428556560	-2347213219

Interval 83
27	1331165759	1431508154	1134601038
125	1341207981	1441797934	1146722780

Interval 84
87	1342431887	1443250996	-638110976
40	1358036192	1458964005	-620263816

Interval 85
27	1358514594	1459455574	-540704611
45	1363334127	1463481748	-534995598

Interval 86
42	1363413303	1463554921	-525731612
180	1370746772	1471429329	-516271793

Interval 87
39	1370791568	1471477400	525846805
27	1376430004	1476954130	534931359

Interval 88
36	1383727024	2256384	-1210592763
27	1397574468	16766253	-1195607851

Interval 89
34	1397626893	-24092983	-1195529724
27	1405132521	-17026210	-1188390889

Interval 90
77	1410579119	2541536201	-1177022817
69	1427761951	2558176561	-1161051210

Interval 91
48	1436044926	2530056821	-1748476855
38	1439023846	2532952641	-1744775028

Interval 92
27	1440791855	-2527953292	-1742432870
31	1451079121	-2517304766	-1729727458

Interval 93
57	1458743697	-1228371094	2047337665
43	1462128597	-1225120712	2051161537

Interval 94
34	1462907389	1228376161	-2047329935
27	1504500388	1272903837	-2000093765

Interval 95
99	1504607791	1206334446	-1999921003
70	1506861045	1213610406	-1998168228

Interval 96
27	1510197901	2030750160	-2844910900
46	1512536917	2033112539	-2842194402

Interval 97
45	1512699167	2033298836	1274971162
27	1523907256	2044729243	1286339044

Interval 98
31	1523949982	2044768234	-314125609
65	1536849643	2057872205	-300505699

Interval 99
73	1539343366	1607709943	-1051271927
58	1555436931	1624480082	-1033864793

Interval 100
2	1555541449	1624594250	-1060059838
27	1558388381	1627690390	-1056933886

Interval 101
27	1558431927	1627732084	-1013549485
27	1561609576	1630800708	-1009984192

Interval 102
51	1569492331	1639477524	-2502178476
27	1577034832	1647692868	-2493355273

Interval 103
27	1577057079	1647711850	2491099108
27	1579072178	1649772739	2493291657

Interval 104
91	1579103800	1649803271	-2491074778
41	1582478047	1653635491	-2487811925

Interval 105
49	1586921746	1658949239	2514111212
30	1590230801	1662134720	2517847112

Interval 106
27	1590497593	1662548598	-2519878328
27	1591612130	1663710867	-2518543559

Interval 107
47	1591660019	1663755465	2542200504
27	1593152066	1665216983	2544255681

Interval 108
47	1593281589	1665387466	-2541895956
74	1604015496	1676493389	-2529632490

Interval 109
27	1604050429	1676536307	2520282894
32	1610148504	1683094182	2527504771

Interval 110
27	1611952386	1685109300	2544527085
57	1613738928	1686849540	2546768423

Interval 111
34	1613768243	1686878148	-2550081166
27	1616040005	1689169867	-2547212172

Interval 112
32	1616438456	1689632684	2550655398
34	1628263590	1701238362	2564966309

Interval 113
65	1631880520	1083661334	-271756027
46	1654695130	1106246550	-245731686

Interval 114
39	1657290503	1109339058	-1250682043
27	1663902294	1116760836	-1243675366

Interval 115
30	1664157211	1117071019	-1342800319
109	1668517307	1121417737	-1338674364

Interval 116
27	1668580693	1121480288	2215328746
30	1694923832	1150438840	2242358039

Interval 117
93	1694956541	1150461451	2248821941
27	1736931449	1195855744	2296483077

Interval 118
27	1741143840	1202085052	-1253585260
139	1743806688	1205016981	-1250828711

Interval 119
54	1747110420	-2337003465	-1680519012
27	1753487118	-2330413087	-1674773033

Interval 120
53	1757397029	-2318413141	-1274670400
27	1764230166	-2310592510	-1267612475

Interval 121
40	1764380336	-2310338037	-1089315233
66	1773470599	-2299899309	-1080492751

Interval 122
29	1773806970	-2299480321	1060490223
39	1791757191	-2281477396	1080454908

Interval 123
56	1796665444	-2276041338	1053819811
45	1798526048	-2274194037	1056427185

Interval 124
40	1801093313	-2271564355	1619667895
36	1806548768	-2265404520	1633099033

Interval 125
27	1808810319	-2264248728	-887408344
46	1813626387	-2259148993	-881259341

Interval 126
27	1814911547	269368973	-975623250
27	1860270162	319569008	-922986137

Interval 127
27	1863962825	-2078149195	546601508
27	1871011246	-2071786552	552525062

Interval 128
27	1876899277	-2063344358	1749205947
52	1880828763	-2059190406	1754021406

Interval 129
29	1882712258	2170601270	-546429860
39	1887628076	2175640726	-540878042

Interval 130
40	1890551618	2178754706	-1763587788
49	1897454512	2186455736	-1756648657

Interval 131
27	1898112279	2080202032	2243138300
35	1902737048	2084915484	2248769743

Interval 132
66	1903466434	2085438867	2210800038
49	1908462544	2093834373	2215230052

Interval 133
32	1916897257	2103124368	-1419120127
39	1924444599	2112097889	-1410170761

Interval 134
78	1924590705	2112260556	-2125621306
32	1931647853	2119984148	-2117324330

Interval 135
65	1931670799	2120009052	2129088019
105	1977253074	2168850980	2178792446

Interval 136
47	1980457233	320366614	-922302203
27	2010108116	353069446	-888546186

Interval 137
38	2010224924	1273285487	1487443673
27	2054634013	1320051592	1536169272

Interval 138
36	2054700123	1320128644	2849029103
27	2067341542	1332948498	2864213453

Interval 139
49	2067526758	1333150822	1977905083
27	2081407043	1347499019	1997781203

Interval 140
43	2084759413	-1603046410	2400996064
27	2095705835	-1590984235	2413923290

Interval 141
52	2101044370	-1784643459	673011919
43	2112609644	-1772591244	685262109

Interval 142
32	2114556854	-1770649847	-615325517
27	2144006679	-1739999448	-584278820

Interval 143
30	2144785529	1701285012	-578754282
39	2157370453	1715560588	-564498314

Interval 144
90	2157441567	1715626494	2782267287
75	2180259215	1739217788	2810060401

Interval 145
45	2183412341	38098334	1215462556
27	2186559364	41098048	1219344524

Interval 146
43	2187983059	-47089210	-1227082604
44	2192586680	-42184420	-1220614455

Interval 147
30	2202444390	1603343025	-2400929902
29	2205163142	1606074105	-2397970142

Interval 148
45	2205809700	2508075650	1093797224
31	2209839043	2512175791	1099477628

Interval 149
49	2212699858	-2508044429	-1093720753
27	2216032847	-2504374902	-1089832154

Interval 150
33	2219651803	-1492580947	-1109550901
27	2228368311	-1483384698	-1099752047

Interval 151
27	2228479166	-1483284735	504880987
34	2232152148	-1477961513	508728320

Interval 152
34	2237509831	1574475845	982254133
47	2244056687	1581190332	989390190

Interval 153
30	2244238855	1581424205	-2575336941
32	2250255607	1587817504	-2567955143

Interval 154
67	2250286071	-1081460903	274473389
33	2255975642	-1075331910	281076731

Interval 155
27	2256305459	1057519424	281320242
32	2270534901	1073593178	297041758

Interval 156
110	2284143722	2357820404	2582175989
27	2305874417	2380388415	2604703664

Interval 157
27	2308724002	2383326598	1016729514
51	2318380536	2394137093	1027031753

Interval 158
55	2318698008	2394487775	991807452
27	2334497662	2412450463	1009798324

Interval 159
43	2334899086	2412907984	-1029576745
89	2336909046	2414978839	-1027220144

Interval 160
19	2342948221	2421508558	-2617699352
27	2354124418	2433176278	-2605119311

Interval 161
27	2354327125	2433372092	-2641498324
42	2364371885	2443325932	-2630428386

Interval 162
31	2367991083	205793169	-1878501133
28	2378133562	217060862	-1867684093

Interval 163
27	2378253370	217154266	-1616197835
27	2389027272	228245083	-1604437013

Interval 164
80	2389164877	228389213	1536348531
33	2394417282	233925751	1542830272

Interval 165
34	2396736905	236492128	1763879009
42	2405998051	246964333	1773531393

Interval 166
43	2406295046	-248833292	1773916891
48	2408045750	-247062676	1776129243

Interval 167
40	2408571455	249357974	1776720549
148	2425424425	267693095	1795828696

Interval 168
27	2430760989	-2585960865	-2914289610
27	2432198480	-2584426458	-2912329571

Interval 169
30	2434000255	-2583085741	2902020989
27	2444877838	-2570686901	2911486642

Interval 170
89	2446168251	-2569836221	2980040892
39	2462956627	-2558189189	2989857169

Interval 171
27	2463201399	2689287163	2990073374
31	2491381731	2718334257	3017316054

Interval 172
54	2495636351	2622382042	-2901328617
36	2511598096	2640070934	-2887867297

Interval 173
27	2511910865	2640541074	2921762273
34	2556572607	2686961243	2971380846

Interval 174
29	2556689537	-2595667051	2971464845
27	2563086495	-2588544963	2978572781

Interval 175
27	2566082428	2597986731	-2919180145
27	2567886190	2600050851	-2917216637

Interval 176
27	2570748374	-2619835822	-2887830296
27	2585731425	-2602933685	-2874483140
