# Supplementary material for: The rise and fall of breakpoint reuse depending on genome resolution
Source: BMC Bioinformatics. 2011 Oct 5;12(Suppl 9):S1. doi: 10.1186/1471-2105-12-S9-S1 (PMC3283316; doi:10.1186/1471-2105-12-S9-S1)
Supplement: Additional files 7 — LCB files These files contain the lcbs for the human-mouse-rat collinear synteny blocks files which are output by Mauve. In addition, there are three files giving the lengths of the chromosomes of each genome. [file 1471-2105-12-S9-S1-S7.tgz]

Archive with 38 entries (37 files):
- lcbs4
- lcbs4/mrh_permutation.180.lcbs
- lcbs4/mrh_permutation.181.lcbs
- lcbs4/mrh_permutation.182.lcbs
- lcbs4/mrh_permutation.1829.lcbs
- lcbs4/mrh_permutation.183.lcbs
- lcbs4/mrh_permutation.184.lcbs
- lcbs4/mrh_permutation.18448.lcbs
- lcbs4/mrh_permutation.1848.lcbs
- lcbs4/mrh_permutation.18494.lcbs
- lcbs4/mrh_permutation.185.lcbs
- lcbs4/mrh_permutation.1850.lcbs
- lcbs4/mrh_permutation.1852.lcbs
- lcbs4/mrh_permutation.186.lcbs
- lcbs4/mrh_permutation.1864.lcbs
- lcbs4/mrh_permutation.187.lcbs
- lcbs4/mrh_permutation.188.lcbs
- lcbs4/mrh_permutation.1880.lcbs
- lcbs4/mrh_permutation.189.lcbs
- lcbs4/mrh_permutation.1894.lcbs
- lcbs4/mrh_permutation.18990.lcbs
- lcbs4/mrh_permutation.1900.lcbs
- lcbs4/mrh_permutation.19050.lcbs
- lcbs4/mrh_permutation.191.lcbs
- lcbs4/mrh_permutation.192.lcbs
- lcbs4/mrh_permutation.1925.lcbs
- lcbs4/mrh_permutation.193.lcbs
- lcbs4/mrh_permutation.19362.lcbs
- lcbs4/mrh_permutation.194.lcbs
- lcbs4/mrh_permutation.195.lcbs
- lcbs4/mrh_permutation.1951.lcbs
- lcbs4/mrh_permutation.196.lcbs
- lcbs4/mrh_permutation.1966.lcbs
- lcbs4/mrh_permutation.1969.lcbs
- lcbs4/mrh_permutation.197.lcbs
- lcbs4/mrh_permutation.198.lcbs
- lcbs4/mrh_permutation.199.lcbs
- lcbs4/mrh_permutation.1992.lcbs
