# Supplementary material for: The rise and fall of breakpoint reuse depending on genome resolution
Source: BMC Bioinformatics. 2011 Oct 5;12(Suppl 9):S1. doi: 10.1186/1471-2105-12-S9-S1 (PMC3283316; doi:10.1186/1471-2105-12-S9-S1)
Supplement: Additional files 8 — LCB files These files contain the lcbs for the human-mouse-rat collinear synteny blocks files which are output by Mauve. In addition, there are three files giving the lengths of the chromosomes of each genome. [file 1471-2105-12-S9-S1-S8.tgz]

Archive with 35 entries (34 files):
- lcbs5
- lcbs5/mrh_permutation.160.lcbs
- lcbs5/mrh_permutation.1604.lcbs
- lcbs5/mrh_permutation.161.lcbs
- lcbs5/mrh_permutation.162.lcbs
- lcbs5/mrh_permutation.16214.lcbs
- lcbs5/mrh_permutation.163.lcbs
- lcbs5/mrh_permutation.16343.lcbs
- lcbs5/mrh_permutation.16356.lcbs
- lcbs5/mrh_permutation.164.lcbs
- lcbs5/mrh_permutation.165.lcbs
- lcbs5/mrh_permutation.166.lcbs
- lcbs5/mrh_permutation.1666.lcbs
- lcbs5/mrh_permutation.167.lcbs
- lcbs5/mrh_permutation.1676.lcbs
- lcbs5/mrh_permutation.168.lcbs
- lcbs5/mrh_permutation.1681.lcbs
- lcbs5/mrh_permutation.1689.lcbs
- lcbs5/mrh_permutation.169.lcbs
- lcbs5/mrh_permutation.170.lcbs
- lcbs5/mrh_permutation.17005.lcbs
- lcbs5/mrh_permutation.17083.lcbs
- lcbs5/mrh_permutation.17095.lcbs
- lcbs5/mrh_permutation.171.lcbs
- lcbs5/mrh_permutation.172.lcbs
- lcbs5/mrh_permutation.173.lcbs
- lcbs5/mrh_permutation.174.lcbs
- lcbs5/mrh_permutation.1747.lcbs
- lcbs5/mrh_permutation.1752.lcbs
- lcbs5/mrh_permutation.1755.lcbs
- lcbs5/mrh_permutation.177.lcbs
- lcbs5/mrh_permutation.178.lcbs
- lcbs5/mrh_permutation.17805.lcbs
- lcbs5/mrh_permutation.1788.lcbs
- lcbs5/mrh_permutation.179.lcbs
