# Supplementary material for: The rise and fall of breakpoint reuse depending on genome resolution
Source: BMC Bioinformatics. 2011 Oct 5;12(Suppl 9):S1. doi: 10.1186/1471-2105-12-S9-S1 (PMC3283316; doi:10.1186/1471-2105-12-S9-S1)
Supplement: Additional files 9 — LCB files These files contain the lcbs for the human-mouse-rat collinear synteny blocks files which are output by Mauve. In addition, there are three files giving the lengths of the chromosomes of each genome. [file 1471-2105-12-S9-S1-S9.tgz]

Archive with 48 entries (47 files):
- lcbs6
- lcbs6/mrh_permutation.140.lcbs
- lcbs6/mrh_permutation.141.lcbs
- lcbs6/mrh_permutation.142.lcbs
- lcbs6/mrh_permutation.14255.lcbs
- lcbs6/mrh_permutation.14259.lcbs
- lcbs6/mrh_permutation.143.lcbs
- lcbs6/mrh_permutation.1435.lcbs
- lcbs6/mrh_permutation.1439.lcbs
- lcbs6/mrh_permutation.144.lcbs
- lcbs6/mrh_permutation.145.lcbs
- lcbs6/mrh_permutation.14513.lcbs
- lcbs6/mrh_permutation.14566.lcbs
- lcbs6/mrh_permutation.1459.lcbs
- lcbs6/mrh_permutation.146.lcbs
- lcbs6/mrh_permutation.147.lcbs
- lcbs6/mrh_permutation.1476.lcbs
- lcbs6/mrh_permutation.148.lcbs
- lcbs6/mrh_permutation.14807.lcbs
- lcbs6/mrh_permutation.1481.lcbs
- lcbs6/mrh_permutation.149.lcbs
- lcbs6/mrh_permutation.1491.lcbs
- lcbs6/mrh_permutation.14955.lcbs
- lcbs6/mrh_permutation.14996.lcbs
- lcbs6/mrh_permutation.150.lcbs
- lcbs6/mrh_permutation.15011.lcbs
- lcbs6/mrh_permutation.1505.lcbs
- lcbs6/mrh_permutation.1509.lcbs
- lcbs6/mrh_permutation.151.lcbs
- lcbs6/mrh_permutation.152.lcbs
- lcbs6/mrh_permutation.15200.lcbs
- lcbs6/mrh_permutation.1522.lcbs
- lcbs6/mrh_permutation.153.lcbs
- lcbs6/mrh_permutation.1538.lcbs
- lcbs6/mrh_permutation.1539.lcbs
- lcbs6/mrh_permutation.154.lcbs
- lcbs6/mrh_permutation.1541.lcbs
- lcbs6/mrh_permutation.155.lcbs
- lcbs6/mrh_permutation.1556.lcbs
- lcbs6/mrh_permutation.156.lcbs
- lcbs6/mrh_permutation.1565.lcbs
- lcbs6/mrh_permutation.157.lcbs
- lcbs6/mrh_permutation.1571.lcbs
- lcbs6/mrh_permutation.15716.lcbs
- lcbs6/mrh_permutation.1572.lcbs
- lcbs6/mrh_permutation.158.lcbs
- lcbs6/mrh_permutation.159.lcbs
- lcbs6/mrh_permutation.1596.lcbs
