# Supplementary material for: The rise and fall of breakpoint reuse depending on genome resolution
Source: BMC Bioinformatics. 2011 Oct 5;12(Suppl 9):S1. doi: 10.1186/1471-2105-12-S9-S1 (PMC3283316; doi:10.1186/1471-2105-12-S9-S1)
Supplement: Additional files 10 — LCB files These files contain the lcbs for the human-mouse-rat collinear synteny blocks files which are output by Mauve. In addition, there are three files giving the lengths of the chromosomes of each genome. [file 1471-2105-12-S9-S1-S10.tgz]

Archive with 23 entries (22 files):
- lcbs7
- lcbs7/mrh_permutation.130.lcbs
- lcbs7/mrh_permutation.1310.lcbs
- lcbs7/mrh_permutation.132.lcbs
- lcbs7/mrh_permutation.1322.lcbs
- lcbs7/mrh_permutation.1325.lcbs
- lcbs7/mrh_permutation.133.lcbs
- lcbs7/mrh_permutation.13386.lcbs
- lcbs7/mrh_permutation.134.lcbs
- lcbs7/mrh_permutation.13431.lcbs
- lcbs7/mrh_permutation.1344.lcbs
- lcbs7/mrh_permutation.1349.lcbs
- lcbs7/mrh_permutation.135.lcbs
- lcbs7/mrh_permutation.1355.lcbs
- lcbs7/mrh_permutation.136.lcbs
- lcbs7/mrh_permutation.137.lcbs
- lcbs7/mrh_permutation.1372.lcbs
- lcbs7/mrh_permutation.13778.lcbs
- lcbs7/mrh_permutation.13791.lcbs
- lcbs7/mrh_permutation.138.lcbs
- lcbs7/mrh_permutation.13865.lcbs
- lcbs7/mrh_permutation.139.lcbs
- lcbs7/mrh_permutation.1395.lcbs
