# Supplementary material for: The rise and fall of breakpoint reuse depending on genome resolution
Source: BMC Bioinformatics. 2011 Oct 5;12(Suppl 9):S1. doi: 10.1186/1471-2105-12-S9-S1 (PMC3283316; doi:10.1186/1471-2105-12-S9-S1)
Supplement: Additional files 10 — LCB files These files contain the lcbs for the human-mouse-rat collinear synteny blocks files which are output by Mauve. In addition, there are three files giving the lengths of the chromosomes of each genome. [file 1471-2105-12-S9-S1-S10.tgz › lcbs7/mrh_permutation.139.lcbs]

FormatVersion	4
SequenceCount	3
Sequence0File	mouse.raw
Sequence0Length	2634164874
Sequence1File	rat.raw
Sequence1Length	2718881021
Sequence2File	human.raw
Sequence2Length	3076781887
IntervalCount	2035
Interval 0
28	3173898	-900896220	-1446565197
27	7065665	-896762188	-1442933706

Interval 1
112	7166852	-896693912	-1442840506
27	9366946	-893869770	-1440906108

Interval 2
89	9614371	-893613622	1457423707
32	12978787	-889867057	1460674010

Interval 3
200	13020557	-889825523	1460732542
72	16510464	-886392087	1464546785

Interval 4
43	16688644	886091621	1464740573
78	16739481	886188238	1464787456

Interval 5
53	16740315	-2588006451	1464788302
207	16740391	-2588006220	1464788378

Interval 6
94	16751404	886196703	1464800161
39	16846987	886314931	1464976046

Interval 7
27	17019314	-885896213	1465088071
27	18029925	-884598199	1466071116

Interval 8
27	18336433	1494070825	1110238116
120	18596999	1494341414	1110550980

Interval 9
27	18620524	1494367412	1110576763
35	19229439	1494938556	1111031928

Interval 10
34	19237013	-1494943714	-1111044969
27	19237460	-1494943267	-1111044539

Interval 11
27	19239441	1494946739	1111048697
64	20185233	1495838666	1111838995

Interval 12
206	20185320	1495908912	1111839081
206	20185320	1495908912	1111839081

Interval 13
79	20185542	1495838975	1111839304
43	20242203	1495896310	1111898192

Interval 14
40	20263221	1495921470	1111910278
83	21438086	1497083221	1112972723

Interval 15
31	21612845	1497263596	-1134280964
74	23945079	1499613864	-1132094398

Interval 16
34	24084270	1713748955	-1131943325
82	24084568	1713749254	-1131942967

Interval 17
42	24186377	1499753633	-1131732700
43	29487649	1505181781	-1126180771

Interval 18
70	29508538	-1505204477	1126148851
27	29509105	-1505203966	1126149404

Interval 19
58	29542057	1505231725	-1126133308
34	30623824	1506153932	-1125225026

Interval 20
27	30760795	1506287024	-1125121112
53	30799680	1506345776	-1125063390

Interval 21
72	30808641	-1506269999	-1125058264
27	30862848	-1506213889	-1125001449

Interval 22
125	31074709	1506550564	-1124798084
92	33076176	1508608572	-1122622876

Interval 23
43	33212519	1508733763	1119080508
45	33239094	1508774563	1119108138

Interval 24
122	33307781	1508837634	-1118947928
71	33312912	1508842305	-1118942914

Interval 25
63	33461172	1508961339	-1118798368
39	34673157	1510212476	-1116659299

Interval 26
64	34726505	1510267568	376341289
45	35166763	1510701047	377260964

Interval 27
36	35226411	1510744532	-375844494
45	36422838	1512100675	-374265348

Interval 28
230	36422947	1512100784	21500866
45	36423189	1512101026	21501108

Interval 29
64	36423234	1512101071	-374264933
39	36563172	1512249487	-374087893

Interval 30
27	36588304	1512279466	342110926
36	41960711	1517858819	349371662

Interval 31
49	41976446	1517901904	349386296
31	42001913	1517923167	349414499

Interval 32
39	42037716	-1517891632	349442467
36	42059452	-1517876257	349463735

Interval 33
27	42083180	1517953173	349489476
22	43899129	1519862142	351492082

Interval 34
66	43920692	-760258810	-1366575855
31	43920861	-760258679	-1366575724

Interval 35
27	44049111	1520005410	351651090
55	44084204	1520040868	351691708

Interval 36
27	44277360	1520070100	2178987116
27	44517424	1520363454	2179256755

Interval 37
49	44549531	-1520421745	-2179285606
27	44554273	-1520417634	-2179281386

Interval 38
63	45094294	1520812914	434735838
43	46290730	1522080440	435793731

Interval 39
29	46597400	-1529439124	-442074851
93	46602720	-1529434075	-442070633

Interval 40
55	47161206	-1529302747	-441950560
35	48860279	-1527599874	-440549410

Interval 41
231	49124908	1527164894	-440396189
27	49125229	1527165206	-440396070

Interval 42
50	49468359	-1526851071	-440027444
37	53698571	-1522254891	-435965760

Interval 43
30	53721917	-1522173983	-435883621
27	53725004	-1522171667	-435879716

Interval 44
47	53788600	1529325522	441967440
72	53833621	1529380583	442029722

Interval 45
38	54008900	1529543862	442173361
27	68846413	1544326022	458045229

Interval 46
32	68859308	1544352002	-458060070
43	68860049	1544352746	-458059308

Interval 47
37	68894811	1544373355	458088253
34	73061534	1548910747	462691277

Interval 48
50	73084481	-1522238007	-435946261
29	73122182	-1522185306	-435902645

Interval 49
42	73152368	1548934476	462733355
27	73365038	1549151521	462967748

Interval 50
27	73387274	1549422229	462989610
27	73514435	1549570225	463154920

Interval 51
35	73524179	1549311563	463174100
30	73611325	1549403293	463268171

Interval 52
40	73657041	1549644701	463310090
27	74886552	1550851685	464650201

Interval 53
72	74886667	-727401493	464650316
76	74893402	-727401166	464662339

Interval 54
30	74897549	1550865061	464667653
48	78032140	1553976093	467848278

Interval 55
31	78046775	-1554214151	467862560
41	78226540	-1554003531	468049444

Interval 56
41	78234884	1554231179	468061688
33	78464433	1554473159	468296401

Interval 57
70	78471758	-1554489569	-468315914
31	78482728	-1554479467	-468303649

Interval 58
27	78488915	1554499429	468322441
57	87909665	1564046084	479770423

Interval 59
27	87917073	1564052695	-479788681
30	87918282	1564053932	-479787354

Interval 60
43	88017588	1564126921	479907297
27	93833013	1570237900	487999024

Interval 61
32	94072457	1570498909	978009322
27	94499586	1570867143	978287730

Interval 62
35	94505820	1570876642	-979141928
34	94935701	1571361120	-978417944

Interval 63
32	95103399	1571546985	979231347
39	95442361	1571883332	979612613

Interval 64
30	95466113	-1571948846	979628854
35	95506125	-1571905464	979678001

Interval 65
27	95531891	1571992116	979707998
34	96698131	1573128006	981058618

Interval 66
30	97420431	-1574428816	-982211700
31	98195199	-1573789875	-981439366

Interval 67
49	103722154	1845297121	2621909485
27	108050560	1849998633	2625543455

Interval 68
142	108155330	-1850271931	2625609171
31	108252837	-1850118753	2625709458

Interval 69
27	108289808	1850374089	2625748419
27	108953537	1851349881	2626246203

Interval 70
39	108977516	-1851359709	-2626260218
39	108977724	-1851359501	-2626260009

Interval 71
31	109076751	1851479864	2626294343
38	111413142	1854646905	2628221961

Interval 72
27	111881170	-1855185939	2628720187
32	111890184	-1855176751	2628729506

Interval 73
28	118052397	1866704028	-367762109
27	122853829	1870968473	-362130205

Interval 74
39	123022621	1871202332	361939722
27	123022905	1871202617	361940007

Interval 75
60	123128191	1871320769	-361840937
27	123267545	1871495744	-361707611

Interval 76
34	123422666	-1871794738	-361549843
31	123531204	-1871661397	-361456842

Interval 77
85	123610278	1871911000	-361394947
27	125458153	1873910560	-359677489

Interval 78
58	125481960	1873943959	378495865
36	127577880	1876192214	380959379

Interval 79
43	127585130	-1876357365	380976140
7	127713730	-1876213249	381172217

Interval 80
51	127736310	1876380917	381227297
53	130226178	1879077369	383958356

Interval 81
27	130516667	1879363015	-203733636
50	131226611	1880080835	-202954532

Interval 82
27	131277662	1880121978	-141515057
61	131324452	1880165610	-141442498

Interval 83
56	131383008	1880223552	120533546
42	131406706	1880248567	120563839

Interval 84
38	131419222	1880265792	202709711
57	131545660	1880391171	202874151

Interval 85
30	131614478	1880454959	-202644593
88	131709908	1880563988	-202501759

Interval 86
27	131782837	1200308009	-202450941
27	131803581	1200309020	-202418930

Interval 87
121	131832721	1880624739	-202384009
30	138495627	1887583707	-194870631

Interval 88
39	138503151	1887724083	-194863504
27	138511238	1887732162	-194854008

Interval 89
103	138551110	1887651531	-194825606
27	138576509	1887693096	-194795851

Interval 90
35	138608752	1887823400	-194731794
31	142145050	1891719300	-191171670

Interval 91
97	142275578	1891877746	190883779
47	142275727	1891877895	190883929

Interval 92
67	142391142	1891984175	-191040509
27	142391324	1891984357	-191040366

Interval 93
1	142433339	1892036821	-190863143
27	151470562	1902166105	-181741023

Interval 94
30	151512533	1902229725	181709569
29	151512924	1902230115	181709966

Interval 95
34	151532925	1902253474	-181675336
27	153308278	1904157085	-179723263

Interval 96
49	153407628	1904232056	-179641252
46	157804441	1908862943	-174407026

Interval 97
27	157828492	-1908982890	-174387753
31	157910802	-1908897552	-174321844

Interval 98
27	157936562	1909005768	-174301124
27	158748611	1909812534	-173512449

Interval 99
30	158757399	1910072989	-173502453
48	158843662	1910162401	-173410913

Interval 100
61	158853954	1909828450	-173403421
74	159077496	1910047273	-173159510

Interval 101
48	159102110	1910180175	-173136223
54	159277049	1910377108	-172835799

Interval 102
50	159351715	-1910754193	-172647986
58	159570577	-1910515884	-172405559

Interval 103
30	159579390	1910764578	-172398105
50	167627788	1919044210	-162145126

Interval 104
27	167634960	1919051635	162139705
1	167635481	1919052055	162140113

Interval 105
27	167636899	1919053610	-162135474
36	171310565	1922915520	-157992082

Interval 106
59	171312183	1922917995	-157989398
79	171354242	1922963285	-157947402

Interval 107
83	171356195	1922916453	-157945471
56	171356501	1922916754	-157945184

Interval 108
87	171357600	1922966021	-157943999
39	172118374	1923797872	-157159546

Interval 109
34	172124588	1923834930	-157154639
48	172231960	1923939476	-157030090

Interval 110
27	172243672	1923822124	-157023176
39	172251274	1923829118	-157014177

Interval 111
42	172257605	1923964314	-157008488
27	172357322	1924058794	-156911880

Interval 112
51	172358554	1924060027	-156910591
43	174576427	1925932822	-155330135

Interval 113
42	174627940	1925990765	236580452
27	179822450	1931269770	243407589

Interval 114
29	180031823	1931424051	-223815076
27	181073366	1932515835	-222333085

Interval 115
31	181152464	1932631776	220684012
27	182216704	1933919187	222283676

Interval 116
27	182398495	1934101412	-220655338
27	183018032	1934764259	-219725675

Interval 117
51	183141012	1935325608	-219000224
70	190219074	1942436938	-210379084

Interval 118
42	190228626	1942445508	210357694
82	190233920	1942453503	210361019

Interval 119
57	190241093	1942461216	-210355824
63	191265781	1943219195	-208891018

Interval 120
32	191289269	1943245229	-208847044
30	195064349	1946895078	-204023502

Interval 121
43	198266050	-2345405570	-1690080290
47	206934782	-2337075795	-1680593749

Interval 122
27	207178897	2345480660	1690159767
32	218215788	2355794292	1701819240

Interval 123
38	218233041	2355810482	-1702193580
49	218360894	2355929390	-1702064766

Interval 124
45	218563866	527543575	-384785522
54	219212642	528208242	-384078719

Interval 125
60	219235957	528372222	2246033506
27	219255090	528387278	2246052799

Interval 126
31	219445129	528652999	359059140
27	219720579	528934373	359354371

Interval 127
48	219770642	528994513	-1674486682
27	220099074	529357468	-1673970565

Interval 128
27	220113496	531215220	-1673955560
27	220247611	531350027	-1673801411

Interval 129
57	220256496	529370692	-1673791122
34	220482737	529598486	-1673504405

Interval 130
27	220496845	529612337	1673451991
27	220519585	529636934	1673478796

Interval 131
76	220526015	529646378	-1673446847
47	220785027	529910926	-1673157153

Interval 132
47	221010213	530137118	1672010739
61	221800054	530935052	1673088381

Interval 133
27	222056313	531909788	1669422941
68	223633709	533578199	1671816234

Interval 134
78	223677365	533614925	-1669248535
48	224874215	534791954	-1667718551

Interval 135
31	224953850	534895189	1664361538
35	227422512	537489388	1667628984

Interval 136
19	227452352	537530651	-1664312266
27	229961049	539925499	-1661239696

Interval 137
51	229969286	539935453	1656800595
66	234370561	545095013	1661197229

Interval 138
40	234728959	545537204	385454648
46	243908211	555742452	393888578

Interval 139
33	243911708	-555821522	393892768
30	243954450	-555757111	393933535

Interval 140
27	243977692	-555840338	393958137
38	243991484	-555826815	393971084

Interval 141
48	244005778	555876272	393988150
27	253947839	566654614	404340137

Interval 142
44	253987731	-566707344	404384694
147	253992459	-566703454	404387718

Interval 143
52	253994479	566711341	404389829
27	256806562	569604472	407451581

Interval 144
27	256875288	-569850800	407537130
46	257039643	-569705070	407676798

Interval 145
71	257050432	569900611	407696477
27	258670745	571616554	409413800

Interval 146
123	258696907	571656271	-409431032
53	258699945	571659062	-409428813

Interval 147
64	258715849	571680041	409451260
35	260603379	573540575	411295288

Interval 148
53	260607268	573543657	411297108
42	261626336	574560850	412403897

Interval 149
131	261626843	574561357	411295885
27	261627128	574561642	411296170

Interval 150
35	261630099	574564688	412408980
39	265619676	578815233	416922212

Interval 151
33	265648616	578846416	416971711
43	267750789	581243242	419798881

Interval 152
53	267766525	581256846	-419810396
27	267766675	581256996	-419810272

Interval 153
27	267772492	581265054	419820861
38	267788960	581281415	419836231

Interval 154
30	267800409	-581294689	419855372
39	267801667	-581292077	419861060

Interval 155
45	267806139	581300853	419866239
52	267810300	581304832	419870344

Interval 156
36	267812097	-581308920	-419875051
27	267814641	-581306723	-419872412

Interval 157
27	267819291	581313241	419879490
39	268880585	582502420	421228581

Interval 158
117	268914592	-582526393	421285322
47	268917213	-582523919	421287889

Interval 159
27	268920267	582544668	421292669
160	269589059	583223511	422103419

Interval 160
27	269595860	583230133	-422117484
30	269602017	583236650	-422113426

Interval 161
60	269611879	583246844	422132132
27	270331909	584042380	422944585

Interval 162
34	270334470	584044510	-422949262
27	270334954	584044995	-422948779

Interval 163
48	270342211	584052343	422956736
39	273749976	587455005	426976951

Interval 164
43	273754900	587460275	-426990280
40	273755120	587460495	-426990063

Interval 165
49	273807254	587513508	427034430
54	274018161	587728736	427276027

Interval 166
272	274018253	587728825	2878278752
32	274018666	587729239	2878279179

Interval 167
31	274025834	587736525	427286112
27	275464881	589317278	429004311

Interval 168
29	275485881	589440849	429026455
27	275545072	589501098	429079876

Interval 169
58	275604180	589321264	429141219
118	275678837	589392237	429251066

Interval 170
82	275715388	589591935	429292033
99	276113124	590065162	429752566

Interval 171
44	276117502	590072153	-429981750
49	276369150	590335569	-429765739

Interval 172
53	276431351	590386100	430081973
27	279543442	593784806	433698580

Interval 173
27	279616832	593850111	-1867533778
27	280588365	594821301	-1866484128

Interval 174
32	280772501	595010315	1866304644
27	280772918	595010732	1866305061

Interval 175
42	280857479	595086846	-1866302524
27	281326756	595532243	-1865879992

Interval 176
51	282100814	596511924	1865838008
50	282120305	596523122	1865858750

Interval 177
27	282146537	596557262	-1865633280
30	290544685	605981813	-1852424906

Interval 178
31	290551409	-606240810	-1852419777
60	290711564	-606072408	-1852217388

Interval 179
32	290731813	606007881	-1852204858
30	290765737	606038762	-1852184768

Interval 180
27	290838936	-606503076	-1852122265
27	290989860	-606343412	-1852004763

Interval 181
27	291006455	606591434	-1851968988
27	298431071	614705702	-1844611916

Interval 182
68	298450051	-614919036	-1844595779
32	298571301	-614783995	-1844466612

Interval 183
60	298662030	614975536	-1844374857
45	298854652	615169552	-1844123824

Interval 184
98	298863574	-1746468656	-1844115011
109	298863684	-1746468547	-1844114890

Interval 185
47	298864344	615179542	-1844114295
27	299033463	615339158	-1843922308

Interval 186
34	299040171	615444310	-1843911535
76	299089697	615496517	-1843858231

Interval 187
77	299127297	-615595464	-1843786315
35	299156970	-615567323	-1843757503

Interval 188
34	299218123	615370812	-1843716340
27	299264214	615416703	-1843661460

Interval 189
31	299288787	615622191	-1843634208
47	299796614	616154909	-1843070228

Interval 190
89	299811154	-1367723673	-2651329013
16	299811489	-1367712939	-2651316328

Interval 191
47	299818728	616173240	-1843048927
34	300851263	617335664	-1841727550

Interval 192
44	300860026	617342347	1841713590
74	300860179	617342500	1841713743

Interval 193
27	300866449	617346845	-1841707119
34	300953567	617445972	-1841571690

Interval 194
12	300999540	-617479545	-1841526349
27	301015820	-617463406	-1841492276

Interval 195
54	301027464	617527347	-1841478749
27	305540264	622095704	-1836919696

Interval 196
54	305582186	-622424603	-1836865039
31	305603668	-622407392	-1836843634

Interval 197
36	305705597	622201080	-1836724905
83	305879111	622355503	-1836532432

Interval 198
32	305935398	622501169	-1836489711
58	306048848	622626860	-1836344991

Interval 199
9	307024152	-1341788050	-1991214996
27	307029155	-1341786605	-1991213451

Interval 200
45	307078074	623671449	-2397627988
7	307104038	623703256	-2397614707

Interval 201
27	307334833	624202153	-2329897799
75	308936891	625805218	-2328155799

Interval 202
27	308975399	625949528	2330260882
43	314443706	632098104	2336627000

Interval 203
32	314462562	-632120210	2336646358
27	314463538	-632118900	2336647340

Interval 204
45	314510148	632162288	2336722225
27	322021494	640735464	2346535373

Interval 205
27	322057192	640770114	-341983763
27	322597532	641296899	-340653278

Interval 206
31	322661896	641353327	355725483
34	324320904	643086217	358830026

Interval 207
33	324448870	643239697	2707061517
56	327264934	646189214	2710447402

Interval 208
47	327326459	646257956	2710551736
30	328997826	647994448	2712561672

Interval 209
29	329021057	-648097707	2712601935
45	329074359	-648036275	2712658727

Interval 210
37	329093386	648271586	2712690564
66	333924907	653324070	2717783886

Interval 211
109	333985399	-653360787	2717843100
39	333995128	-653351122	2717847492

Interval 212
54	334036368	653405333	2717894172
30	342813227	662661682	2727643886

Interval 213
27	342832943	-662683792	-2727653963
52	342834895	-662681829	-2727651990

Interval 214
27	342842713	662691578	2727663892
49	343761894	663682524	2728745394

Interval 215
27	344408228	665128195	2729332108
34	346246767	667722564	2730767382

Interval 216
60	346767982	667925341	-2706707804
34	347743460	668922180	-2705454281

Interval 217
31	347820186	669006144	2734718256
85	351067050	672442738	2738626693

Interval 218
104	351090113	2034406497	2738651718
53	351091140	2034406849	2738652805

Interval 219
27	351240745	672500295	2738848749
68	354442104	676041328	2742785990

Interval 220
134	354453311	-676055547	-2742800966
27	354462862	-676046343	-2742789683

Interval 221
149	354467520	676061471	2742803427
46	357427122	679104691	2746070452

Interval 222
111	357448884	-679172896	2746083462
65	357505372	-679119196	2746139540

Interval 223
50	357534979	679194296	2746162917
29	369874697	691406153	2762480345

Interval 224
27	369915448	692485126	2762520930
27	370156441	692753529	2762773147

Interval 225
27	373011871	692407728	2762907496
27	373039636	692435525	2762939194

Interval 226
27	373171059	693483857	2763096599
27	374055166	694426221	2764218662

Interval 227
44	374069596	41899593	1220446340
95	374070208	41908492	1220455914

Interval 228
27	374080490	694452448	2764242665
27	374175659	694561162	2764383196

Interval 229
39	374373445	694719902	2764631000
27	374387332	694733082	2764650615

Interval 230
52	374401281	694613311	2764669407
41	374484286	694698709	2764791305

Interval 231
37	374514527	694780356	2764823892
27	376747178	697130654	2767696155

Interval 232
33	380282771	-368519914	1466300339
70	380891367	-367801667	1466815448

Interval 233
71	380908434	367786092	-1466832380
27	380908651	367786331	-1466832185

Interval 234
39	381028502	-367649726	1466895617
36	382854793	-365952921	1468243777

Interval 235
260	382872361	-365418311	1468253632
32	382995662	-365301159	1468373220

Interval 236
27	383016371	-365799485	1468388658
27	383451232	-365448079	1468748879

Interval 237
33	383466594	-365269864	1468759475
36	384611549	-364161477	1469901670

Interval 238
31	384775885	-1493792015	1110177689
27	384776830	-1493791074	1110178634

Interval 239
49	384831701	-363940307	1470077615
46	387422448	-361146874	1472869428

Interval 240
118	387524645	360965483	-1472931253
53	387524816	360965654	-1472931147

Interval 241
29	387579152	361114522	-1472944788
89	387579506	361114876	-1472944374

Interval 242
27	387614042	-360877936	1472964678
29	392133538	-355658200	1476970746

Interval 243
27	392745498	368763613	1454163425
33	396428858	372858608	1457389357

Interval 244
35	396530794	373006424	-638951748
105	396879215	373415964	-638482699

Interval 245
1	397037359	1667297210	-2539734267
151	397037496	1667297324	-2539734015

Interval 246
39	397152550	373870023	-668127086
61	401571259	378513131	-664462411

Interval 247
51	401597012	-378789608	-664417706
27	401794972	-378585409	-664181280

Interval 248
27	402014175	379030299	-664084627
27	404311865	381484364	-661838628

Interval 249
27	404468091	383032819	-661657287
40	405486256	384106303	-660582148

Interval 250
35	405682393	381619273	657954447
89	406810265	382931472	659031030

Interval 251
27	406872556	-385566737	659093384
41	408173198	-384182482	660518112

Interval 252
48	408464929	385887352	668187477
27	408880514	386315574	668587262

Interval 253
27	409005961	-386449546	668757376
51	409015891	-386439693	668769299

Interval 254
61	409033139	386460960	668809046
83	410749723	388290002	670712658

Interval 255
88	410753826	-2637908663	670717865
65	410753943	-2637908569	670717983

Interval 256
98	410754385	388294699	670718432
27	412682287	390380346	672840915

Interval 257
27	412751695	390477954	618627341
36	412772800	390496259	618655170

Interval 258
39	413142267	390861052	810995212
41	413623014	391326432	811546009

Interval 259
56	413628919	-391348831	811550088
37	413641835	-391335708	811569463

Interval 260
27	413644103	391366622	811570665
27	424730412	403858090	825067792

Interval 261
45	424788578	404319440	-825117559
27	424790879	404321707	-825114483

Interval 262
58	424880976	406015512	825186662
90	424881206	406015742	825186892

Interval 263
48	424955787	404476545	825244602
43	425750485	405334295	826191448

Interval 264
99	425771941	-405376297	-826207387
27	425772074	-405376236	-826207326

Interval 265
45	425792924	405394600	826216604
27	426191214	405773451	826533827

Interval 266
68	426286920	67498110	-2702387110
79	426291570	67504286	-2702381553

Interval 267
38	426399667	-405889853	-826632371
27	426433670	-405839597	-826587945

Interval 268
27	426502612	406366924	826685247
99	429170520	408958289	829581263

Interval 269
27	429237138	409032744	-2117084533
27	429881732	409723107	-2116270712

Interval 270
46	429913200	410609625	-2116235945
52	429991435	410713931	-2116071165

Interval 271
32	430019202	409887462	-2116012965
27	430639183	410517838	-2115096637

Interval 272
51	430736534	410829259	-2114949330
39	433493260	413638822	-2111004729

Interval 273
47	433504619	413653916	-2110995312
39	434170262	414316368	-2110319457

Interval 274
27	434290324	414434983	639113246
39	434305270	414456191	639128692

Interval 275
54	434426006	414579752	639216098
35	434789895	414942337	639613683

Interval 276
35	434800232	415010165	639633427
27	434817562	415033507	639653608

Interval 277
44	434830612	414958676	639662731
27	434858048	414983763	639712824

Interval 278
27	434981211	415202257	639816509
27	440226014	420842118	644714958

Interval 279
30	440333594	420942261	644821546
31	443714140	424380156	647536501

Interval 280
95	443717309	424382604	-647556048
34	443727950	424392730	-647546232

Interval 281
36	443733398	424404156	647560529
48	444284189	424894765	647951934

Interval 282
43	444336090	425429433	647975239
33	444394615	425474868	648051128

Interval 283
49	444415093	424938962	648109659
27	444834278	425387312	648591530

Interval 284
71	444859408	425521144	648617287
29	445308343	426004547	649069268

Interval 285
89	445309512	-426006552	649072076
27	445309730	-426006396	649072295

Interval 286
32	445329260	426018577	649088024
43	453251868	434770393	657839910

Interval 287
27	453366688	434899355	-851489143
66	454876980	436707236	-849906363

Interval 288
27	455003574	436844112	849658860
36	455214502	437099187	849834589

Interval 289
27	455273657	-437151493	-849618037
49	455277119	-437148985	-849615175

Interval 290
32	455293542	437179052	-849591678
89	463500163	446006331	-840426655

Interval 291
34	463597556	-2486757304	-2473136191
40	463598840	-2486756041	-2473134907

Interval 292
39	463661852	446168171	-840254141
27	464298952	446834662	-839404299

Interval 293
28	464456885	447021220	-154883040
60	464905977	447478043	-153919159

Interval 294
146	464906603	447478652	-153882072
146	464906603	447478652	-153882072

Interval 295
47	464907929	447480077	-153917048
27	464928847	447501271	-153890831

Interval 296
36	464963591	447564319	-153834299
27	467277244	450093433	-151112675

Interval 297
39	467325550	-1651938521	-151049009
59	467336558	-1651937174	-151040701

Interval 298
44	467337740	450147540	-151040397
3	471943223	457873531	-148034937

Interval 299
84	471943226	457873534	-1068250770
27	471943671	457873975	-1068250357

Interval 300
80	471948958	457879247	-148027642
95	472473865	458416541	-147482672

Interval 301
33	472494642	1519914215	-147447434
75	472502302	1519914617	-147433924

Interval 302
27	472620186	458437097	-147298068
27	473085541	458913736	-146684893

Interval 303
34	473346496	63868862	-2700860481
29	473347527	63873059	-2700854459

Interval 304
36	473419005	459240352	142902199
48	473741972	459570403	143236079

Interval 305
32	473867778	459678792	-144534190
41	474559918	460420727	-143855769

Interval 306
27	474579789	460444658	-145848058
43	474600219	460465704	-145818558

Interval 307
33	474601355	460466848	142365014
73	474953516	460815974	142752555

Interval 308
34	474962731	460824348	-120251752
30	476592448	462642416	-118593793

Interval 309
45	476599704	-462647620	-118588813
53	476599960	-462647356	-118588553

Interval 310
46	476608710	462657261	-118576734
94	478275233	464427640	-116846075

Interval 311
45	478275328	464427734	336897463
110	478277561	464429982	336900063

Interval 312
27	478281498	464432059	-116839687
27	487870529	474190466	-107001435

Interval 313
30	487950952	-474526190	-106936062
43	488179636	-474322269	-106720674

Interval 314
67	488202879	474589873	-106699288
38	489801841	476572219	-104602785

Interval 315
30	489881135	476645778	104494633
37	489977104	476755833	104600139

Interval 316
50	489981877	476761549	-104423802
31	490825111	477514412	-103806360

Interval 317
73	490827956	477518671	558798255
27	490833566	477525528	558798718

Interval 318
56	490837867	477528483	-103790766
27	497254653	484401838	-96655994

Interval 319
54	497305338	-484730500	-96594626
37	497530600	-484506402	-96321858

Interval 320
77	497537159	484791054	-96309262
27	499897113	487204208	-93621256

Interval 321
51	500001529	487320436	-808954105
113	500033101	487362821	-808922074

Interval 322
32	500122811	487437571	-808833232
27	506372595	494211058	-800220376

Interval 323
51	506373836	2085887408	2210912648
54	506374370	2085892485	2210919432

Interval 324
27	506376782	494213141	-800216708
157	512902730	500881799	-792121757

Interval 325
93	512902900	500881971	-2710540990
57	512903130	500882202	-2710540794

Interval 326
76	512903261	500882331	-792121315
39	519888684	508269530	-783735294

Interval 327
34	520187077	508760302	-89121067
44	520864927	509492357	-88327844

Interval 328
32	520870677	509498333	88321095
34	520871277	509498932	88321697

Interval 329
97	520876605	509504278	-88317445
49	521546466	510250458	-87627763

Interval 330
52	521546639	510250631	143597111
75	521554206	510258770	143609150

Interval 331
18	521554281	510258845	-87615573
79	521590539	510303025	-87579557

Interval 332
43	521618969	-510451197	-87547812
105	521764129	-510309064	-87402956

Interval 333
34	521878881	510525611	-87295659
42	524967087	513621077	-83543164

Interval 334
39	524971080	513625630	-1307383691
49	524980538	513643526	-1307371598

Interval 335
76	524980597	513643585	-83521395
144	525049521	513697583	-83436931

Interval 336
60	525114229	513764828	1307118885
79	525118736	513768436	1307136172

Interval 337
31	525127162	513782272	-83334958
35	529558973	518527050	-78334965

Interval 338
37	529626912	-518638446	-78248624
51	529670547	-518594225	-78190943

Interval 339
38	529706628	518659981	-78138166
30	536245436	524841657	-69580697

Interval 340
34	536404607	-524863652	-69424488
29	536423970	-524851187	-69408181

Interval 341
31	536465705	525045289	-69369401
27	537461716	526038703	-68303428

Interval 342
166	540679440	-724719394	-1323320907
57	540679763	-724719180	-1323320695

Interval 343
27	540943472	901096836	1446735031
27	547060754	907864575	1452708403

Interval 344
66	547173137	907978784	-1487228370
29	548041241	908787945	-1486462213

Interval 345
33	548084088	908849618	-1486445031
31	548820151	909589162	-1485602226

Interval 346
50	548878168	-910059299	-1485554522
28	548941961	-909995661	-1485489666

Interval 347
43	548971222	910158427	-1485438582
27	549007714	910207230	-1485373333

Interval 348
55	549091878	910112945	-1485267951
68	549098273	910119027	-1485261323

Interval 349
39	549103302	910312345	-1485254160
27	557334521	918855670	-1477052725

Interval 350
41	557407545	918952710	-1454067869
46	558236676	919842731	-1453188968

Interval 351
39	558826279	920436119	-1160666832
42	559268264	920933036	-1160269220

Interval 352
51	559291009	-920960199	-1160247880
49	559302363	-920948727	-1160240224

Interval 353
36	559323143	920985323	-1160220204
27	559956711	921687504	-1159658031

Interval 354
27	559973411	921702623	1159643631
30	559978488	921707893	1159648022

Interval 355
34	559996709	921720275	-1159629427
36	560802959	922743698	-1159088153

Interval 356
141	560808571	922751118	1159085261
27	560809335	922751883	1159086027

Interval 357
27	560821139	922761198	-1159073294
39	560906227	922866434	-1158986917

Interval 358
96	560909722	-763349336	-1369840852
59	560909900	-763341269	-1369839328

Interval 359
79	560981269	922926618	-1158929278
42	570299475	933209837	-1150976818

Interval 360
46	570321241	933236047	1150928916
27	570343756	933257485	1150951375

Interval 361
28	570359971	933277413	-1150885872
102	572440311	935826532	-1148237853

Interval 362
29	572511096	935925031	1563514795
27	573034783	936475004	1563986584

Interval 363
27	573113115	936592915	1564035888
35	573113519	936593320	1564036287

Interval 364
27	573124558	-936558661	1564049372
69	573125083	-936558092	1564049917

Interval 365
40	573146593	936632669	1564064877
32	578680648	942839972	1569656770

Interval 366
40	578692338	942853691	1570001398
41	578802614	942977804	1570196160

Interval 367
52	578850348	125000364	1570273017
36	578856744	125000970	1570283036

Interval 368
39	578906217	943087092	1570363594
27	582577126	946680776	1574654482

Interval 369
27	582590291	946697120	1633326982
39	585626159	949946675	1636911067

Interval 370
30	585730122	-950183391	1637036566
34	585860232	-950067643	1637150562

Interval 371
45	585917337	950289869	1637221923
47	591102931	956236802	1642376713

Interval 372
39	591142730	956547757	1642431882
73	591400274	956800881	1642674646

Interval 373
142	591444772	956849537	-1642710705
115	591444991	956849756	-1642710513

Interval 374
27	591468874	956884239	1642734131
56	591523753	956945384	1642783049

Interval 375
30	591548272	956282151	1642792217
38	591725539	956482852	1642966952

Interval 376
31	591725864	957181042	1642967221
27	600717139	965929569	1652009541

Interval 377
46	600721911	965936132	-1652073074
39	600784554	966006506	-1652013342

Interval 378
34	600787883	966008857	1652075682
98	601819022	967083398	1653100535

Interval 379
36	601824808	967088993	-1653113470
35	601825054	967089233	-1653113219

Interval 380
62	601833891	967111045	1653120156
52	603929768	969586146	1654711455

Interval 381
27	603940262	969835641	1654727527
51	603971756	969875434	1654758475

Interval 382
61	604035169	969736527	1654804024
42	604113047	969830125	1654874139

Interval 383
35	604166602	969938761	1654910496
27	605327781	971167508	1655826481

Interval 384
39	605331652	-971172218	1655829801
48	605331803	-971172058	1655829953

Interval 385
27	605333818	971178759	1655831618
36	605454036	971296970	1655947151

Interval 386
27	605464309	971313876	-1655959014
27	605464659	971314224	-1655958665

Interval 387
58	605468188	971318855	1655963093
162	605852396	971695923	1656279040

Interval 388
55	605869973	-971708595	-1656294452
47	605870147	-971708429	-1656294284

Interval 389
45	605884406	971712109	1656300454
33	606041140	971897147	1656450004

Interval 390
66	606042404	1099379359	255243742
78	606042609	1099379564	255243947

Interval 391
91	606043699	971898196	1656451467
31	606330138	972194471	1656752829

Interval 392
27	606498905	972400002	1616441711
38	607634172	973687050	1617434776

Interval 393
56	607691884	973756975	-1617503511
35	607727223	973776214	-1617494616

Interval 394
48	607807056	973869220	1617538135
34	607989158	974069171	1617722606

Interval 395
166	607990099	1348811572	1617723653
166	607990099	1348811572	1617723653

Interval 396
195	607990291	974070307	1617723848
72	608420179	974643100	1618209181

Interval 397
63	608482139	-974719655	-1618314594
85	608482428	-974719344	-1618314283

Interval 398
53	608549244	974755643	1618348090
29	609378813	975760371	1618997101

Interval 399
27	609512696	-975893047	1619036117
27	609549495	-975856272	1619064832

Interval 400
63	609753060	976031932	-1619577126
164	609927712	976279376	-1619287012

Interval 401
98	610002904	976402990	1542977601
36	611635097	978312874	1544469647

Interval 402
183	611681261	-978594248	1544498803
27	611885050	-978383750	1544717243

Interval 403
74	611894746	978625898	1544727784
28	615710623	982740514	1548241116

Interval 404
38	615777127	982818943	1548340398
30	618712345	986148045	1550992110

Interval 405
92	618736371	986169521	-1551022108
52	618736522	986169672	-1551015107

Interval 406
100	618739438	986172539	1551026012
27	623549023	991410363	1556569194

Interval 407
27	623641617	-991742450	1556663611
27	623856891	-991525849	1556893789

Interval 408
43	623910210	991775831	1556942722
38	626335354	994539525	1559284649

Interval 409
27	626361139	-994820328	1559299083
27	626594416	-994572824	1559506935

Interval 410
36	626629992	994849785	1559522811
28	627521267	995956462	1560338661

Interval 411
53	627601973	-197198522	-1806478703
89	627602039	-197198420	-1806478601

Interval 412
28	627624309	996047415	1560427399
62	629095562	997668071	1561822176

Interval 413
126	629112952	997708315	-1561842369
27	629113120	997708480	-1561842303

Interval 414
27	629137278	997730406	1561871886
38	629401909	998026512	1562141512

Interval 415
27	629512013	-998267509	-1562320283
37	629567173	-998213175	-1562250739

Interval 416
47	629652132	998348395	1562380206
27	630670275	999503290	1563414012

Interval 417
30	630743013	999557858	58837679
27	630865421	999686085	58981687

Interval 418
27	630904615	999726373	-59031024
27	630904963	999726730	-59030671

Interval 419
49	630917042	999732406	59036969
96	632603429	1001261051	60280884

Interval 420
56	632620270	-1001520623	60291464
41	632695657	-1001453611	60353640

Interval 421
33	632763537	-1001322006	-60420405
27	632785690	-1001300036	-60400430

Interval 422
27	632801616	1001335326	60435381
102	632849751	1001383652	60475012

Interval 423
53	632915647	1001764690	60531607
107	639026183	1008461754	67231609

Interval 424
83	639125945	1008569641	-58723454
43	646768253	1016768465	-49422293

Interval 425
30	646809909	1016821238	49360336
27	646837814	1016852264	49392823

Interval 426
40	646857467	1016879279	-49332485
31	651585260	1020345742	-46856301

Interval 427
88	651587288	-834933486	-46854203
27	651588433	-834932449	-46853154

Interval 428
43	651591576	1020352410	-46850954
43	651746979	1020506070	-46672099

Interval 429
69	651748204	-1020702068	-46670816
43	651923898	-1020527246	-46436404

Interval 430
27	651948566	1020722206	-46398064
80	655105878	1024183573	-42817159

Interval 431
101	655128442	-1024269662	-42799630
39	655151269	-1024248497	-42745733

Interval 432
27	655230404	1024316628	-42594655
71	655532530	1024604324	-42184543

Interval 433
52	655546208	1024619222	-42169192
4	665170593	1032799203	-32786756

Interval 434
141	665170597	1032799207	1118871003
141	665170597	1032799207	1118871003

Interval 435
34	665171300	1032799898	-32786001
40	665411504	1033045678	-32384845

Interval 436
47	665428397	-413646332	-32365637
50	665435069	-413645633	-32358752

Interval 437
91	665486825	1033091371	-32301859
45	666306056	1033766379	-31357088

Interval 438
35	666318773	-1034011563	-31332157
39	666541046	-1033793800	-31011410

Interval 439
31	666591011	1034043320	-30947492
43	667966563	1035451565	-28830709

Interval 440
39	668007472	-1420039513	-28750589
31	668007829	-1420039164	-28750230

Interval 441
27	668209149	1036913799	28218989
37	668258946	1036963562	28285636

Interval 442
37	668417648	2572093910	28678950
27	668421043	2572094557	28683076

Interval 443
27	668557741	-1036816113	-28100271
35	669781237	-1035583167	-26571440

Interval 444
31	669887706	1037022710	-26483782
27	673716898	1040863187	-21584611

Interval 445
49	673837578	1040991845	-21361896
32	675710949	1042906179	-18756391

Interval 446
90	675713625	-1042912384	18747873
132	675713738	-1042912229	18747987

Interval 447
27	675717527	1042916009	-18743221
27	675775166	1042976614	-18677915

Interval 448
1	675832487	1043216672	-18605401
42	675854134	1043238397	-18583673

Interval 449
42	675887663	1043059730	-18554810
27	675950226	1043128685	-18448675

Interval 450
27	675988202	1043265017	-18407558
50	681085878	1048041084	-12122071

Interval 451
52	682454087	-1943244465	208847882
71	682454281	-1943219286	208890919

Interval 452
30	683213195	1049247666	-12025582
32	689442794	1055192574	-3638686

Interval 453
49	689448947	1055368545	-3630287
27	689497049	1055414187	-3587175

Interval 454
32	689603878	1055341064	-3451795
37	689618278	1055353975	-3438083

Interval 455
30	689752327	1055469392	-3280482
27	691604209	1057396029	-913335

Interval 456
27	694763124	-724989087	-1323612467
22	695018285	-724719560	-1323321073

Interval 457
37	695042123	-724635545	-1323291323
34	695464413	-724182131	-1322729133

Interval 458
37	695542063	-724089258	1322507171
83	695712351	-723940634	1322691910

Interval 459
27	695834164	-723750653	-1322413485
42	698042432	-721352558	-1320223005

Interval 460
43	698043685	65920263	-2703267365
27	698045300	65925458	-2703260060

Interval 461
63	698072088	-721313113	-1320160667
32	699592586	-719875330	-1318848279

Interval 462
57	699749188	719515058	-1318710970
57	700020597	719720098	-1318450631

Interval 463
47	700050883	718681043	-1318413500
27	700595140	719228987	-1317926952

Interval 464
29	700708154	-718568619	-1317785044
27	701031583	-718272428	-1317505571

Interval 465
59	701038876	719278693	-1317492426
54	701039666	719279511	-1317491096

Interval 466
32	701049110	-719353098	-1317480317
40	701096947	-719299304	-1317429888

Interval 467
50	701116819	-718149128	-1317416029
52	707783493	-710832812	-1311229986

Interval 468
99	707932563	-710016433	-1311077397
46	711361487	-706360560	-1307761930

Interval 469
46	711472146	-706251839	1333348057
27	713812144	-703873857	1336093236

Interval 470
27	713953184	-703745635	1254045748
80	714173383	-703543187	1254300284

Interval 471
139	714324663	-703405911	1381371295
7	714581681	-703159469	1381651101

Interval 472
102	714581688	836977735	1381651108
50	714584100	836977996	1381652682

Interval 473
31	714584880	-703156140	1381653507
57	716164582	-701730763	1383449161

Interval 474
32	716173991	-701722108	-1383474034
77	716174128	-701721926	-1383473861

Interval 475
36	716196284	-701705785	1383496599
27	716940249	-700848185	1384370345

Interval 476
31	717005291	-700781622	-1380516142
57	717094044	-700697714	-1380418772

Interval 477
34	717117803	-700671933	1384560256
27	718866280	-699002473	1386822371

Interval 478
31	718879018	-698991032	-1386857973
35	718882597	-698986672	-1386852232

Interval 479
51	718891464	-698980903	1386878337
116	719760060	-697961841	1387951143

Interval 480
67	720075579	1589690887	-2566055059
62	720087722	1589702701	-2566040018

Interval 481
78	720154777	-1083595309	271887580
56	722507983	-1081471517	274458348

Interval 482
63	722654130	1589602008	-2566138912
85	722672839	1589625554	-2566121863

Interval 483
90	722674573	1589627084	2839070496
51	722678157	1589633560	2839070717

Interval 484
27	722777344	-2030684093	2845040773
27	723198801	-2030252817	2845523874

Interval 485
27	723271836	2029915576	689201883
243	723499686	2030169487	689446172

Interval 486
39	723583681	-2029841687	689577969
27	725366131	-2028015074	691894002

Interval 487
27	725507929	-2027870006	-696892021
27	728327648	-2024801339	-692434556

Interval 488
42	728561074	-2024641724	697633016
56	728730878	-2024431078	697841600

Interval 489
34	728803177	-2024348247	698137651
48	736464383	-2016829669	706233622

Interval 490
27	736559619	2016605568	706304094
43	736719073	2016787538	706447817

Interval 491
44	736773770	-2016478533	706524017
27	737853228	-2015250992	707604092

Interval 492
72	737915639	2015169905	707665685
32	737931907	2015185898	707683700

Interval 493
61	737949574	-2015108642	707713925
103	740622924	-2012400788	710554378

Interval 494
27	740627851	2012387962	-710567703
23	740632479	2012393837	-710563480

Interval 495
29	740641955	-2012370290	710571150
33	742569732	-2010358777	712483927

Interval 496
30	742586700	-2010342960	-712506725
123	742590025	-2010339629	-712503053

Interval 497
50	742605664	-2010324105	712524578
32	743637375	-2009273695	713802429

Interval 498
59	743645485	2009040769	713811467
35	743849637	2009240294	714087289

Interval 499
27	743935616	-2008999774	714208852
34	746568131	-2005930712	716901207

Interval 500
27	746580240	-2005922237	-716945823
49	746607440	-2005892442	-716917851

Interval 501
27	746746472	-2005739927	717107753
27	749505322	-2002188484	720093770

Interval 502
40	749533812	2002152197	720116700
29	749534554	2002152939	720117443

Interval 503
73	749583537	-2002114674	720170516
69	750449760	-2001084368	721127635

Interval 504
27	750495485	190323634	721167909
30	750495755	190323906	721168180

Interval 505
31	750505823	-2000994595	721183718
27	750654936	-2000774387	721360647

Interval 506
46	750758114	2000528091	721485760
43	750867967	2000652407	721594306

Interval 507
62	750883058	710087158	721624637
3	751057644	710320027	721794739

Interval 508
47	751096018	-710348952	-721817535
27	751096265	-710348725	-721817307

Interval 509
27	751143153	710405723	721874984
30	751184581	710451819	721894573

Interval 510
34	751369884	-1999954416	722070856
61	752373208	-1998457700	723495691

Interval 511
48	752402741	-1998420587	723522247
50	753085880	-1997433040	724179455

Interval 512
51	753341033	-1995159608	724455462
51	753987680	-1994207972	725227459

Interval 513
39	754000349	1993920962	725241610
32	754211151	1994170955	725557212

Interval 514
31	754255797	-1993874050	725615950
27	771254255	-1976229629	749833654

Interval 515
34	771277565	-1976202007	-749870194
42	771292691	-1976190826	-749855181

Interval 516
45	771299203	-1976183951	749878974
33	773393013	-1973956227	752571108

Interval 517
30	773470837	1973859539	752700201
43	773484994	1973874410	752751719

Interval 518
37	773580616	-1973750371	752849190
41	775806645	-1971455714	755539002

Interval 519
29	775816315	1971443591	-755547016
110	775816356	1971443632	-755546894

Interval 520
29	775832593	-1971434575	755555416
34	776985882	-1970029586	756863098

Interval 521
39	777113322	-1969877623	-757218899
63	777236039	-1969746755	-757054792

Interval 522
48	777861445	-1969010662	758687945
69	782143159	-1964879842	764498818

Interval 523
62	782179480	545392997	-310867484
39	782179906	545399583	-310867083

Interval 524
48	782224740	-1964792177	764584733
41	790005718	-1956780228	773121897

Interval 525
89	790018649	-1956766437	-773135199
27	790019165	-1956765981	-773134741

Interval 526
27	790034866	-1956752774	773154996
32	793481852	-1953291300	777402602

Interval 527
34	794418153	-1952436452	89702453
30	795073909	-1951772312	90387148

Interval 528
55	795086182	1951664747	90419356
27	795118329	1951699260	90463180

Interval 529
69	795125091	1951706923	-90474030
121	795125170	1951707002	-90473899

Interval 530
27	795131001	1951714235	90477927
44	795170712	1951751098	90519387

Interval 531
27	795273888	1950974856	90636137
27	795291554	1950996641	90658450

Interval 532
31	795299869	-1951053063	90675640
55	795308354	-1951044763	90684937

Interval 533
44	795323242	1950999382	90704901
29	795331699	1951008530	90716038

Interval 534
166	795395991	1951065621	90751880
49	795409667	1951080362	90761842

Interval 535
27	795479304	-1950848720	90874588
32	796024414	-1950364472	91701633

Interval 536
34	796033081	-1950320616	91715164
51	796519539	-1949804857	92307287

Interval 537
39	796527524	-42433900	1425422163
103	796527714	-42433667	1425422353

Interval 538
27	796533877	-1949796309	92316949
42	797334114	-1948949109	93538384

Interval 539
27	797368253	-1948921120	688531062
32	797840901	-1948421681	689153574

Interval 540
34	799077676	-1835684314	-2076554384
82	799746174	-1835000596	-2075535650

Interval 541
32	799765705	-1834980619	-2842178877
31	800002281	-1834714646	-2841753917

Interval 542
89	800010605	-1834706593	2841742963
65	800010740	-1834706482	2841743099

Interval 543
37	800020943	-1834696018	-2841728373
34	800624647	-1834098401	-2840814235

Interval 544
58	800635866	-1833959771	-2840802789
27	800709874	-1833873277	-2840680132

Interval 545
47	800741851	1833999117	-2840634565
38	800806266	1834072674	-2840542790

Interval 546
106	800813136	1834079741	2840532795
27	800813354	1834079959	2840533014

Interval 547
29	800819800	-1833703634	-2840525159
78	800915014	-1833628887	-2840425214

Interval 548
27	801264592	2457984749	-2839963130
41	801620551	2458341190	-2839478627

Interval 549
27	802051549	-1833561288	-2838606795
61	802271447	-1833337990	-2838232220

Interval 550
31	802333503	-1833269103	2051317857
27	803823598	-1832091409	2053428708

Interval 551
30	803941844	-1831974025	-2064429268
34	808531761	-1827418217	-2058333896

Interval 552
46	808538252	-1827408415	2058329012
27	808538693	-1827407999	2058329445

Interval 553
27	808539898	-1827406846	-2058326935
30	808721657	-1827214361	-2058123230

Interval 554
40	808743586	-1827191334	2058094243
43	808744133	-1827190796	2058094819

Interval 555
45	808749429	-1827185553	-2058088703
72	811743197	-1824137797	-2053499733

Interval 556
27	811765261	-1824121568	2064523044
36	812318733	-1823554373	2065245167

Interval 557
27	812380959	1823492835	2065285298
57	812388111	1823498735	2065293479

Interval 558
27	812438579	-1823462092	2065344596
50	818776225	-1817149081	2075491549

Interval 559
53	818893121	1816927321	1287088407
43	819048912	1817047910	1287226497

Interval 560
161	819111796	-1816817122	1296074147
161	819111796	-1816817122	1296074147

Interval 561
44	819181798	-1816724041	-1296293291
38	819189576	-1816716194	-1296282650

Interval 562
39	819271546	-1816628338	1296441149
31	819511035	-1816373544	1297439184

Interval 563
84	819558874	-1816328537	-1302648388
40	821241559	-1814522526	-1300319366

Interval 564
27	821405001	1814071520	-1300154770
41	821888377	1814440721	-1299769093

Interval 565
42	822037233	-1814018710	-1299562392
107	822989689	-1813244550	-1298243889

Interval 566
66	823030321	-1812640613	-1298162238
31	823073888	-1812601382	-1298055450

Interval 567
29	823098880	-1813128848	-1298014828
43	823376178	-1812835573	-1297614806

Interval 568
43	823594347	-1812526500	-1304884509
29	823815796	-1812015603	-1304163608

Interval 569
71	823824884	-1812005695	1304150381
27	823825032	-1812005591	1304150529

Interval 570
75	823831464	-1811996766	-1304142776
29	824427852	-1811453685	-1303453898

Interval 571
46	824458812	-1811426406	1306098906
39	825096271	-1810751167	1307080712

Interval 572
38	825172268	-1810665523	-1333194927
47	825817175	-1810032771	-1332061405

Interval 573
49	825935042	1809741800	-1331891141
30	826131671	1809951518	-1331650292

Interval 574
27	826470500	1808545427	-1331270810
102	826785655	1808857853	-1330963295

Interval 575
53	827074136	1806535643	1330550576
34	827292459	1806896429	1330739148

Interval 576
30	827733696	-1805435994	1231556200
27	829637408	-1803500167	1233634352

Interval 577
27	829642363	-1803494903	-1233767858
27	829739018	-1803404537	-1233642582

Interval 578
44	829768625	-1803371145	1233813058
32	831644179	-1801358446	1236067765

Interval 579
36	831661322	-1801339233	1236294719
32	832197300	-1800854767	1236886142

Interval 580
27	832219820	-1800801367	-1236222468
30	832257111	-1800762560	-1236168599

Interval 581
72	832322794	-1800690162	-1237801865
32	833091133	-1799925390	-1236986990

Interval 582
44	833167332	-1799841242	1328672420
47	834368609	-1798644821	1330163615

Interval 583
30	835143184	1798197955	2102624602
81	835217581	1798267350	2102794596

Interval 584
97	835236130	1388617245	2102816356
34	835236803	1388617866	2102816995

Interval 585
89	835515838	-1797985906	2103170886
27	835780213	-1797709895	2103685527

Interval 586
27	835956528	1797363834	2103965017
27	836159488	1797594119	2104238540

Interval 587
31	836233072	-1797307658	2104374150
29	840471006	-1792325940	2110023495

Interval 588
29	840732112	1792228903	-2110248034
72	840739074	1792238415	-2110232963

Interval 589
27	843895464	725161189	1323670173
27	845986495	727373622	1326108340

Interval 590
27	846037780	727417176	1326151228
51	848247799	729954473	1328434582

Interval 591
96	848428461	730110553	1238342805
27	853512881	735453929	1243186865

Interval 592
56	853561291	-735711411	1243224566
27	853666852	-735580920	1243336405

Interval 593
48	853745392	735812819	1243441503
27	853846700	735924387	1243596296

Interval 594
94	853879038	735944781	1343038195
27	856713973	738865335	1345863842

Interval 595
51	856722280	738874060	-1345876407
51	856729957	738881376	-1345870284

Interval 596
50	856734868	738886910	1345882904
34	859434263	741747152	1348658525

Interval 597
40	859486852	-741904449	1348709827
43	859582407	-741795569	1348810021

Interval 598
78	859915892	742282700	1349098667
78	864859110	747758844	1353785537

Interval 599
132	864923366	747894232	1353833924
27	865138904	748116997	1354005456

Interval 600
24	865203990	747855176	1354127313
27	865224464	747875968	1354152860

Interval 601
68	865294302	748245508	1354231913
27	866830610	749864781	1355805403

Interval 602
27	866885420	-749997841	1355870165
35	866929640	-749958710	1355902847

Interval 603
29	867011672	750067408	1356005703
30	876413270	760226391	1366559871

Interval 604
59	876466234	760280610	1366588822
42	879345457	763338643	1369835794

Interval 605
31	879354916	763355939	1369846154
27	884251405	768436148	1375019657

Interval 606
19	884269610	768497972	1375049571
66	884270601	768498947	1375050580

Interval 607
38	884305105	-768470856	1375075157
28	884327816	-768448463	1375100724

Interval 608
30	884356915	768572216	1375138380
42	885253414	769636263	1375994052

Interval 609
36	885281592	1931333885	-223926453
30	885300066	1931353026	-223890104

Interval 610
34	885358109	769713562	1376063471
33	885939558	770378358	1376616371

Interval 611
27	885949469	-770388895	1376632581
27	885949878	-770388486	1376632988

Interval 612
29	885953722	770392744	1376634743
29	888338684	772887538	1379227416

Interval 613
2	888342853	772891866	-2803651322
80	888342996	772892011	-2803651089

Interval 614
10	888343076	772892091	1379233947
47	889279079	773805759	1380305063

Interval 615
84	889307416	773840463	1380763798
32	889656744	774158811	1381287284

Interval 616
27	889769920	774324801	1254335263
99	891490235	776135057	1256402007

Interval 617
102	891502482	776146937	-1256413674
27	891502854	776147309	-1256413378

Interval 618
60	891507553	776153020	1256419324
27	895736860	780602749	1261559722

Interval 619
77	895854247	-780914411	1261721587
27	895868034	-780900612	1261738223

Interval 620
28	895880072	781021772	1261757928
30	896573869	781774569	1262549753

Interval 621
27	896583676	781785805	-1262561487
27	896584048	781786174	-1262561109

Interval 622
199	896597801	781800170	1262582911
30	897686395	783075667	1264145405

Interval 623
30	898321691	-784572187	777586181
50	898506886	-784439180	777847086

Interval 624
42	898520150	-784418520	1286499521
29	898607085	-784324298	1286654585

Interval 625
34	899495668	784711719	-777457716
51	899524361	784741608	-777417381

Interval 626
50	899664200	784907625	777918826
74	903292327	788519422	780913249

Interval 627
49	903641567	789198611	781229046
56	904654656	790345358	782189545

Interval 628
36	904682939	789056281	782218837
32	904717801	789094390	782274728

Interval 629
37	904731314	-790372815	782306556
28	904732014	-790372132	782307288

Interval 630
31	904740974	790383951	782317902
27	906068535	791811051	783659764

Interval 631
74	906376974	792183655	-810666066
47	907470566	793565730	-809386492

Interval 632
37	907913092	793769725	-67923909
39	908306990	794191896	-67492709

Interval 633
27	908473990	794985716	58754022
40	908475867	794987556	58756027

Interval 634
45	911744135	801090534	-334507722
27	913483778	802916284	-331211664

Interval 635
249	913486884	-697559689	-331206317
180	913487966	-697558694	-331205295

Interval 636
102	913488767	802921918	-331204522
30	913624185	803049193	-331051784

Interval 637
61	913632581	803258419	-331033093
27	913722638	803349051	-330928042

Interval 638
52	913728603	803063346	-330921278
53	913907584	803241446	-330707732

Interval 639
29	914007990	803460190	-330581314
41	917910189	807871677	-326339968

Interval 640
34	917948769	-807931175	-326310345
45	917949874	-807930029	-326309238

Interval 641
34	917954461	807940518	-326304658
27	920022933	810131195	-324235968

Interval 642
27	920035713	-810249174	324128722
45	920082582	-810185836	324193909

Interval 643
39	920147951	810282675	-324092214
52	924635354	814970813	-319492644

Interval 644
27	924736868	815048430	316492810
48	924866591	815177967	316739223

Interval 645
27	924874732	815186412	316851471
50	926331895	816686844	318649933

Interval 646
41	926334642	816690759	-318653569
61	926334878	816690995	-318653311

Interval 647
36	926340259	816696250	318656896
27	926717495	817079053	319181516

Interval 648
27	927080284	817255840	-319396175
87	927084678	817261162	-319391575

Interval 649
85	927106396	817279579	319428777
71	927114918	817287564	319439925

Interval 650
27	927172884	817338735	-316452040
27	927552379	817755807	-315936586

Interval 651
114	927556220	817813281	-315843503
27	927556869	817813930	-315842941

Interval 652
60	927563462	817781853	-315897697
35	927582412	817801723	-315871796

Interval 653
32	927603385	817771906	-315910229
84	927603569	817772087	-315909996

Interval 654
33	927611383	817821433	-315831258
38	928833158	819031029	-314129431

Interval 655
51	928841464	819038399	618658064
33	929143557	819362778	619058941

Interval 656
50	929163301	819385763	-618555968
30	931675766	821940973	-616013031

Interval 657
27	931881842	822074482	501521708
27	933388924	823574103	503653651

Interval 658
48	933412516	823600029	-619727868
28	933441481	823626897	-619695347

Interval 659
39	933549590	823750128	552587536
27	936261788	826599327	555614177

Interval 660
27	936279156	826616341	-555627212
35	936279720	826616901	-555626635

Interval 661
36	936285398	826621973	555632431
52	937007350	827561908	556411856

Interval 662
33	937034717	827586086	-556419838
84	937034848	827586216	-556419656

Interval 663
30	937075266	827610072	556446374
50	937518940	828056796	556878118

Interval 664
20	937578999	-828483902	556941045
31	937859399	-828230078	557220555

Interval 665
41	937902757	828610635	557291156
84	939363147	830065035	558792989

Interval 666
8	939377758	830079590	558807868
29	939700212	830497696	559178908

Interval 667
29	939702001	-830512154	559180441
67	939709178	-830506073	559185294

Interval 668
39	939713405	830523106	559188933
41	943898681	834836070	563368134

Interval 669
46	944174004	835204641	563571373
32	944498783	835601505	563910946

Interval 670
72	944507787	835624885	488589553
59	945458130	836962845	489427250

Interval 671
37	945499805	837012965	489473027
27	952130713	843734371	495642669

Interval 672
28	952177403	-843991439	495693078
27	952356822	-843825994	495864321

Interval 673
39	952472536	844125919	495960799
41	953828676	845508419	497325810

Interval 674
47	953944338	-1935123935	219277440
32	953945451	-1935109020	219293221

Interval 675
35	953968523	845643725	497448185
27	954678024	846393103	498309661

Interval 676
34	954680566	846398738	498312595
74	954790111	846512655	498448489

Interval 677
44	954794702	-846394400	498450676
34	954795120	-846393992	498451094

Interval 678
47	954805649	846529680	498459910
85	957024023	849124825	501396914

Interval 679
60	957059560	849154252	619174146
34	957412459	849499336	619635625

Interval 680
27	957490692	849594985	-1720103082
27	959133283	851401641	-1717836565

Interval 681
226	959141736	851409961	42177241
226	959141736	851409961	42177241

Interval 682
32	959227826	851491953	-1717706278
27	959635867	851903413	-1717223786

Interval 683
29	959805729	852072194	-1947167191
39	961667320	853992332	-1944752870

Interval 684
32	961700123	854032184	2830655437
29	962314032	854707480	2831531386

Interval 685
27	962533877	854920821	-1944727420
139	962702923	855085063	-1944536110

Interval 686
45	962898504	855322336	-1953694106
27	964024613	856196748	-1953138511

Interval 687
27	964201785	856398192	1952363614
44	964767686	857088008	1953073551

Interval 688
31	965708812	857579194	-1952034907
27	965729467	857605427	-1952014947

Interval 689
83	965798412	857749037	-1951745087
36	966788981	858650517	-1950816637

Interval 690
27	966795310	859355248	-1950810142
27	966941774	859497649	-1950665267

Interval 691
30	966955046	858833614	-1950651657
40	967418801	859329153	-1950103888

Interval 692
29	967454640	859526073	-1950061294
35	969391006	861554138	-1947800574

Interval 693
13	969391041	861554173	1975490851
27	969420730	861579654	1975517128

Interval 694
34	969437999	861598106	-1947755776
27	969920374	862637980	-1947264482

Interval 695
27	969968101	862689701	1953764739
32	977562667	870849994	1959102498

Interval 696
43	977603650	-870876290	1959150675
50	977614034	-870864986	1959159829

Interval 697
27	977629057	870922034	1959185518
27	979587852	872927164	1961397216

Interval 698
34	979603678	872941927	-1961485757
56	979645009	872981754	-1961411092

Interval 699
39	979653500	872997710	1961494732
73	980242647	873615877	1962268830

Interval 700
34	980244211	873617452	-1962279375
80	980244641	873617871	-1962278887

Interval 701
27	980272583	873651216	-1962326301
61	980277044	873659592	-1962320445

Interval 702
36	980313597	873687358	1962423651
50	983590139	877376019	1966366119

Interval 703
39	983637802	877713757	1966421940
42	984607809	878718966	1967762893

Interval 704
36	984641037	877417305	1967827776
38	984896517	877659672	1968151992

Interval 705
27	984900908	878723398	1968155950
237	985586113	879449045	1968930308

Interval 706
27	985613371	877695146	1968957403
57	985617950	877699586	1968961758

Interval 707
27	985623834	879460872	1968975660
27	989649781	883575424	1974714983

Interval 708
27	990118270	883755274	1976196160
27	990541413	884254577	1976916440

Interval 709
27	993925433	-66205189	2702800584
34	993941907	-66187592	2702824923

Interval 710
27	998089520	76188180	-2694553249
32	1001440352	78734145	-2692102484

Interval 711
27	1001442853	78888727	-2692100215
27	1001469791	78915735	-2692050922

Interval 712
27	1001471007	78751471	-2692050053
44	1001530038	78809072	-2691956004

Interval 713
40	1003579232	79508197	-2690933719
56	1003926427	79921527	-2690166937

Interval 714
77	1004160372	80164014	2688552774
27	1004282021	80297292	2688686995

Interval 715
147	1004282177	80297508	-156911538
147	1004282177	80297508	-156911538

Interval 716
27	1004284748	80300287	2688690198
37	1004681883	80674298	2689117685

Interval 717
47	1004899350	80832504	-2688139396
27	1007160514	82768746	-2686898667

Interval 718
108	1007453572	1322960004	2852110661
50	1007453978	1322970444	2852121611

Interval 719
69	1007551190	83151280	-2686688225
40	1008984464	84597762	-2684691490

Interval 720
33	1009441524	84936031	2683934517
50	1009571777	85070558	2684276035

Interval 721
30	1009585699	85091025	2683086046
50	1009661993	85184403	2683319403

Interval 722
60	1009689471	1666288785	-2682929244
40	1009697394	1666290400	-2682907153

Interval 723
62	1009716068	-85525860	-2682838281
67	1009798292	-85451608	-2682757981

Interval 724
37	1009806218	85222061	-2682747047
27	1010008108	85438725	-2682523108

Interval 725
27	1010020017	85546260	-2682504568
34	1017263746	90753611	-2676302630

Interval 726
39	1017594447	91104918	-2675288809
27	1017882588	91422253	-2674930382

Interval 727
43	1017963138	91517873	2674865500
27	1017970497	91524637	2674882289

Interval 728
30	1018164809	91720979	2675528515
27	1018192428	91747022	2675541693

Interval 729
78	1018218731	-487403001	808868043
58	1018247313	-487375388	808892656

Interval 730
27	1018253382	91775510	2675565899
27	1018946104	92479059	2676271218

Interval 731
30	1021241627	93676167	-2698292691
39	1023895598	96416017	-2695007402

Interval 732
32	1023929910	96449811	2413941654
54	1023959418	96500224	2413981648

Interval 733
27	1024052234	96615492	1827401410
45	1024907908	97512355	1828585792

Interval 734
32	1024947568	783349818	1828622072
27	1024955045	783353564	1828630637

Interval 735
12	1024955072	-2417388855	1828630664
30	1024955783	-2417388122	1828631372

Interval 736
35	1025007857	97604593	1828714461
44	1027715220	99529213	1830335157

Interval 737
42	1027733343	99544493	-1830343244
71	1027733526	99544676	-1830343031

Interval 738
63	1027750880	99563224	1830379846
27	1028008626	99853306	1830746879

Interval 739
36	1028036733	99962494	1830786197
27	1029107776	100926672	1831795211

Interval 740
37	1029221827	99917806	1831908262
59	1029227636	99921905	1831912803

Interval 741
29	1029265790	101047076	1831940507
28	1033400919	106485677	1835232164

Interval 742
42	1033904515	107173079	2317838575
27	1034106130	107390723	2318064928

Interval 743
54	1034234413	107482002	-2323635791
54	1036654074	110023531	-2321228014

Interval 744
69	1036696743	110078259	-2321218229
68	1039944875	116674976	-2318813543

Interval 745
27	1040307750	1746989269	591544066
29	1040308169	1746989687	591544484

Interval 746
30	1040580307	117511206	-2327747758
27	1041914038	118811810	-2326435471

Interval 747
39	1041917302	118815746	-316811615
51	1041952547	118855900	-316771608

Interval 748
27	1042159385	118993527	2324486221
30	1043187035	120012312	2325567271

Interval 749
39	1043224768	120050942	-2397533259
40	1045404442	122577628	-2394847060

Interval 750
39	1045416068	122589701	2394349293
28	1045847408	123028798	2394821652

Interval 751
36	1045871005	123050351	-2394340746
31	1047656986	124993011	-2392421949

Interval 752
30	1047676558	125011544	-2392413792
53	1048375438	125776161	-2391702975

Interval 753
27	1048378994	-125780613	-2391698613
27	1048379486	-125780120	-2391698118

Interval 754
197	1048380712	125781380	-2391696844
11	1049268476	126703923	-2390688553

Interval 755
31	1049273832	126709464	-2390669591
27	1051486147	129135544	-2388318877

Interval 756
52	1051504619	-129221314	-2388295942
212	1051569333	-129158678	-2388225464

Interval 757
53	1051575539	129237679	-2388219590
27	1052914148	130884194	-2386896367

Interval 758
27	1052990313	130982688	2381111743
58	1053362191	131360373	2381544673

Interval 759
55	1053467304	131540892	-2381590357
29	1053485885	131560530	-2381563509

Interval 760
35	1053562345	-131514142	2381672343
27	1053600887	-131489821	2381701296

Interval 761
27	1053664782	-131719510	2381734527
35	1053752462	-131645005	2381794791

Interval 762
49	1053759386	-132025848	2381797984
31	1054062871	-131755950	2382092172

Interval 763
27	1054079274	-132197789	2382095982
57	1054217253	-132050123	2382207218

Interval 764
27	1054234872	132229066	2382229722
92	1057894349	136080306	2386066642

Interval 765
27	1057899984	136086268	-2386817651
45	1058145019	136335295	-2386544800

Interval 766
46	1058218210	136761141	-2386440720
52	1058287134	136828246	-2386357202

Interval 767
47	1058308916	136516526	-2386335525
35	1058489485	136703268	-2386111359

Interval 768
27	1058525857	137088579	2380438941
60	1058972888	137543692	2380931994

Interval 769
30	1058989802	137559037	2378463463
5	1060324621	138907698	2379964274

Interval 770
88	1060324626	138907703	-2377813402
27	1061435084	140011090	-2376712524

Interval 771
140	1061444698	2058746706	586092452
140	1061444698	2058746706	586092452

Interval 772
24	1061452237	140023177	-2376701439
27	1062419705	141001964	-2375562628

Interval 773
27	1064016102	142339426	244161558
71	1064198909	142393581	244212842

Interval 774
42	1064929154	143390113	-1898940085
30	1072708211	152131187	-1890119016

Interval 775
30	1072732802	152148305	1711923699
134	1072750592	152173785	1711951150

Interval 776
31	1072785166	152199162	-1890051857
97	1075282460	154742034	-1887364884

Interval 777
114	1075284421	154743818	1295375504
69	1075309919	154770203	1295408811

Interval 778
50	1075312645	154774522	-1887310057
44	1078026519	157564206	-1883883427

Interval 779
58	1078037550	299486995	-947964499
27	1078037890	299489261	-947960932

Interval 780
27	1078172090	157655049	-1883756629
41	1079847727	159409469	-1881498582

Interval 781
57	1080000264	-159673647	-1813788956
27	1080074920	-159591692	-1813681398

Interval 782
27	1080284206	159710975	1813825873
32	1080506118	159937789	1814124907

Interval 783
27	1080507826	2024350752	1814127165
36	1080525349	2024352571	1814153589

Interval 784
51	1080534006	160066405	1814161666
44	1080702405	160276358	1814561321

Interval 785
32	1080759337	-160662946	1814655729
38	1080969958	-160489877	1814864241

Interval 786
27	1081009453	160721585	1814897764
27	1082707228	162287150	1815752377

Interval 787
27	1082807263	162510269	1815803235
60	1082956495	162564376	1815816488

Interval 788
36	1083013780	162663209	-1815793518
52	1083014272	162663701	-1815793010

Interval 789
27	1083110326	162803835	1815889403
27	1085899245	165458764	1817762331

Interval 790
50	1086662971	-166548863	1817954487
29	1086811349	-166351480	1818079107

Interval 791
27	1086855887	166607789	1818125831
31	1088875391	168814355	1820794661

Interval 792
436	1088891771	-1506536019	1820812810
436	1088891771	-1506536019	1820812810

Interval 793
48	1088893490	168832233	1820814569
27	1094371090	174641532	1827346555

Interval 794
88	1094442651	174716700	-2416022260
116	1095872458	176206875	-2414457675

Interval 795
3	1095963283	176333868	2416501837
30	1096122904	176482850	2416655065

Interval 796
32	1096220631	176594248	-2416980872
32	1096411468	176791797	-2416718345

Interval 797
31	1096487577	176861967	2417172817
37	1097380024	177795794	2418132975

Interval 798
40	1097535134	177972117	1951833302
64	1097559428	177996411	1951861996

Interval 799
54	1097562131	177999124	2418446138
27	1097838170	178311827	2418728724

Interval 800
43	1098481789	179462473	2419666373
32	1098826220	179829406	2420083554

Interval 801
36	1098876650	179877513	2419306110
49	1099009671	180016000	2419472473

Interval 802
27	1099084364	180037592	2420369989
27	1102927629	183860304	2424276606

Interval 803
28	1102933747	183863772	-2424291154
30	1102940990	183870669	-2424281727

Interval 804
56	1102955176	183891816	2424310635
69	1104318617	185366004	2426032694

Interval 805
51	1104380511	185444105	-2426718358
45	1104526606	185647276	-2426532015

Interval 806
35	1104602478	185720408	2426195349
46	1104695896	185828975	2426313349

Interval 807
51	1104723525	185853334	-2427897405
27	1105146403	186380707	-2427386149

Interval 808
39	1105213505	186453345	2428062002
27	1106321496	187556566	2429217065

Interval 809
33	1106393637	187615851	1795865520
34	1109102028	190307939	1798887847

Interval 810
36	1109154604	190396041	1798941962
26	1112997573	194354219	1803395725

Interval 811
37	1113011521	194465686	1803408602
28	1113366126	194816412	1803793081

Interval 812
36	1113403463	194851171	-1803820152
96	1113403603	194851311	-1803819952

Interval 813
34	1113424394	194871967	1803848758
27	1113942627	195385378	1804491407

Interval 814
32	1113949138	-194453247	1804499301
106	1114021302	-194375249	1804589617

Interval 815
14	1114026829	195532545	1804599213
55	1115631718	197197001	1806476932

Interval 816
46	1115635071	197200435	1806481273
31	1117204027	198820503	1808420823

Interval 817
8	1117285600	198863966	1808472065
27	1122035546	204171596	1813243642

Interval 818
78	1122054042	204191581	-1880916996
35	1123583262	205771951	-1878542124

Interval 819
46	1126654492	-1792091655	2648576758
104	1127881616	-1790480654	2649471886

Interval 820
30	1128479767	2258979246	2179321797
27	1128647587	2259122148	2179411157

Interval 821
27	1128677367	-2258850402	2179439290
27	1137026153	-2249881703	2190313468

Interval 822
28	1137071059	-2249835928	-2190551238
27	1137112926	-2249795297	-2190486913

Interval 823
50	1137187806	-2249718807	2190706541
65	1137506683	-2249466002	2191049364

Interval 824
27	1137557918	-2249411334	1390318145
35	1141298668	-2246294066	1394273409

Interval 825
36	1141329290	2246004119	1394312647
27	1141563504	2246242769	1394582552

Interval 826
27	1141778345	-2245909442	1394844966
97	1142026072	-2245684900	1395255094

Interval 827
31	1142072792	-2245640356	-1395603935
31	1142402496	-2245307960	-1395275926

Interval 828
29	1142517935	-2245203244	1395790094
68	1143159088	-2244572441	1396600099

Interval 829
27	1143729001	-1771628213	-686340664
83	1143729377	-1771624292	-686333968

Interval 830
35	1144326160	-2243589959	2128277309
27	1144509703	-2243428531	2128563137

Interval 831
66	1144545400	-2243381462	-2128862323
27	1144611925	-2243319992	-2128789453

Interval 832
47	1144697541	-2243241880	-2117267536
31	1144781870	-2243144672	-2117141202

Interval 833
33	1144806895	-2243091214	-1432521734
27	1148218907	-2239513066	-1428002785

Interval 834
118	1148240350	-2239485159	1426702688
32	1148264318	-2239464454	1426714053

Interval 835
27	1148323122	-2239406262	-1433093533
27	1148541451	-2239162485	-1432731691

Interval 836
45	1148578300	-2239124574	1426770194
86	1149164828	-2238503182	1427389797

Interval 837
29	1149183323	2238484140	-1427404151
68	1149183536	2238484398	-1427403911

Interval 838
27	1149188018	-2238478684	1427409436
60	1149662159	-2238007142	1427953505

Interval 839
36	1149809389	-2237948574	1432602801
49	1149833632	-2237910064	1432653107

Interval 840
48	1150173650	-2237458700	-1426599561
27	1151352014	-2236301960	-1425422782

Interval 841
32	1151424930	-2236219877	-1425358953
77	1153037128	-2234507059	-1424106696

Interval 842
27	1153054906	2234489313	-1424085366
60	1153062712	2234497239	-1424070749

Interval 843
57	1153078370	-2234436635	-1424059457
27	1157381496	-2230001051	-1419166272

Interval 844
47	1157386121	-2229994990	-1399596897
27	1158742319	-2228649242	-1398103316

Interval 845
93	1158785921	-2228599887	1402543524
48	1162376012	-2225085680	1406083950

Interval 846
35	1162412071	-2225050964	-1406119996
31	1162420600	-2225043158	-1406111177

Interval 847
33	1162436090	-2225006415	1406133008
49	1164071743	-2223187579	1407897067

Interval 848
27	1164109224	-2223153938	-879306214
27	1164380296	-2222842598	-879056528

Interval 849
39	1164402724	-2222803870	879008738
40	1164423712	-2222758757	879034235

Interval 850
54	1164429076	-2222752830	-879004068
124	1164922311	-2222252581	-878472427

Interval 851
27	1165039721	2221970694	-878337204
31	1165215871	2222149252	-878143304

Interval 852
43	1165316877	2221581178	-878025470
27	1165607772	2221860206	-877715755

Interval 853
49	1165647796	2221465675	-877682542
27	1165685941	2221532448	-877630359

Interval 854
65	1165747493	-2221403432	-877579869
46	1166096495	-2220983666	-877265222

Interval 855
43	1166161315	2220625139	-877186198
36	1166173002	2220657257	-877157350

Interval 856
42	1166574929	-2220599168	-877060989
27	1174923887	-2211820649	-868152948

Interval 857
185	1174965991	-1166456082	-416957314
185	1174965991	-1166456082	-416957314

Interval 858
30	1174997395	-2211726968	-868096323
32	1175405288	-2211289175	-867734276

Interval 859
53	1175414193	-2211282923	867557935
67	1175501651	-2211162674	867694952

Interval 860
43	1175623202	-2211051482	-867489438
128	1177836527	-2208565415	-864976063

Interval 861
36	1178347524	2206635835	-864171540
79	1178469602	2206745016	-864058183

Interval 862
66	1178532444	-2206534822	-863986490
58	1179614843	-2205322805	-862985682

Interval 863
93	1179623069	-2205313083	862944252
30	1179623413	-2205312802	862944594

Interval 864
42	1179629790	-2205307188	-862930708
27	1187050626	-2197014027	-854906018

Interval 865
75	1187217734	-2195643570	-854705023
32	1187289150	-2195562043	-854619934

Interval 866
44	1187413353	2195837922	-854540111
82	1187441978	2195865171	-854517832

Interval 867
43	1187539074	-2195376014	-854405332
29	1187648498	-2195289404	-854141491

Interval 868
30	1187855314	-2195052694	853825727
66	1187995631	-2194890834	853943355

Interval 869
27	1188022329	-2194845096	-853810287
40	1189688537	-2193161086	-852188481

Interval 870
40	1190085585	-2192741227	1408043928
31	1191349711	-2191538975	1409566003

Interval 871
47	1191420392	-2190832671	1409639130
39	1191453698	-2190802104	1409673290

Interval 872
48	1191475141	-2191490294	1409708192
36	1191818859	-2191129471	1410134573

Interval 873
50	1192424172	-2189010809	-2661144357
35	1193535024	-2187938391	-2659344001

Interval 874
27	1193550364	-2187918226	2659202106
43	1193556504	-2187911916	2659215479

Interval 875
89	1193924296	2187346721	2658583337
51	1194304924	2187766573	2659168342

Interval 876
37	1194312929	2187774687	-2659324234
39	1194355043	2187812052	-2659236254

Interval 877
63	1194777133	-2187017528	2657557665
27	1195220546	-2186564819	2658169440

Interval 878
27	1195449466	2455738730	2846694861
27	1197931260	2457797031	2848973757

Interval 879
32	1198040859	-2478339414	-839236447
27	1198898024	-2477301397	-838471404

Interval 880
27	1198941317	2477259650	838436136
29	1198963184	2477274476	838448344

Interval 881
61	1199019698	-2477177271	-838342719
35	1199333447	-2476858999	-838017992

Interval 882
111	1199343882	2476833732	-838011927
36	1199344004	2476833854	-838011885

Interval 883
35	1199477115	-2476708858	-837891705
27	1200967367	-2475319870	-836225460

Interval 884
76	1200974306	-2475299777	836215115
75	1200974384	-2475299700	836215193

Interval 885
126	1200980495	-2475286867	-836209500
116	1201378826	-2474854726	-835650597

Interval 886
27	1201411046	2474733039	-835620309
75	1201469392	2474796841	-835556315

Interval 887
27	1201523065	2474572864	-835517054
32	1201641430	2474692560	-835403910

Interval 888
32	1201703097	-2474467178	-835312445
34	1206298290	-2470091351	-829708091

Interval 889
27	1206435041	-2469954757	-2656048001
35	1207969520	-2468416647	-2654139320

Interval 890
45	1208140872	-2466856346	2443041399
43	1212952579	-2461889460	2448617624

Interval 891
27	1212962809	2461755840	2448633158
55	1213047116	2461850220	2448700234

Interval 892
49	1213092888	-2461738081	2448753302
31	1213586942	-2461216788	2449256086

Interval 893
32	1213621192	-2461116662	2449288003
73	1213622769	-2461115089	2449290721

Interval 894
50	1213636456	-2461150313	2449310683
27	1213662366	-2461125901	2449345904

Interval 895
145	1213682092	2104081300	2449370464
27	1213682288	2104081497	2449370660

Interval 896
63	1213690575	-2461103521	2449383796
69	1214935016	-2459837805	2450888795

Interval 897
27	1214936074	-2459834826	2450889971
50	1214937308	-2459833860	2450890996

Interval 898
27	1214938627	-2459835618	2450892408
27	1214939175	-2459835116	2450892897

Interval 899
27	1214939843	-2459832586	2450893627
27	1215460355	-2459290565	2451527304

Interval 900
27	1215479099	-2459270980	-2451551425
82	1215479278	-2459270747	-2451551191

Interval 901
123	1215481282	-2459267855	2451556093
30	1215948179	-2458796515	2452084055

Interval 902
27	1216467113	-2455621431	2452241197
27	1220340212	-2451709499	2456588337

Interval 903
95	1220346399	-2451695486	-2456596080
39	1220346598	-2451695343	-2456595911

Interval 904
27	1220360151	-2451688610	2456606800
202	1220808242	-2451185151	2456994058

Interval 905
86	1220821206	527496922	-2330020239
77	1220821356	527497072	-2330020099

Interval 906
30	1220834675	-2451150396	2457027158
78	1226038504	-2445629095	2461760925

Interval 907
62	1226062646	2445337483	2461785879
27	1226298172	2445581591	2462017653

Interval 908
27	1226316237	-2445296424	2462032849
54	1226925059	-2444674478	2462592789

Interval 909
53	1226942283	-2444614122	2462611365
31	1226978474	-2444577878	2462648339

Interval 910
27	1227008493	-2444657796	2462702180
34	1227027006	-2444641129	2462719177

Interval 911
32	1227059587	-2444511116	2462748080
27	1227597006	-2443957487	2463315742

Interval 912
63	1227877592	2478616747	2463322018
99	1229795536	2480427330	2465500043

Interval 913
88	1229795886	2480427677	-2908506578
77	1229796227	2480428018	-2908506248

Interval 914
77	1229796413	2480428204	2465500904
41	1230470413	2481124680	2466323235

Interval 915
42	1230492320	2481147050	-2470687779
43	1233983681	2484671104	-2466632672

Interval 916
27	1234043395	2484734864	2466513821
27	1234065871	2484758045	2466543559

Interval 917
70	1234079894	2484774394	2470828973
41	1235075325	2485806423	2472264847

Interval 918
27	1235112925	2485839179	-2472316677
27	1235132334	2485860319	-2472302902

Interval 919
106	1235156994	2485899371	2472326643
27	1235994986	2486733336	2473114799

Interval 920
27	1236028027	2486773659	2473152913
67	1239053978	2489940753	2476388918

Interval 921
27	1239059866	2489947284	-2476395090
27	1239060343	2489947760	-2476394614

Interval 922
27	1239066875	2489954389	2476404124
34	1239222031	2490110344	2476590867

Interval 923
31	1239388761	-2490362034	2476799863
69	1239564962	-2490160375	2476989623

Interval 924
43	1239615456	2490428679	2477066537
27	1240553258	2491376643	2478239542

Interval 925
39	1240573797	-2491627171	2478270424
39	1240742573	-2491439490	2478465114

Interval 926
48	1240861039	2491766412	2478612396
46	1241755491	2492675572	2479473709

Interval 927
66	1241775931	2492777902	2479506619
27	1242130794	2493123287	2479873783

Interval 928
33	1242158720	2492707912	2479905448
33	1242216917	2492765900	2479975980

Interval 929
53	1242226206	2493141563	2479983692
30	1243996584	2495008919	2482685163

Interval 930
116	1244133734	-2298392374	1061651370
72	1244133932	-2298392220	1061651568

Interval 931
43	1244641819	2495518510	2483741544
32	1244694344	2495567776	2483814416

Interval 932
45	1244712242	2495578892	2483852555
27	1246599643	2497552482	2486426538

Interval 933
30	1246748008	2497648303	225507579
50	1249917944	2500546182	231601421

Interval 934
31	1250048749	2500710677	-1709768003
43	1251577252	2502236206	-1708064532

Interval 935
166	1251643563	-2502421362	-1707988368
110	1251746156	-2502301256	-1707859822

Interval 936
181	1255433274	126703934	-2390688372
181	1255433274	126703934	-2390688372

Interval 937
27	1255552735	1205349577	-1916970160
31	1255683047	1205522662	-1916740331

Interval 938
45	1255967692	1348156625	-1916223833
31	1256190075	1348359147	-1916008441

Interval 939
43	1256513979	1348895072	-1915504755
27	1258487239	1351282521	-1913450644

Interval 940
29	1258575084	-1351367374	1913342069
29	1258575289	-1351367169	1913342274

Interval 941
60	1258581272	1351369595	-1913340469
43	1263739278	1356323758	-1907862647

Interval 942
27	1263903259	-1356687436	1907307394
51	1264056593	-1356526556	1907521330

Interval 943
29	1264209387	1356709403	-1907287789
27	1270522884	1363878980	-1899545920

Interval 944
29	1270594984	1364558796	2650292798
27	1270662485	1364617634	2650343825

Interval 945
53	1270909881	1364883879	-2650575015
27	1270910537	1364884535	-2650574385

Interval 946
41	1271803078	1366108475	2650638291
27	1271808016	1366125295	2650641977

Interval 947
35	1272682271	1367517839	2650894623
33	1272862035	1367712906	2651316295

Interval 948
35	1272874352	1367725934	2651331372
50	1274343950	1369269735	2653035331

Interval 949
45	1274563392	1369686960	-1267554248
41	1274673472	1369814283	-1267431323

Interval 950
27	1274679241	1369828767	1264200986
53	1276868033	1372302977	1266225965

Interval 951
66	1276920635	1372364934	2006831310
35	1276977532	1372407023	2006869129

Interval 952
105	1276988718	1372424194	1266333768
27	1277841556	1373328959	1267403492

Interval 953
31	1278123596	1373595216	-1944440139
27	1280934976	1376320534	-1942052218

Interval 954
62	1280943370	1376328781	1942034777
27	1280960311	1376345684	1942049393

Interval 955
31	1280965232	1376356283	-1942025615
62	1281795548	1377188985	-1941210349

Interval 956
29	1281813746	-1377424818	-1941194066
37	1282013964	-1377217761	-1940992700

Interval 957
56	1282059891	1377566865	-1940947454
102	1290708032	1388599224	-1933809531

Interval 958
47	1291855061	1390459870	-1933599481
34	1296501124	1395135278	-1928751641

Interval 959
64	1296504221	1395138367	-1928748554
143	1298821567	1397463671	-1926011825

Interval 960
27	1298824917	-1397465931	1926009019
57	1298825139	-1397465679	1926009239

Interval 961
102	1298832974	1397474846	-1925997412
27	1306460675	1405494673	-1917002305

Interval 962
29	1306511359	1405553714	2346588615
29	1306994629	1406064874	2347153762

Interval 963
30	1307027136	1406098804	2373623292
27	1307575295	1406676674	2374212655

Interval 964
27	1307628507	1406719499	2371358472
33	1309337962	1408634168	2373402242

Interval 965
39	1309357448	1408653464	-2371244274
27	1309554883	1408861744	-2370998707

Interval 966
27	1309565011	1408871799	-2370986508
27	1313377508	1412852835	-2366199515

Interval 967
27	1313383760	1413158638	-2366190804
36	1313455132	1413236861	-2366106156

Interval 968
81	1313464556	1412979450	-2366097077
35	1313624752	1413141476	-2365913402

Interval 969
135	1313629575	1413258628	-2365907727
34	1313809079	1413452879	-2365716115

Interval 970
27	1313826736	1413471674	2365696271
45	1313827205	1413472140	2365696746

Interval 971
50	1313831213	1413474994	-2365693657
36	1314924887	1414605801	-2364265652

Interval 972
114	1314926249	1998428867	2661738813
41	1314926369	1998428987	2661739447

Interval 973
51	1314942946	1414623972	-2364250118
56	1320168631	1420007592	-2357921199

Interval 974
39	1320315758	1420177350	-2357655266
27	1323247652	1423225352	-2354248291

Interval 975
139	1323262925	-1423304624	-2354212896
27	1323315334	-1423245067	-2354140280

Interval 976
27	1323321833	1423332014	-2354130403
41	1324618246	1424536122	-2352601322

Interval 977
97	1324632691	-1424788472	-2352584897
27	1324806092	-1424582331	-2352347894

Interval 978
35	1324882410	1424897946	-2352264165
47	1328306202	1428556560	-2347213219

Interval 979
43	1328397822	1428633865	-1116165087
33	1329276373	1429621047	-1115012026

Interval 980
23	1329386900	-1429934932	-1114934650
94	1329539763	-1429771649	-1114716435

Interval 981
75	1329576443	-1430076028	-1114678442
27	1329670627	-1429990192	-1114596776

Interval 982
45	1329762914	1430124527	-1114519455
52	1330863501	1431226140	-1113228626

Interval 983
27	1331165759	1431508154	1134601038
27	1332546401	1432946211	1136436028

Interval 984
42	1332552703	-1433130666	1136445077
57	1332760174	-1432960493	1136684822

Interval 985
27	1332780108	1433167170	1136703857
125	1341207981	1441797934	1146722780

Interval 986
27	1341447958	1442247163	-2375234607
29	1342317903	1443151324	-2374290116

Interval 987
90	1342323204	1443156568	2373528816
27	1342388506	1443221905	2373608081

Interval 988
87	1342431887	1443250996	-638110976
27	1346420682	1447381465	-633972655

Interval 989
31	1346436364	-1447473290	-633943787
42	1346517946	-1447408864	-633871266

Interval 990
29	1346564051	1447514351	-633820859
34	1349336133	1450325312	-630565038

Interval 991
61	1349398964	-1450610127	-630500751
27	1349592363	-1450372086	-630299129

Interval 992
48	1349767948	1450829380	-630087569
46	1351101479	1451864118	-628671651

Interval 993
31	1351182379	1451944647	628426380
58	1351267418	1452034526	628576259

Interval 994
27	1351390953	1452174990	-628313950
39	1354964739	1455798270	-624056117

Interval 995
158	1354973829	1461619400	-537630220
158	1354973829	1461619400	-537630220

Interval 996
44	1355035348	-1132199095	-2224875926
27	1355035754	-1132198707	-2224875537

Interval 997
51	1355037538	1455866222	-623993045
80	1355078819	1455906303	-623945345

Interval 998
55	1355084623	1455912311	2490690287
97	1355088923	1455917204	2490690344

Interval 999
64	1355091388	1455919566	-623931488
40	1358036192	1458964005	-620263816

Interval 1000
39	1358136075	-1459258991	-620146242
29	1358269547	-1459116157	-619955458

Interval 1001
27	1358278217	-1459107734	503711298
30	1358286223	-1459071882	503723068

Interval 1002
35	1358400991	1995486090	-540828333
71	1358413260	1995486288	-540811543

Interval 1003
80	1358413864	1995486413	-91712641
47	1358418692	1995487310	-91711772

Interval 1004
27	1358514594	1459455574	-540704611
120	1360814721	1461609316	-537645899

Interval 1005
47	1360829642	1461626339	-537611360
45	1363334127	1463481748	-534995598

Interval 1006
42	1363413303	1463554921	-525731612
27	1369572968	1469936408	-517767124

Interval 1007
32	1369826412	1470540476	-517474502
34	1370578107	1471254853	-516550601

Interval 1008
31	1370585691	-1471340682	-516544145
76	1370649035	-1471276297	-516443437

Interval 1009
27	1370664494	1471346149	-516418876
180	1370746772	1471429329	-516271793

Interval 1010
35	1370765233	1471447736	525800882
40	1370778187	1471466848	525824492

Interval 1011
39	1370791568	1471477400	525846805
36	1371410999	1472157315	526686857

Interval 1012
37	1371489432	1472231822	-526832232
38	1371597282	1472345449	-526698013

Interval 1013
40	1371616859	1472364769	526904461
50	1372936876	1473696395	529235204

Interval 1014
29	1372960188	1473721998	-529382981
27	1372974754	1473738945	-529338493

Interval 1015
30	1372987108	1473753467	529384912
34	1373945814	1474710949	531071385

Interval 1016
34	1374048064	-1475226662	531203476
27	1374355760	-1474922164	531767979

Interval 1017
43	1374436499	-2663719833	531860775
35	1374436962	-2663719378	531861238

Interval 1018
36	1374456654	1470001741	531889752
49	1374695918	1470233354	532301235

Interval 1019
42	1374818483	1475283012	532476450
128	1375226867	1475712011	533217145

Interval 1020
48	1375245324	1475735262	533311794
27	1376430004	1476954130	534931359

Interval 1021
27	1379598560	-37960761	-1215242096
113	1383410780	-34005571	-1210872541

Interval 1022
36	1383727024	2256384	-1210592763
27	1397574468	16766253	-1195607851

Interval 1023
34	1397626893	-24092983	-1195529724
27	1404368315	-17710416	-1189162651

Interval 1024
33	1404400255	-17680949	1189135714
39	1404401187	-17680014	1189136666

Interval 1025
27	1404401899	-17679289	-1189133943
27	1405132521	-17026210	-1188390889

Interval 1026
27	1405398354	-29497482	-1188198082
44	1405841061	-29024443	-1187758769

Interval 1027
99	1405847605	29018363	1187754986
27	1405848120	29018880	1187755502

Interval 1028
30	1405867675	-28985256	-1187733658
51	1409915155	-24281373	-1183676566

Interval 1029
27	1410201489	2532992226	1177366544
43	1410265958	2533098963	1177468098

Interval 1030
45	1410305506	-2540730867	-1177324077
27	1410481513	-2540506263	-1177141842

Interval 1031
77	1410579119	2541536201	-1177022817
34	1411363191	2542256391	-1176299212

Interval 1032
27	1411372142	-2542494699	1176067104
145	1411643009	-2542263550	1176286198

Interval 1033
88	1411800886	2542659483	-1175902757
52	1418730089	2549261625	-1169191789

Interval 1034
29	1418875743	2505562520	-1169004576
48	1418908019	2505562792	-1168955946

Interval 1035
47	1418951473	2549420282	-1168915356
75	1419675920	2550115645	-1168074919

Interval 1036
33	1419687460	2549335477	-1168063758
43	1419747596	2549399042	-1167988754

Interval 1037
35	1419778071	2550226852	-1167949152
27	1424605953	2555134334	-1163709535

Interval 1038
49	1424902134	2555524663	-1163423787
61	1426238920	2556842720	-1162292860

Interval 1039
86	1426243813	2555346399	-1162288541
44	1426283508	2555389455	-1162251911

Interval 1040
27	1426361664	2556851554	-1162229897
69	1427761951	2558176561	-1161051210

Interval 1041
47	1428061709	2533102062	1177470302
40	1430743588	2535836074	1180203456

Interval 1042
27	1430771317	2535899016	1180220909
35	1430810183	2535943122	1180247145

Interval 1043
41	1430838987	-2535865311	1180270118
75	1430845196	-2535858334	1180281279

Interval 1044
91	1430860271	2535975865	1180290814
27	1433046818	2538494075	1182271780

Interval 1045
45	1433107659	2538551716	-1182331138
27	1433118549	2538561877	-1182308453

Interval 1046
51	1433145914	2538586492	1182367872
27	1434331298	2539757043	1183484996

Interval 1047
27	1434470593	-2540430355	354048860
41	1434891070	-2540001214	354586651

Interval 1048
48	1436044926	2530056821	-1748476855
34	1437599119	2531648900	-1746553098

Interval 1049
49	1437645210	2532460651	-1746495117
51	1437679578	2532492303	-1746458092

Interval 1050
47	1437754965	2531803378	-1746394146
27	1438369359	2532440398	-1745622593

Interval 1051
31	1438661289	2532594935	-1745262480
9	1438997085	2532928732	-1744809126

Interval 1052
41	1438997412	2532929042	-1744808778
38	1439023846	2532952641	-1744775028

Interval 1053
72	1439036604	2528037138	-1744754328
28	1440718771	2529876522	-1742552199

Interval 1054
27	1440791855	-2527953292	-1742432870
34	1442486366	-2526182499	-1740389606

Interval 1055
91	1442534659	2525787796	-1740365501
32	1442750403	2526023716	-1740163737

Interval 1056
29	1442805185	-2525757305	-1740131856
63	1445284252	-2523229650	-1737154117

Interval 1057
40	1445346236	2523181205	-1737078172
27	1445346790	2523181750	-1737077639

Interval 1058
30	1445395705	-2523127593	-1737038608
31	1451079121	-2517304766	-1729727458

Interval 1059
28	1451261968	-2517115341	2836433065
68	1451483396	-2516886511	2836683408

Interval 1060
74	1451531817	-2516840023	2837723946
27	1451739949	-2516630972	2837945775

Interval 1061
60	1451983306	2516358601	-2837599830
42	1452091578	2516472184	-2837458309

Interval 1062
39	1452196219	-2516106025	-2837263000
27	1452284962	-2516031006	-2837122413

Interval 1063
31	1452545276	-2515728900	-2814664610
39	1453997469	-2514280984	-2812770365

Interval 1064
142	1454004530	-1904222253	-1791274667
142	1454004530	-1904222253	-1791274667

Interval 1065
57	1454010246	-2514269490	-2812759900
51	1454804057	-2513466653	-2811735283

Interval 1066
34	1454927027	-1217642866	-2656606016
45	1455157045	-1217439198	-2656435359

Interval 1067
31	1455888036	-1216741957	2641742445
30	1456642122	-1215988846	2642878482

Interval 1068
60	1456645010	-1215976438	2642895021
105	1456645482	-1215975917	2642895520

Interval 1069
27	1456650438	-1215986148	2642881503
30	1456658199	-1215978567	2642892952

Interval 1070
50	1456661240	-1215968035	2642900629
51	1457458021	-1215157643	2644273471

Interval 1071
38	1457496423	-1215119928	-2645559635
50	1457969377	-1214632981	-2644458137

Interval 1072
27	1458003252	-1214599492	2645636008
35	1458024408	-1214577332	2645679980

Interval 1073
157	1458710308	2062611664	-1750176803
157	1458710308	2062611664	-1750176803

Interval 1074
57	1458743697	-1228371094	2047337665
27	1459440887	-1227624046	2048314533

Interval 1075
32	1459494786	-1227540326	2048380687
35	1459980942	-1227125177	2048831922

Interval 1076
44	1460016928	-1227589862	2048878987
46	1460050285	-1227550633	2048940659

Interval 1077
27	1460092590	-1227003567	2049003283
43	1462128597	-1225120712	2051161537

Interval 1078
43	1462138945	-1225105516	2845809773
50	1462666989	-1224585313	2846428248

Interval 1079
34	1462907389	1228376161	-2047329935
31	1465206215	1230726551	-2044472771

Interval 1080
76	1465208445	1230881234	-2044469839
82	1465208530	1230881319	-2044469748

Interval 1081
39	1465229297	1230749129	-2044434458
34	1465339119	1230861137	-2044308284

Interval 1082
29	1465351494	1230888450	-2044299007
34	1468766203	1234580999	-2040480791

Interval 1083
41	1468769794	-1234615083	-2040477372
55	1468790723	-1234597334	-2040461750

Interval 1084
52	1468814510	1234644189	-2040436702
31	1469821841	1235686173	-2039251410

Interval 1085
49	1469861663	-1235865063	-2039189055
54	1469882849	-1235844551	-2039172906

Interval 1086
27	1469904813	1235737920	-2039148568
29	1469977505	1235832214	-2039056162

Interval 1087
38	1469981435	1235869189	-2039049788
27	1478927052	1245825894	-2028943725

Interval 1088
43	1478971912	-1245911092	-2028887055
28	1478986409	-1245889544	-2028871408

Interval 1089
37	1479043750	1245965289	-2028830971
63	1479902136	1246809549	-2028042718

Interval 1090
31	1480010852	1247233249	-2027947546
39	1480083907	1247314827	-2027849940

Interval 1091
27	1480147761	-1247158875	-2027803150
35	1480196863	-1247107260	-2027740047

Interval 1092
27	1480511752	1247841297	-2027403559
39	1485224625	1252923817	-2022185652

Interval 1093
27	1485247604	1252947328	-2022159569
46	1489655326	1257477232	-2017042078

Interval 1094
53	1489675411	-1257803580	-2017019308
27	1489857826	-1257599772	-2016769699

Interval 1095
41	1489993475	1257906805	-2016611237
27	1497850486	1265997841	-2007560202

Interval 1096
270	1497948399	1266363233	-2007391876
27	1498307927	1266911311	-2006949891

Interval 1097
30	1498612172	1267228905	-2006377053
27	1500003422	1268610255	-2004849376

Interval 1098
27	1500045788	1266240809	-2004756180
59	1500046968	1266241945	-2004754951

Interval 1099
20	1500147947	1268782155	-2004626944
27	1504500388	1272903837	-2000093765

Interval 1100
99	1504607791	1206334446	-1999921003
8	1505409677	1207156462	-1998992625

Interval 1101
156	1505409685	1842888695	-1998992469
156	1505409685	1842888695	-1998992469

Interval 1102
4	1505409841	1207156626	-1998992465
44	1505554391	1207312250	-1998851968

Interval 1103
27	1505654233	1207429293	-1998745134
27	1505668830	1207507505	-1998692727

Interval 1104
28	1506190321	1211916920	-1998807631
41	1506190624	1211917223	-1998807315

Interval 1105
71	1506607134	1213145758	1998417483
35	1506607674	1213146298	1998418023

Interval 1106
39	1506777330	1213506140	-1998285786
70	1506861045	1213610406	-1998168228

Interval 1107
27	1510197901	2030750160	-2844910900
31	1512274236	2032868545	-2842475489

Interval 1108
32	1512275755	2032872984	-2842472421
34	1512276870	2032874099	-2842471256

Interval 1109
51	1512280784	2032871897	-2842468600
112	1512280854	2032871967	-2842468469

Interval 1110
94	1512282084	2032875770	-2842466543
46	1512536917	2033112539	-2842194402

Interval 1111
45	1512699167	2033298836	1274971162
39	1513671271	2034375360	1276287689

Interval 1112
37	1513920711	2034633028	1276538848
83	1515717820	2036247524	1278777597

Interval 1113
48	1515783333	-2036388445	1278832315
27	1515860781	-2036318710	1278934468

Interval 1114
27	1515953651	2036431940	1279006917
27	1519641139	2040546336	1282615120

Interval 1115
68	1519678870	-2040590615	1282650935
27	1519679118	-2040590417	1282651184

Interval 1116
30	1519724547	2040653127	1282723885
37	1521557071	2042389215	1284115397

Interval 1117
31	1521821867	2042702146	-1284901966
30	1522114026	2042922002	-1284651973

Interval 1118
59	1522121332	2042937341	1284610144
101	1522121399	2042937408	1284610211

Interval 1119
90	1522337292	2043116400	-1284482588
29	1522490135	2043286357	-1284327879

Interval 1120
59	1522558804	2043352150	1285051225
27	1522972530	2043715528	1285416685

Interval 1121
71	1523029867	2044950918	1285478519
41	1523030047	2044951097	1285478698

Interval 1122
27	1523130037	2043879185	1285556551
27	1523907256	2044729243	1286339044

Interval 1123
31	1523949982	2044768234	-314125609
34	1524131372	2044934046	-313935689

Interval 1124
102	1524188434	1366849738	-313850217
75	1524190146	1366849973	-313848206

Interval 1125
55	1524190235	2045037048	-313848137
41	1524752621	2045580510	-313235568

Interval 1126
34	1524763487	-2045588698	-313223749
80	1524763793	-2045588346	-313223396

Interval 1127
39	1524768027	2045603814	-313218300
27	1527110969	2047826863	-310874712

Interval 1128
42	1527195803	2047913423	-310792910
35	1529267766	2049926846	-308378938

Interval 1129
94	1529280972	-2049982913	-308368826
58	1529282459	-2049981447	-308367331

Interval 1130
27	1529349275	2049985890	-308321016
39	1534934254	2055730657	-302416449

Interval 1131
32	1535203212	2055980482	302136503
27	1535342625	2056071547	302206193

Interval 1132
32	1535383281	2056137783	-302047093
55	1535638728	2056443817	-301766861

Interval 1133
27	1535673803	2056533771	-301715540
67	1535766429	2056626814	-301632295

Interval 1134
27	1535804492	-2056516100	-301622929
63	1535842109	-2056482727	-301591413

Interval 1135
36	1535849963	2056676360	-301584021
65	1536849643	2057872205	-300505699

Interval 1136
65	1536876118	-2058361308	-300491049
27	1536940284	-2058293111	-300454008

Interval 1137
40	1537018148	2057918772	-300388372
68	1537019957	2057920549	-300386721

Interval 1138
41	1537094867	-2058188697	-300331270
37	1537288335	-2057985573	-300090939

Interval 1139
27	1537361928	-2058556283	-300047466
49	1537501870	-2058453414	-299966316

Interval 1140
39	1537705778	2058786470	-299708994
27	1538077042	2059113620	-299361929

Interval 1141
32	1538348606	-1607056534	1052128651
30	1539153769	-1606249633	1053101379

Interval 1142
40	1539201100	-1606196314	2397834154
107	1539262895	-1606128230	2397918280

Interval 1143
73	1539343366	1607709943	-1051271927
58	1555436931	1624480082	-1033864793

Interval 1144
2	1555541449	1624594250	-1060059838
28	1557639849	1626991046	-1057749943

Interval 1145
51	1557690839	1627053046	1056810639
27	1557693587	1627055738	1056814083

Interval 1146
36	1557808887	1627189346	-1057531207
27	1558388381	1627690390	-1056933886

Interval 1147
27	1558431927	1627732084	-1013549485
27	1561609576	1630800708	-1009984192

Interval 1148
30	1561624722	1630816075	1029824082
29	1564891877	1634334839	1033784640

Interval 1149
31	1564942975	1634396510	-245422220
36	1565060121	1634509143	-245314401

Interval 1150
27	1565646457	1635749119	-224987666
34	1566167478	1636285005	-224227317

Interval 1151
32	1566199532	1636316261	243789896
34	1566288502	1636410238	243947525

Interval 1152
99	1566375288	1636501431	2503504307
72	1567150948	1637230846	2504523333

Interval 1153
63	1567154425	1637329263	2504526609
34	1567155109	1637329950	2504527334

Interval 1154
32	1567167158	1637244512	2504549485
35	1567236844	1637317907	2504633611

Interval 1155
27	1567249904	1637335886	2504644701
27	1567516815	1637476262	2504815207

Interval 1156
30	1567559072	1637516513	2507636041
34	1567785680	1637742917	2507881131

Interval 1157
27	1567866913	1637829369	2507464322
36	1567887828	1637853885	2507504766

Interval 1158
29	1567926085	1637895770	-2506204540
40	1568469131	1638445741	-2505326846

Interval 1159
36	1568488100	1638457425	2506235453
67	1568931741	1638916291	2506775281

Interval 1160
35	1568961565	1638947362	2502406695
29	1569444329	1639440915	2503030614

Interval 1161
51	1569492331	1639477524	-2502178476
27	1570652569	1640693173	-2500730618

Interval 1162
30	1570676651	1640718531	-2500668542
39	1570737408	1640776400	-2500585111

Interval 1163
67	1570837473	1640924401	2500686833
27	1570840815	1640927711	2500690601

Interval 1164
31	1570847452	1640973333	-2500477262
111	1572431937	1642567125	-2498557015

Interval 1165
79	1572468754	-1643124320	-2498516312
35	1572759486	-1642693040	-2498198152

Interval 1166
68	1572829981	1643329330	-2498114247
27	1577034832	1647692868	-2493355273

Interval 1167
27	1577057079	1647711850	2491099108
34	1577440968	1648147238	2491485181

Interval 1168
118	1577557197	1648272200	2491743655
43	1578170677	1648820762	2492194961

Interval 1169
27	1578183686	1648835419	-2492207056
32	1578183832	1648835565	-2492206905

Interval 1170
29	1578188224	1648841018	2492211153
27	1578527273	1649196562	2492621767

Interval 1171
48	1578538692	1649209001	-2492629930
27	1578538899	1649209208	-2492629744

Interval 1172
38	1578540450	1649210663	2492634064
27	1579072178	1649772739	2493291657

Interval 1173
91	1579103800	1649803271	-2491074778
27	1579426895	1650129859	-2490703227

Interval 1174
84	1579435093	1650135506	-2490684463
59	1580757233	1651899831	-2489778861

Interval 1175
84	1581077943	1652159255	-2489559534
41	1582478047	1653635491	-2487811925

Interval 1176
27	1582489456	1653646185	2486623396
36	1582956956	1654126546	2487250679

Interval 1177
27	1582959811	-1658452936	2487255348
38	1583392944	-1658027034	2487747768

Interval 1178
68	1583439094	-1657969677	-2512495244
27	1583816777	-1657573211	-2512058963

Interval 1179
29	1583828524	1657296472	-2512049490
37	1584064014	1657542911	-2511725748

Interval 1180
49	1584098893	-1657253572	-2511675124
27	1584320385	-1657019705	-2511358792

Interval 1181
51	1584367317	1654219720	-2511289315
31	1584807523	1654681401	-2510810943

Interval 1182
27	1584865463	-1655009077	-2510729407
41	1585091602	-1654762516	-2510482116

Interval 1183
73	1585109504	1655029388	-2510466613
72	1585966809	1655968711	-2509262911

Interval 1184
29	1586019556	1656022133	2513021188
47	1586666072	1656683129	2513855791

Interval 1185
34	1586780188	1658794796	2512777620
27	1586911474	1658938105	2512967644

Interval 1186
49	1586921746	1658949239	2514111212
37	1589423313	1661424722	2516887214

Interval 1187
56	1589432609	1662632828	2516896576
50	1589466936	1662669368	2516920536

Interval 1188
29	1589473923	1661505408	2516927422
30	1590230801	1662134720	2517847112

Interval 1189
27	1590455054	1662502578	-2542129089
27	1590481105	1662528912	-2542095598

Interval 1190
27	1590497593	1662548598	-2519878328
39	1590557643	1662611899	-2519790925

Interval 1191
39	1590579469	1662683014	-2519768856
27	1591612130	1663710867	-2518543559

Interval 1192
47	1591660019	1663755465	2542200504
32	1591695948	1663792288	2542234984

Interval 1193
117	1591707388	1663801624	-2491624286
69	1591727155	1663821096	-2491606137

Interval 1194
39	1591727228	1663821169	2542259041
27	1593152066	1665216983	2544255681

Interval 1195
27	1593186351	1667166084	-2542014132
121	1593193296	1667172645	-2542006747

Interval 1196
92	1593196796	1667175744	-2507206365
29	1593200570	1667179639	-2507202005

Interval 1197
75	1593201695	1667180751	-2541998744
27	1593259405	1667235935	-2541924099

Interval 1198
47	1593281589	1665387466	-2541895956
27	1594106528	1666244520	-2540741825

Interval 1199
33	1594176063	1666299958	-2540680182
4	1594774755	1666891589	-2540033011

Interval 1200
141	1594774759	1666891593	-682898258
141	1594774759	1666891593	-682898258

Interval 1201
72	1594774900	1666891734	-2540032798
27	1595003248	1667140872	-2539785798

Interval 1202
27	1595005878	1667251562	-2539783916
132	1595040986	1667297078	-2539734268

Interval 1203
62	1595042087	1667298156	-2539733302
74	1604015496	1676493389	-2529632490

Interval 1204
27	1604050429	1676536307	2520282894
404	1605571033	1678098336	2522156418

Interval 1205
48	1605571625	1678098930	2522157013
35	1607798398	1680492297	2524501499

Interval 1206
27	1607807775	1680570835	2524513445
27	1608147566	1680928524	2524934097

Interval 1207
41	1608178008	1680530124	2524973616
47	1608185078	1680538026	2524984237

Interval 1208
27	1608192897	1680549349	2524994543
47	1608196510	1680553083	2525003881

Interval 1209
27	1608200498	-1680546802	2525010206
27	1608202469	-1680545158	2525012366

Interval 1210
49	1608204505	1680987495	2525013808
27	1609379868	1682239051	2526612325

Interval 1211
30	1609381827	1682240944	-2526678861
35	1609419115	1682285458	-2526634920

Interval 1212
28	1609439335	1682310571	2526712603
32	1610148504	1683094182	2527504771

Interval 1213
34	1610420875	1683330843	-2529028655
27	1610644198	1683547363	-2528742958

Interval 1214
27	1610782701	1683687741	2527711092
64	1611238119	1684167593	2528273764

Interval 1215
30	1611273568	1684201912	2529167472
27	1611462035	1684526739	2529385094

Interval 1216
27	1611952386	1685109300	2544527085
34	1613246527	1686395714	2546163708

Interval 1217
49	1613273426	-1686527681	2546196216
36	1613384308	-1686416872	2546312050

Interval 1218
30	1613410341	1686563303	2546348901
57	1613738928	1686849540	2546768423

Interval 1219
34	1613768243	1686878148	-2550081166
27	1616040005	1689169867	-2547212172

Interval 1220
62	1616128029	-1689498901	-2547107633
50	1616170666	-1689455779	-2547054855

Interval 1221
27	1616199865	-1689423645	2550375346
27	1616380173	-1689244814	2550580708

Interval 1222
32	1616438456	1689632684	2550655398
34	1619552632	1692910014	2554245582

Interval 1223
137	1619553568	1692919416	2554246466
182	1619553823	1692919671	2554246721

Interval 1224
108	1619554853	1692913128	2554247854
51	1619559474	1692917766	2554252192

Interval 1225
62	1619575210	1692938757	2554269361
102	1624494359	1698380289	2560176285

Interval 1226
37	1624526447	-665018668	2560218080
41	1624533684	-665015987	2560231668

Interval 1227
38	1624703449	1698448098	2560440751
27	1624900026	1698656282	2560699887

Interval 1228
49	1624935212	-1494350076	2560799122
27	1624935395	-1494349883	2560799319

Interval 1229
52	1624950362	1698711974	2560819985
1	1627396165	1700542140	2564086839

Interval 1230
143	1627396166	1700542141	1988004362
143	1627396166	1700542141	1988004362

Interval 1231
34	1627398886	1700544882	2564089624
34	1628263590	1701238362	2564966309

Interval 1232
65	1631880520	1083661334	-271756027
27	1634738734	1086766927	-268434110

Interval 1233
41	1634769910	-1086908470	-268411768
100	1634904410	-1086794562	-268283506

Interval 1234
49	1634989897	1087263880	-268227135
45	1637116248	1089361930	-266213485

Interval 1235
77	1637131747	-198839229	-1808441228
27	1637140377	-198830503	-1808432426

Interval 1236
51	1637199985	1089375330	-266195849
44	1638556994	1090610744	-264868083

Interval 1237
46	1638577585	1090639210	-264846753
62	1638577837	1090639462	-264846485

Interval 1238
47	1638583349	1090621200	-264861311
38	1638593842	1090637816	-264848181

Interval 1239
40	1638641941	1090672675	-264803407
35	1639452959	1091502829	-263983393

Interval 1240
39	1639505785	-1091811449	-263930753
27	1639723756	-1091605443	-263737253

Interval 1241
32	1639854250	1091854828	-263670800
47	1644078646	1096242549	-259063019

Interval 1242
68	1644241324	-1096357630	-258859389
27	1644271966	-1096336636	-258830391

Interval 1243
29	1644346008	1096519933	-258729120
27	1646107124	1098382302	-256474583

Interval 1244
29	1646148548	742113136	-256411281
39	1646158835	742114511	-256397515

Interval 1245
50	1646224580	1098525475	-256303377
86	1646423802	1098716129	-256057765

Interval 1246
27	1646433477	1098726444	255776611
27	1646638476	1098938272	256006739

Interval 1247
27	1648453251	1099791754	-254721959
59	1649248359	1100617162	-253748766

Interval 1248
41	1649258748	1100627607	253629955
27	1649314673	1100688522	253729615

Interval 1249
31	1649325490	1100701423	-253622242
27	1650209415	1101570574	-252418581

Interval 1250
27	1650221969	1101646978	-252403593
27	1650448305	1101882410	-252137017

Interval 1251
27	1650470267	1101904701	252120063
27	1650470670	1101905103	252120481

Interval 1252
32	1650485639	1101920340	-252100934
27	1650784561	1102249249	-251676262

Interval 1253
27	1650788407	1101579926	-251673675
30	1650795639	1101587160	-251667815

Interval 1254
44	1650839437	1102321240	-251608604
61	1651560706	1103075887	-250648770

Interval 1255
27	1651626719	1103122404	-249996177
27	1652382827	1103940649	-248611731

Interval 1256
43	1652404008	1103960765	-250565786
41	1652686863	1104258722	-250126088

Interval 1257
31	1652702627	1104275492	-248538202
46	1654695130	1106246550	-245731686

Interval 1258
27	1654890093	1106401989	-1338629962
30	1657154312	1109129041	-1336123023

Interval 1259
39	1657290503	1109339058	-1250682043
27	1663902294	1116760836	-1243675366

Interval 1260
30	1664157211	1117071019	-1342800319
44	1666631113	1119503955	-1340497965

Interval 1261
27	1666675313	1119666230	-1340478740
27	1666716613	1119721246	-1340452552

Interval 1262
59	1666761906	1119549492	-1340408745
27	1666766994	1119552165	-1340404044

Interval 1263
44	1666899531	1119841956	-1340254061
27	1666956542	1119894974	-1340204319

Interval 1264
108	1667028315	-1120124934	-1340137452
27	1667130312	-1120005501	-1339997190

Interval 1265
27	1667217384	1120186881	-1339921502
27	1667461675	1120465555	-1339637557

Interval 1266
31	1667512940	1120505166	1339616744
29	1667513179	1120505405	1339616982

Interval 1267
41	1667558495	1120535874	-1339570518
109	1668517307	1121417737	-1338674364

Interval 1268
27	1668580693	1121480288	2215328746
31	1668816288	1121697258	2215481026

Interval 1269
69	1668845264	1121779596	2215550202
50	1668852987	1121786770	2215559412

Interval 1270
27	1668882520	1121727792	2215498020
27	1668894779	1121739311	2215509308

Interval 1271
27	1668923692	1121825023	2215587799
27	1669935232	1122866289	2216532954

Interval 1272
31	1669950081	-1122893452	-2216553583
51	1669951842	-1122891771	-2216551907

Interval 1273
45	1669977597	1122902850	2216559482
44	1671323340	1124437428	2217678523

Interval 1274
38	1671368378	-347403896	2217698204
46	1671375131	-347394084	2217706779

Interval 1275
202	1671375658	1124484958	2217707289
145	1673436235	1126736247	2219501799

Interval 1276
92	1673461575	-1126920496	2219517503
60	1673599225	-1126789009	2219597130

Interval 1277
27	1673610715	1126950382	2219606986
27	1674977920	1128509778	2220912853

Interval 1278
27	1674983860	1128521830	2220917609
50	1674985763	1128523696	2220920122

Interval 1279
78	1674986844	1128517930	2220920991
99	1674987077	1128518163	2220921261

Interval 1280
27	1674990448	1128526343	2220926946
27	1678297385	1132006213	2224692524

Interval 1281
32	1678306300	-1132109765	2224703406
38	1678376690	-1132042322	2224752752

Interval 1282
37	1678410531	1132114691	2224788272
30	1678483131	1132196466	2224873483

Interval 1283
34	1678505029	1132217577	2224894532
27	1681350291	1135324834	2228028133

Interval 1284
40	1681384756	1135551696	2228074317
39	1681430917	1135593828	2228154073

Interval 1285
27	1681443870	1135363128	2228168508
27	1681596799	1135525371	2228346571

Interval 1286
27	1681620528	1135648519	2228370576
27	1683254188	1137412724	2230137054

Interval 1287
47	1683326905	-1137554396	-2230191006
44	1683327048	-1137554256	-2230190866

Interval 1288
36	1683327833	1137556496	2230200535
29	1685347589	1139786096	2232087642

Interval 1289
27	1685444666	-1140109643	2232192558
37	1685603927	-1139904819	2232350352

Interval 1290
52	1685785798	1140278894	2232495070
35	1687461773	1141963360	2234205836

Interval 1291
36	1687553893	-1142435068	2234314485
74	1687860532	-1142043878	2234524122

Interval 1292
31	1687906555	1142520011	2234576897
27	1692320131	1147551784	2239432722

Interval 1293
31	1692345293	1147576788	-2239461899
113	1692345334	1147576829	-2239461774

Interval 1294
111	1692358077	1147598161	2239471304
27	1692874796	1148160172	2239925426

Interval 1295
15	1692894187	1148834865	2239947560
47	1692963993	1148874097	2240001636

Interval 1296
81	1692991695	1148240450	2240027822
27	1693451725	1148809377	2240582056

Interval 1297
40	1693551875	1148974423	2240679559
30	1694923832	1150438840	2242358039

Interval 1298
93	1694956541	1150461451	2248821941
3	1695113883	1150605112	2248991567

Interval 1299
51	1695113886	-282230228	2248991570
240	1695113960	-282229965	2248991644

Interval 1300
104	1695114200	1150605430	2248991884
27	1700132109	1156071005	2254828642

Interval 1301
101	1700133835	1156113582	2254831073
57	1700134872	1156114687	2254831946

Interval 1302
27	1700136344	1156072563	2254833449
35	1700178515	1156111095	2254876443

Interval 1303
33	1700182372	1156149242	2254879614
53	1703705283	1160004044	2258911037

Interval 1304
27	1703708621	1160006435	-2258914901
27	1703708992	1160006806	-2258914521

Interval 1305
61	1703710483	1160008247	2258916105
50	1707709433	1165005757	2263696606

Interval 1306
32	1707711353	1600903645	2263702590
27	1707723803	1600904154	2263718816

Interval 1307
41	1707736001	1165116453	2263728550
32	1709067001	1166446374	2265383427

Interval 1308
27	1709082689	1166462022	2265397585
36	1714755852	1172441353	2271593294

Interval 1309
35	1714850140	1172517149	2271687033
53	1717159296	1174989221	2274234943

Interval 1310
90	1717166852	-1175000641	2274243421
85	1717167174	-1175000324	2274243746

Interval 1311
27	1717171068	1175010588	2274251278
40	1722476597	1180706035	2279677053

Interval 1312
154	1722487905	1180718780	-2279697063
27	1722488240	1180719105	-2279696863

Interval 1313
27	1722494220	1180725617	2279704034
45	1727466401	1185468338	2285088326

Interval 1314
54	1727895430	1185893138	2285299514
43	1732439302	1190682166	2291041602

Interval 1315
39	1732447216	-1190809429	2291049981
31	1732574239	-1190687047	2291204756

Interval 1316
51	1732891634	1191366972	2291273134
1	1735034024	1193716868	2293956569

Interval 1317
91	1735034025	-420895471	2293956570
60	1735036226	-420894219	2293958402

Interval 1318
27	1735069423	1193752320	2294004093
68	1735167696	1193856461	2294138662

Interval 1319
5	1735169060	1193857772	2294140114
27	1736931449	1195855744	2296483077

Interval 1320
27	1739820017	1200761786	-1389710178
27	1741085395	1202033894	-1388041805

Interval 1321
27	1741143840	1202085052	-1253585260
139	1743806688	1205016981	-1250828711

Interval 1322
54	1747110420	-2337003465	-1680519012
30	1751035205	-2333078311	-1677087759

Interval 1323
34	1751092363	-2333031592	1676948349
43	1751201610	-2332938050	1677045043

Interval 1324
29	1751301570	2332819579	-1676869026
30	1751316532	2332843231	-1676841915

Interval 1325
31	1751324601	-2332783583	-1676833506
31	1752874939	-2331065140	-1675469410

Interval 1326
39	1752924453	-67511632	2702372994
62	1752925093	-67504655	2702381183

Interval 1327
28	1752968286	-2330966784	-1675354561
27	1753487118	-2330413087	-1674773033

Interval 1328
38	1753579875	-2330351768	-236400165
90	1756977896	-2325669005	-232073079

Interval 1329
68	1757123787	-2318709195	-231993533
76	1757370235	-2318467056	-231656247

Interval 1330
53	1757397029	-2318413141	-1274670400
27	1759674637	-2315857225	-1272358389

Interval 1331
27	1759710586	-2315832848	1272323780
27	1759712974	-2315828015	1272325991

Interval 1332
43	1759743462	2315794222	1272298380
27	1759743865	2315794623	1272298782

Interval 1333
70	1759764858	-2315774466	-1272293487
42	1761073891	-2314164058	-1270810797

Interval 1334
156	1761080200	-2314158013	2022179756
156	1761080200	-2314158013	2022179756

Interval 1335
101	1761084836	-2314153920	-1270794886
99	1761756595	-2313388801	-1270137817

Interval 1336
27	1761783902	-2313267940	-1270109822
27	1761795747	-2313258077	-1270103840

Interval 1337
105	1761809498	-2313318033	-1270089881
29	1761820657	-2313306787	-1270077784

Interval 1338
36	1761900615	-2313210605	-1270038573
27	1764230166	-2310592510	-1267612475

Interval 1339
27	1764341885	-2310383612	1089418712
67	1764342056	-2310383401	1089418868

Interval 1340
40	1764380336	-2310338037	-1089315233
30	1766680498	-2307964843	-1086814812

Interval 1341
32	1766821547	2307535817	-1086581192
42	1767022083	2307706091	-1086337500

Interval 1342
30	1767098649	-2307469511	-1086203163
39	1768661481	-2305804606	-1084379767

Interval 1343
39	1768685944	2305508907	-1084347088
47	1768901074	2305735375	-1084115122

Interval 1344
33	1768950431	-2305462184	-1084058585
27	1773049481	-2300346883	-1080970578

Interval 1345
28	1773106072	2300290426	-1080917818
178	1773116349	2300300715	-1080906866

Interval 1346
67	1773118088	-2300278943	-1080905473
66	1773470599	-2299899309	-1080492751

Interval 1347
29	1773806970	-2299480321	1060490223
11	1774825684	-2298392785	1061651149

Interval 1348
138	1774826159	-2298392077	1061651645
6	1778151902	-2295456268	1064318170

Interval 1349
204	1778153463	-2295454332	-2979920312
204	1778153463	-2295454332	-2979920312

Interval 1350
33	1778153700	-2295454266	1064321779
28	1781842769	-2291425208	1068236630

Interval 1351
122	1781855631	-2291410967	1068261479
48	1790861644	-2282310028	1079256710

Interval 1352
46	1790871594	-2281456896	1079266727
27	1790962090	-2281346922	1079397598

Interval 1353
32	1790971715	-2282287612	1079404935
39	1791757191	-2281477396	1080454908

Interval 1354
95	1791851771	-2281255340	-1630215234
27	1793048987	-2280032024	-1628259751

Interval 1355
58	1793967797	-2279109338	1624465569
27	1795842829	-2277219196	1627466038

Interval 1356
33	1795934450	2276838599	1627680194
27	1796101431	2276999999	1627933248

Interval 1357
52	1796168384	-2276783902	1628028947
27	1796221789	-2276723876	1628106601

Interval 1358
39	1796313823	-2276394488	-1053563911
55	1796615248	-2276088016	-1053155571

Interval 1359
56	1796665444	-2276041338	1053819811
58	1797573872	-2275142620	1055327652

Interval 1360
48	1797589291	-30324049	1055344361
42	1797589442	-30323904	1055344514

Interval 1361
79	1797589533	-2275129400	1055344607
45	1798526048	-2274194037	1056427185

Interval 1362
31	1798539561	-2274178391	1013559535
27	1801060370	-2271583650	1016576582

Interval 1363
40	1801093313	-2271564355	1619667895
33	1803725600	-2268751123	1623747577

Interval 1364
32	1804991600	-2266974818	1630595397
36	1806548768	-2265404520	1633099033

Interval 1365
63	1806593227	-2265361122	-1624013411
27	1806599546	-2265355595	-1624006526

Interval 1366
45	1806660317	-2265284017	1574904738
54	1806933577	-2265032409	1576339597

Interval 1367
68	1807264481	-2264735606	-1630497237
27	1807277861	-2264718729	-1630477367

Interval 1368
30	1807739912	1273010569	1487240736
43	1807849038	1273135595	1487361060

Interval 1369
27	1808810319	-2264248728	-887408344
57	1809767529	-2263080593	-886253646

Interval 1370
186	1809770851	-2532928741	1744808940
186	1809770851	-2532928741	1744808940

Interval 1371
101	1809772657	-2263076626	-886248670
64	1811539696	-2261234401	-883985049

Interval 1372
151	1811564317	-2261206970	883935976
101	1811564644	-2261206693	883936307

Interval 1373
36	1811588068	-2261195941	-883929426
46	1813626387	-2259148993	-881259341

Interval 1374
56	1813732967	-30623883	-881034866
27	1814005114	-30357022	-880661915

Interval 1375
27	1814052806	-30312950	-880605313
27	1814632970	-29725537	-879703366

Interval 1376
27	1814911547	269368973	-975623250
30	1817346320	272167722	-973589772

Interval 1377
27	1817348606	72890101	-2705266518
27	1817349077	72891594	-2705264152

Interval 1378
29	1817351731	272181456	-973579640
81	1818181328	273225482	-972870247

Interval 1379
91	1818236812	-273248741	-972818666
29	1818237385	-273248243	-972818150

Interval 1380
188	1818255063	273287634	-972778279
49	1822441808	278101429	-968987324

Interval 1381
27	1822471155	278476229	-968980753
30	1822507633	278498346	-968951568

Interval 1382
30	1822510060	278163759	-968949193
211	1822821729	278454185	-968702808

Interval 1383
79	1822832993	278519035	-968691800
75	1823529307	279462240	-968077767

Interval 1384
52	1823554092	-279539066	968064401
27	1823554524	-279538655	968064841

Interval 1385
63	1823560011	279540488	-968062992
64	1823946080	279985552	-967707628

Interval 1386
50	1823957507	280008328	1297535404
31	1823959843	280010656	1297537821

Interval 1387
82	1823975403	280025712	-967676661
31	1824091513	280159811	-967537765

Interval 1388
27	1824094710	-280265218	-967534297
32	1824192583	-280167103	-967453153

Interval 1389
27	1824194775	280266551	-967451432
34	1824551661	280660654	-967160851

Interval 1390
40	1824566832	-280673503	-967155251
50	1824574048	-280669428	-967151007

Interval 1391
65	1824601149	280719488	-967118152
27	1824632988	280753469	-967093795

Interval 1392
31	1824664721	-281469547	-967075382
52	1825146096	-280777444	-966623681

Interval 1393
29	1825149730	281490772	-966617086
27	1825757978	282214113	-966035259

Interval 1394
27	1825805660	282265598	-965984806
27	1826097665	282577518	-965758113

Interval 1395
64	1826120232	282927243	-965741778
49	1826175537	282985572	-965699193

Interval 1396
36	1826235764	282623698	-965651426
52	1826409030	282846044	-965500752

Interval 1397
27	1826498586	283153598	-965419889
27	1827503380	284366632	-964682690

Interval 1398
27	1827707731	284636642	963949897
27	1828138615	285028614	964404468

Interval 1399
27	1828404770	285404987	-963820838
27	1829605216	286970380	-962900022

Interval 1400
27	1829611076	287117269	-962896419
43	1829625940	287135024	-962881174

Interval 1401
66	1829653323	287069780	-962857976
45	1829662963	287078244	-962849982

Interval 1402
51	1829701517	287155861	-962813545
27	1831670846	289237304	-960821103

Interval 1403
84	1831679186	289246306	960813064
27	1831680963	289248035	960814817

Interval 1404
140	1831787572	289367007	960698071
50	1831788476	289367736	960698822

Interval 1405
30	1831793558	289379156	-960692905
27	1836156864	293899723	-955522114

Interval 1406
70	1836179332	2414534679	-955497671
27	1836187484	2414536036	-955485234

Interval 1407
37	1836217968	293950690	-955458312
27	1841273477	299436312	-948024637

Interval 1408
27	1841328890	299492776	-947956636
57	1844179315	302417345	-945133343

Interval 1409
27	1844195720	-302736176	-945122618
51	1844354829	-302589512	-944933791

Interval 1410
64	1844399055	302448230	-944870012
101	1844439648	302489124	-944813912

Interval 1411
47	1844448289	-302555642	-944803180
29	1844504744	-302502667	-944713332

Interval 1412
27	1844604644	302826210	-944612824
86	1846829500	305222154	-941954887

Interval 1413
60	1846855356	-305347214	-941938831
102	1846871614	-305309413	-941918655

Interval 1414
31	1847104888	-305518788	-941689329
30	1847202351	-305425116	-941561125

Interval 1415
53	1847230279	-305745793	-941523389
27	1847332982	-305603190	-941438146

Interval 1416
39	1847366852	-1185627941	-941417117
62	1847458167	-1185626065	-941277392

Interval 1417
96	1847463148	305919768	-941273627
27	1851122390	309823545	-937107588

Interval 1418
92	1851170629	-309877414	-937035188
29	1851175376	-309872668	-937031197

Interval 1419
30	1851293419	309926602	-936878747
27	1853318129	311826582	-934649197

Interval 1420
144	1853337540	-908805110	1460684634
144	1853337540	-908805110	1460684634

Interval 1421
145	1853359797	311878894	-934604546
27	1855060600	313754528	-932468002

Interval 1422
27	1855067201	314292547	-932461453
27	1855820178	315117038	-931639066

Interval 1423
29	1855853357	313805881	-931598179
101	1856258248	314263617	-931109942

Interval 1424
27	1856289168	315128927	-931052750
27	1860270162	319569008	-922986137

Interval 1425
27	1863962825	-2078149195	546601508
27	1865079813	-2077057500	547766696

Interval 1426
60	1865107046	2077029924	547787016
39	1865108010	2077030896	547788050

Interval 1427
109	1865112629	-2077017462	547790906
27	1866257235	-2076151075	548510404

Interval 1428
27	1866685752	-2075772773	548901418
36	1866713397	-2075745702	548927557

Interval 1429
54	1866895889	-2076041567	548624881
27	1866948209	-2075979838	548682178

Interval 1430
27	1867206187	-2075737370	548936453
27	1871011246	-2071786552	552525062

Interval 1431
43	1871218026	-2071608819	244895517
32	1871218548	-2071608308	244896039

Interval 1432
84	1871623791	-2071261582	-516009995
38	1871825868	-2071062534	-515759093

Interval 1433
27	1871890301	-2071006668	-515682848
63	1873235342	-2069840848	-514277697

Interval 1434
27	1873471753	2069626153	-514019764
64	1873659332	2069775334	-513847240

Interval 1435
50	1873682948	-2069588109	-513821505
27	1875929246	-2067545508	-511671236

Interval 1436
27	1876270935	-2064053234	-2242744630
57	1876386061	-2063926018	-2242608486

Interval 1437
27	1876637981	-2063661089	1099497183
36	1876827312	-2063427083	1099709551

Interval 1438
27	1876899277	-2063344358	1749205947
35	1877599874	-2062614333	1750173420

Interval 1439
31	1877603095	-2062611207	1750177396
33	1878190592	-2062030857	1751028247

Interval 1440
51	1878237448	-1592143816	1751085420
36	1878238208	-1592143017	1751086163

Interval 1441
33	1878242761	-2061824358	1751091486
52	1880828763	-2059190406	1754021406

Interval 1442
35	1881018137	2168898769	1754033754
32	1882374040	2170284918	1755537667

Interval 1443
27	1882446421	2170373953	-1756546371
33	1882464393	2170390649	-1756528742

Interval 1444
29	1882712258	2170601270	-546429860
27	1883439330	2171270875	-545617221

Interval 1445
79	1883460984	-1063947233	-287694038
48	1883461248	-1063947001	-287693802

Interval 1446
36	1883489171	2171330785	-545557409
39	1887628076	2175640726	-540878042

Interval 1447
36	1887649889	2175679144	503764142
46	1888412582	2176449667	504843974

Interval 1448
35	1888416588	2176465316	504859240
36	1888419548	2176468557	504861114

Interval 1449
72	1888535693	2176602425	-1725417804
49	1890549594	2178752998	-1721008890

Interval 1450
40	1890551618	2178754706	-1763587788
89	1892097366	2180354224	-1761866294

Interval 1451
43	1892160901	-2180938151	-1761832152
44	1892309449	-2180759517	-1761689913

Interval 1452
27	1892351636	2181079744	-1761680433
53	1894246963	2183060958	-1759797304

Interval 1453
28	1894273348	-2183105888	1759747356
27	1894276169	-2183102064	1759770114

Interval 1454
34	1894415441	2183214676	-1759620002
49	1897454512	2186455736	-1756648657

Interval 1455
27	1898112279	2080202032	2243138300
29	1900462726	2082621319	2245955377

Interval 1456
43	1900488423	2082647478	2245985495
27	1900515917	2082678782	2246030906

Interval 1457
31	1900546922	2082723514	2246065930
111	1901705672	2083864580	2247522820

Interval 1458
47	1901722117	2083880582	-2247544819
39	1901722318	2083880783	-2247544626

Interval 1459
27	1901747413	2083905422	2247570042
35	1902737048	2084915484	2248769743

Interval 1460
27	1902850385	2085531668	-2210764886
27	1903105065	2085696685	-2210541252

Interval 1461
27	1903142733	2085063838	-2210497588
27	1903276779	2085169115	-2210401215

Interval 1462
66	1903466434	2085438867	2210800038
36	1903682766	2085476257	2210850152

Interval 1463
44	1903749361	2085894971	2210921232
49	1908462544	2093834373	2215230052

Interval 1464
27	1908626708	2094436949	2101100151
95	1908840296	2094700175	2101344842

Interval 1465
48	1908851369	2094721915	-2100902550
41	1908892719	2094769177	-2100854378

Interval 1466
38	1908934979	2094814760	2096061795
27	1911374930	2097308550	2099200971

Interval 1467
35	1911480293	2097443330	-2125979031
27	1911859872	2097815518	-2125671147

Interval 1468
42	1911883230	2097860245	-2102474605
27	1912686751	2098640697	-2101547787

Interval 1469
43	1912914820	2098867401	2100579833
27	1913051896	2099003535	2100733399

Interval 1470
32	1913074856	2099026979	-2100281202
30	1913512521	2099517837	-2099646484

Interval 1471
27	1913584169	2099595669	2126042408
33	1915237103	2101369940	2128192433

Interval 1472
48	1915334223	2101482597	-1401757057
28	1916884138	2103109421	-1399665486

Interval 1473
32	1916897257	2103124368	-1419120127
27	1917741204	2104041601	-1418092082

Interval 1474
35	1917806551	2104105479	-1418000136
75	1919996473	2106423961	-1415272509

Interval 1475
60	1920000041	2106427618	-917000185
81	1920001049	2106428616	-916999972

Interval 1476
29	1920009812	2106437218	-1415260216
39	1924444599	2112097889	-1410170761

Interval 1477
78	1924590705	2112260556	-2125621306
27	1925552713	2113285694	-2124522059

Interval 1478
29	1925565632	2113301581	-2124493433
42	1927570025	2115529584	-2122188483

Interval 1479
39	1927577719	-2115572729	-2122181848
30	1927604578	-2115550873	-2122144963

Interval 1480
42	1927699725	2115641246	-2122006162
27	1927792324	2115783650	-2121876926

Interval 1481
52	1927801323	2115793466	2121809032
43	1927815025	2115824671	2121823171

Interval 1482
20	1927882721	2115888245	-2121752960
36	1931339867	2119587718	-2117882566

Interval 1483
41	1931503868	2120638205	-2117543539
27	1931535015	2120681769	-2117470154

Interval 1484
53	1931566253	2119906025	-2117431630
32	1931647853	2119984148	-2117324330

Interval 1485
65	1931670799	2120009052	2129088019
27	1932284512	2120619277	2129623837

Interval 1486
27	1932340125	2120776671	2129677101
170	1933567686	2122179102	2130861544

Interval 1487
78	1933573164	2122184507	-2130871096
7	1933573568	2122184911	-2130870764

Interval 1488
70	1933638619	2122251630	2130937144
27	1933727192	2122341985	2131019669

Interval 1489
217	1933744314	2122354990	-2131026798
54	1933744606	2122355282	-2131026666

Interval 1490
39	1933774639	2122391970	2131045272
155	1933820458	2122451624	2131087127

Interval 1491
25	1933848072	2122478448	-2131180034
29	1933884259	2122519604	-2131157330

Interval 1492
15	1933915499	2122555361	2131213716
134	1934461805	2123157965	2131755119

Interval 1493
301	1934493689	-2123208226	-2131773821
34	1934496414	-2123205685	-2131773136

Interval 1494
41	1934517356	2123252072	2131801422
44	1934582693	2123329650	2131878263

Interval 1495
42	1934628880	2123388956	-2132111042
27	1934830686	2123569856	-2131937631

Interval 1496
46	1934839755	2123593963	2132136624
32	1938578065	2127709134	2135877705

Interval 1497
27	1938587011	-2127919806	2135887811
39	1938781335	-2127721569	2136079887

Interval 1498
56	1938785432	2127937910	2136084378
44	1939360800	2128572523	2136652358

Interval 1499
32	1939363049	-2128646705	2136654544
98	1939363455	-2128646249	2136654945

Interval 1500
45	1939377940	2128592782	2136681947
29	1939421267	2128637456	2136731415

Interval 1501
31	1939430032	2128668047	2136737277
106	1939462397	2128705069	2136767477

Interval 1502
94	1939498967	2129012874	2136785122
27	1939524716	2129030622	2136796036

Interval 1503
36	1939541727	2128741000	2136808968
43	1939756071	2128964290	2137059136

Interval 1504
29	1939789954	2129072782	2137102540
95	1939792543	2129076416	2137105474

Interval 1505
10	1939931338	-2129449557	2137220435
29	1940158675	-2129225235	2137381885

Interval 1506
33	1940271114	2129562346	2137470003
27	1941244752	2130563896	2138469341

Interval 1507
27	1941262410	2130592499	-2138477050
36	1941262625	2130592714	-2138476824

Interval 1508
27	1941288395	2130633833	2138497737
32	1942473202	2132014786	2140063273

Interval 1509
27	1942484567	-2132032654	-2140092799
27	1942484930	-2132032291	-2140092430

Interval 1510
41	1942511466	2132053244	-2140146309
59	1942517533	2132058691	-2140141127

Interval 1511
57	1942562817	2132125601	2140279914
110	1943041165	2132638993	2140809682

Interval 1512
27	1943071241	-2132904558	2140838822
69	1943260520	-2132741347	2140941007

Interval 1513
27	1943338071	2132680012	2140996191
34	1943338326	2132680267	2140996446

Interval 1514
43	1943369450	2132940337	2141026667
46	1949327993	2139350809	2146944540

Interval 1515
46	1949385764	2139460558	2147012042
32	1949429551	2139514437	2147057215

Interval 1516
31	1949434081	2139428802	2147060096
106	1949440857	2139436959	2147074436

Interval 1517
51	1949445220	2139523627	2147079072
41	1951088010	2141146155	2148667752

Interval 1518
158	1951133157	-2583766318	2148710674
57	1951133327	-2583766249	2148710844

Interval 1519
143	1951263603	2141647636	2148843813
27	1954442316	2145064258	2152269708

Interval 1520
27	1954461320	-2145090145	2152295154
51	1954461566	-2145089875	2152295402

Interval 1521
39	1954472881	2145095114	2152303112
36	1954623134	2145282476	2152452128

Interval 1522
53	1954740648	2145396573	-2152610021
27	1954800015	2145462303	-2152544458

Interval 1523
43	1954816479	2145483305	2152701517
43	1960369887	2151189652	2159048090

Interval 1524
45	1960430261	-2151411552	2159111621
27	1960580516	-2151267743	2159312335

Interval 1525
49	1960608252	2151463994	2159348117
36	1964490998	2155803857	2164331234

Interval 1526
27	1964534924	2156043245	2164372477
27	1964537655	2156046769	2164404122

Interval 1527
34	1964581061	2155973672	2164456754
27	1964608852	2156006687	2164497591

Interval 1528
39	1964734611	2156174245	2164678386
55	1968068113	2159449721	2168195489

Interval 1529
4	1968116611	-2159514149	2168243700
27	1968116789	-2159513948	2168243878

Interval 1530
27	1968131669	2159535469	2168264928
27	1970779658	2162104277	2171031870

Interval 1531
27	1970787430	2162208977	2171039709
27	1971152024	2162593315	2171505980

Interval 1532
38	1971163668	2162132246	2171516428
27	1971203378	2162168735	2171560496

Interval 1533
29	1971226224	2162664526	2171596479
41	1976137194	2167805552	2177697590

Interval 1534
32	1976198392	-2167884991	2177766740
27	1976232208	-2167845376	2177805941

Interval 1535
66	1976263790	2167921131	2177842544
33	1976852238	2168504135	2178400195

Interval 1536
133	1976971883	-1678098797	-2522156880
33	1976972039	-1678098740	-2522156822

Interval 1537
39	1977020137	2168629595	2178542801
105	1977253074	2168850980	2178792446

Interval 1538
47	1980457233	320366614	-922302203
31	1980858033	320820856	-921800460

Interval 1539
79	1981148174	321783011	-921435084
27	1981313405	321941976	-921254368

Interval 1540
32	1981336324	321127044	-921225635
30	1981986302	321668999	-920643129

Interval 1541
65	1982082229	321974338	-920559283
50	1985189614	325467623	-917098970

Interval 1542
68	1985192911	325472085	917092654
27	1985193176	325472350	917092919

Interval 1543
43	1985196006	325476455	-917078399
84	1985232096	325526070	-917010413

Interval 1544
147	1985248163	325549815	-916973730
27	1986003802	326331937	-916017976

Interval 1545
48	1986015697	264736098	1792514269
31	1986024246	264743502	1792522741

Interval 1546
28	1986036762	326347469	-915996581
27	1991875573	332215602	-909316740

Interval 1547
139	1991883662	1408862529	-2370997789
139	1991883662	1408862529	-2370997789

Interval 1548
27	1992057073	332397025	-909012403
43	1993907754	334575290	-906618242

Interval 1549
58	1993920767	-334598168	906597827
39	1993921136	-334597820	906598195

Interval 1550
32	1993946879	334621488	-906587428
62	1995011058	335956927	-905422073

Interval 1551
54	1995133522	336084786	905257949
40	1995134523	336085783	905258948

Interval 1552
62	1995147589	336114113	-905212781
27	2001095121	343020547	-898670194

Interval 1553
36	2001146184	343078463	898599066
41	2001168649	343107460	898633105

Interval 1554
30	2001315126	343222275	-898409723
27	2005020061	347357998	-894184735

Interval 1555
27	2005053719	347456368	-894120098
27	2010108116	353069446	-888546186

Interval 1556
38	2010224924	1273285487	1487443673
67	2036478930	1300717785	1515516890

Interval 1557
59	2036494084	-1300993656	1515544254
27	2036749095	-1300738735	1515836119

Interval 1558
36	2036758248	1301006251	1515843902
34	2039730405	1304183763	1518961537

Interval 1559
37	2039788345	-1304453439	1519043289
34	2039873882	-1304363621	1519152704

Interval 1560
44	2039950080	1304507923	1519224462
29	2040216472	1304807647	1519508767

Interval 1561
64	2040267445	-1304854418	1519537973
54	2040267626	-1304854247	1519538155

Interval 1562
56	2040285178	1304866009	1519556215
42	2045218609	1310018631	1525045305

Interval 1563
85	2045259331	1310058413	-1525196164
27	2045423609	1310261396	-1525059423

Interval 1564
41	2045473336	1310312797	1525255334
27	2054221771	1319631145	1535472571

Interval 1565
47	2054222646	1319631957	-2491495944
27	2054224201	1319633516	-2491494413

Interval 1566
29	2054276547	1319686075	1535506469
27	2054634013	1320051592	1536169272

Interval 1567
36	2054700123	1320128644	2849029103
92	2057124222	1322463218	2851737484

Interval 1568
35	2057169085	1322643019	2851848505
28	2057188020	1322661501	2851874774

Interval 1569
77	2057210460	-1322599120	2851902969
27	2057328500	-1322481710	2852061409

Interval 1570
43	2057352094	1322950059	2852095463
32	2057359448	1322957887	2852108053

Interval 1571
31	2057371549	1322970650	2852121822
61	2058055708	1323692113	2853079968

Interval 1572
140	2058056571	-1605160392	2853080692
140	2058056571	-1605160392	2853080692

Interval 1573
27	2058057720	1323694439	2853082080
27	2060942590	1326293714	2856115078

Interval 1574
69	2061062623	-1326614072	2856278840
39	2061261781	-1326411455	2856558928

Interval 1575
27	2061284761	1326638530	2856582797
33	2064295162	1329659059	2860714295

Interval 1576
39	2064386114	1329965484	-2860840661
27	2064422876	1329999770	-2860787642

Interval 1577
88	2064450966	1330028004	2860927390
27	2067341542	1332948498	2864213453

Interval 1578
49	2067526758	1333150822	1977905083
47	2068620509	1334321295	1982299782

Interval 1579
39	2068635419	2071015568	525833471
129	2068635725	2071015874	525833777

Interval 1580
27	2068686040	1334377595	1982463181
27	2073271214	1339074459	1988003744

Interval 1581
28	2073272121	1339075848	1988005929
33	2075848823	1341780275	1991205657

Interval 1582
50	2075857569	1341788059	1991215005
122	2077792214	1343765593	1993571819

Interval 1583
94	2077815745	-2393927065	1993624207
47	2077830963	-2393925527	1993646171

Interval 1584
27	2077857120	1343822652	1993674967
27	2081407043	1347499019	1997781203

Interval 1585
43	2084759413	-1603046410	2400996064
27	2086461736	-1600910345	2402993583

Interval 1586
35	2086510060	-1600854660	2403083863
31	2093220098	-1594031576	2410690234

Interval 1587
59	2093236149	-1593617543	2410708185
31	2093303341	-1593552802	2410788348

Interval 1588
27	2093313996	-1593877933	2410797492
32	2093535172	-1593652532	2411046098

Interval 1589
49	2093548916	-1593529072	2411061589
30	2094355731	-1592701202	2411713683

Interval 1590
27	2094426991	1591475270	2411786250
27	2094633504	1591718637	2412025735

Interval 1591
37	2094841931	-1592388921	2412343555
30	2094906902	-1592314399	2412421589

Interval 1592
42	2094936132	1590533300	2412453487
37	2094957970	1590555080	2412473148

Interval 1593
47	2095029232	1592028371	-2412876154
103	2095120483	1592142679	-2412793255

Interval 1594
75	2095327557	1590687997	2413359474
36	2095348787	1590723444	2413386807

Interval 1595
59	2095364595	-1591382914	2413399824
27	2095705835	-1590984235	2413923290

Interval 1596
27	2096324727	-1788953222	-1439578420
33	2096655431	-1788588122	-1439264121

Interval 1597
49	2096695973	-896708983	-1442855978
48	2096696204	-896708750	-1442855745

Interval 1598
63	2096826900	-1788491279	-1439055529
77	2096851559	-1788473180	-1439037871

Interval 1599
79	2096896028	-414527528	-1438970570
81	2096896570	-414527324	-1438969614

Interval 1600
34	2096896658	-1788425718	-1438969573
47	2097111515	-1788196272	-1438769038

Interval 1601
30	2097514167	1787796095	-1977377713
52	2097762853	1788012388	-1977110291

Interval 1602
43	2097831392	-1787741696	-1977037155
32	2097872601	-1787701764	-1976933860

Interval 1603
27	2098151227	-1787379001	-2835354528
86	2098473786	-1787045581	-2834947770

Interval 1604
29	2098508089	-1787012790	2834799819
39	2098534490	-1786984640	2834830169

Interval 1605
55	2098552884	-1786970702	2834088111
35	2098848221	-1786671844	2834411756

Interval 1606
42	2098896310	-1786616133	-376171613
44	2098912646	-1786599982	-376151755

Interval 1607
27	2098913769	-1786598745	-2833984587
43	2099082324	-1786407193	-2833802808

Interval 1608
35	2099106257	-1786384210	2832093091
108	2099163788	-1786326840	2832185415

Interval 1609
27	2099166642	-1786324952	-992256558
95	2099167372	-1786324154	-992255760

Interval 1610
27	2099171171	-1786320433	2832194721
27	2099200029	-1786288932	2832241502

Interval 1611
65	2099342534	-1786168240	2831974222
44	2099352856	-1786158531	2831986399

Interval 1612
27	2099396268	-1786111594	-2833335474
44	2099956158	-1785553330	-2832730037

Interval 1613
52	2101044370	-1784643459	673011919
27	2108339420	-1777038455	680653224

Interval 1614
69	2108356927	-1777023027	-680683749
27	2108357174	-1777022822	-680683544

Interval 1615
27	2108370906	-1777008129	680710373
27	2110410626	-1774817915	682838740

Interval 1616
40	2110477877	-1774764367	682907369
43	2112609644	-1772591244	685262109

Interval 1617
27	2112799109	-1772394666	-687302654
41	2113594830	-1771628307	-686340759

Interval 1618
41	2113600477	-1771624241	-686333917
27	2114158625	-1771052715	-685478451

Interval 1619
36	2114185210	-1771026906	687431333
47	2114477735	-1770734358	687792084

Interval 1620
32	2114556854	-1770649847	-615325517
27	2115972718	-1769239115	-613759693

Interval 1621
31	2116007586	-1769198890	615697845
39	2116046103	-1769160179	615725877

Interval 1622
50	2116046148	-1769160123	-613711734
80	2117414845	-1767761957	-612125775

Interval 1623
32	2117838373	1767329226	-612027508
27	2117964569	1767475784	-611846210

Interval 1624
81	2118051968	-1767155299	-611749617
27	2119802741	-1765325661	-609324872

Interval 1625
69	2119836351	-1193857703	-2294140045
27	2119836767	-1193856644	-2294138845

Interval 1626
27	2119875200	-1765252111	-609241507
56	2122344194	-1762642401	-606747755

Interval 1627
79	2122368878	-1762613022	606714432
32	2122380155	-1762600326	606722936

Interval 1628
27	2122390337	-1762590136	-606703433
53	2124346620	-1760569018	-604774250

Interval 1629
27	2124369700	-1760554183	604761093
29	2124370194	-1760553694	604761579

Interval 1630
27	2124378743	-1760535511	-604729993
27	2132533519	-1752045193	-596489062

Interval 1631
24	2132596468	-1751986218	596428587
27	2132654467	-1751941098	596468573

Interval 1632
34	2132721219	-1751886197	-596375427
29	2134844195	-1749682011	-594153571

Interval 1633
57	2134944837	1749515926	-593988803
91	2135006798	1749589271	-593906184

Interval 1634
30	2135180110	-1749345740	-593666455
27	2137520327	-1746996690	-591549664

Interval 1635
49	2137552422	-1746963383	-591528175
32	2137975841	-1746470157	-590938891

Interval 1636
33	2138011313	-1746431420	-590912859
27	2138926548	-1745437184	-589969355

Interval 1637
27	2138944811	-1745335650	-589950747
30	2141585773	-1742509398	-587336858

Interval 1638
27	2141603099	-1745402271	-587322085
88	2141666136	-1745351553	-587274966

Interval 1639
43	2141669360	-1742494620	-587272436
105	2142652713	-1741484630	-586124874

Interval 1640
89	2142792987	-1741331482	-585935872
29	2143194575	-1740967397	-585358395

Interval 1641
57	2143432102	1740334687	-585073737
43	2143708270	1740677854	-584699126

Interval 1642
39	2143774747	-1740286259	-584565988
27	2144006679	-1739999448	-584278820

Interval 1643
52	2144013693	-2435949098	2637554988
27	2144017170	-2435945230	2637559238

Interval 1644
27	2144088003	1739548067	-584222124
86	2144393647	1739821442	-583935399

Interval 1645
27	2144405342	-1739543789	-583926523
29	2144498883	-1739463673	-583858271

Interval 1646
87	2144523517	1739375892	-583836800
27	2144531224	1739387939	-583825196

Interval 1647
30	2144785529	1701285012	-578754282
27	2145822341	1702474698	-577599219

Interval 1648
50	2145830349	-1702553480	-577592124
29	2145842890	-1702541407	-577572204

Interval 1649
33	2145876785	1702579520	-577525807
27	2148830365	1705928329	-574274879

Interval 1650
121	2148835353	1705932169	574267759
43	2148840385	1705934823	574270499

Interval 1651
27	2148846446	1705941882	-574264578
27	2151151126	1708672196	-571327530

Interval 1652
27	2151240315	1708925709	-571233847
93	2151272609	1708980001	-571195823

Interval 1653
27	2151329974	1708772147	-571142467
44	2151382716	1708865580	-571083974

Interval 1654
28	2151402855	1709190584	-571057085
48	2155424168	1713610341	-566647178

Interval 1655
33	2155429467	1713615351	566531843
37	2155535395	1713708335	566624469

Interval 1656
73	2155593678	1713770268	-566480150
39	2157370453	1715560588	-564498314

Interval 1657
90	2157441567	1715626494	2782267287
27	2171500822	1730617704	2798936196

Interval 1658
32	2171692615	-1731528638	2799130194
31	2172429573	-1730753640	2800052999

Interval 1659
27	2172510819	1731807920	2800145083
30	2175075169	1734413590	2803417939

Interval 1660
76	2175084276	1734616508	2803434010
42	2175121578	1734653313	2803479735

Interval 1661
27	2175137278	1734505010	2803495259
27	2175217225	1734589008	2803615289

Interval 1662
103	2175227994	1734671200	2803623297
213	2175253334	1734695913	2803648123

Interval 1663
27	2175270826	1734713970	2803676187
75	2180259215	1739217788	2810060401

Interval 1664
45	2183412341	38098334	1215462556
27	2186559364	41098048	1219344524

Interval 1665
56	2186617144	-41162422	-1219452857
27	2186631045	-41148119	-1219415688

Interval 1666
27	2186769401	-41742611	-1220181477
27	2187120341	-41374810	-1219725418

Interval 1667
27	2187411595	-47479641	1227238467
32	2187469302	-47424279	1227326841

Interval 1668
34	2187668322	-41333808	-1219691118
34	2187846986	-41176062	-1219470633

Interval 1669
32	2187870219	-47201641	1227703527
27	2187954667	-47116305	1227836410

Interval 1670
43	2187983059	-47089210	-1227082604
31	2192212862	-42690582	-1221055796

Interval 1671
35	2192304744	-42428084	-1220957899
44	2192586680	-42184420	-1220614455

Interval 1672
34	2192685974	48723471	1228269321
27	2194641563	54417335	1231127015

Interval 1673
106	2194820782	54594052	-977748929
27	2195506007	55134510	-976883874

Interval 1674
30	2195594980	-55317461	976659191
37	2195632257	-55279208	976742324

Interval 1675
41	2195731312	55424612	-976515568
27	2195843947	55547884	-976379831

Interval 1676
31	2195908087	55610814	976345414
75	2195913182	55625353	976348954

Interval 1677
49	2195921394	55648572	-976324575
31	2196574027	56151296	-975755510

Interval 1678
28	2196776477	56481307	2698393558
31	2199927414	58461048	2698930353

Interval 1679
30	2202444390	1603343025	-2400929902
36	2202672107	1603562483	-2400676679

Interval 1680
73	2202699235	1603592513	2400536491
34	2202889228	1603776193	2400635780

Interval 1681
39	2202938552	1603820541	-2400494210
27	2204283876	1605159902	-2398987159

Interval 1682
46	2204285182	1605161216	-2398985274
29	2205163142	1606074105	-2397970142

Interval 1683
32	2205264689	-1607608389	1051392554
27	2205778063	-1607079885	1052108599

Interval 1684
45	2205809700	2508075650	1093797224
31	2209839043	2512175791	1099477628

Interval 1685
31	2209887307	2512239294	2810159698
42	2210958637	2513390718	2811694388

Interval 1686
27	2211019151	1217728556	2656641165
34	2211398169	1218120534	2657032380

Interval 1687
47	2211426230	1218144478	-2657408517
47	2211616271	1218348791	-2657395696

Interval 1688
44	2212215024	1220984911	-2650179139
36	2212636771	1221383855	-2649782941

Interval 1689
49	2212699858	-2508044429	-1093720753
32	2213849026	-2506750809	-1092123973

Interval 1690
27	2213852121	-2506412623	-1092122591
27	2213853758	-2506410982	-1092120947

Interval 1691
27	2213854120	-2506744858	-1092120585
44	2214058135	-2506468017	-1091747855

Interval 1692
47	2214383645	-2506243914	-1091486338
30	2214792107	-2505845152	-1090937617

Interval 1693
36	2215067097	-2505020572	-1090737202
27	2216032847	-2504374902	-1089832154

Interval 1694
27	2216650290	-2503578611	1089682449
33	2216680564	-2503560258	1089699168

Interval 1695
33	2219651803	-1492580947	-1109550901
45	2224852287	-1487232665	-1103746278

Interval 1696
119	2224861347	-1487048178	-1103734284
44	2225049422	-1486803958	-1103516841

Interval 1697
39	2225059797	1487060345	-1103505456
50	2225167344	1487170413	-1103369884

Interval 1698
29	2225175728	-1487220795	-1103361326
27	2225207291	-1487190792	-1103321086

Interval 1699
54	2225253859	-1486466625	-1103260119
27	2225467095	-1486250658	-1102955920

Interval 1700
27	2225502841	1486694541	-1102929821
27	2225614133	1486783746	-1102832488

Interval 1701
63	2225629358	-1486593218	-1102821099
68	2225707475	-1486511282	-1102741527

Interval 1702
31	2225716619	1486610471	-1102733651
27	2225756653	1486650337	-1102686602

Interval 1703
27	2225776394	-1486221676	-1102661343
27	2228368311	-1483384698	-1099752047

Interval 1704
69	2228443293	-1483320441	504844954
43	2228453648	-1483308373	504856156

Interval 1705
27	2228479166	-1483284735	504880987
27	2228524681	-1483237623	504928366

Interval 1706
36	2228524712	-1483237583	3026714193
49	2228583651	-1483183995	3026768190

Interval 1707
41	2228587957	-1483176593	504999245
31	2230137669	-1480587586	506810901

Interval 1708
80	2230149748	-1480565565	-506825120
41	2230153662	-1480560916	-506822338

Interval 1709
35	2230159288	-1480556571	506825821
34	2232152148	-1477961513	508728320

Interval 1710
28	2232546326	-1477616919	-353863152
32	2232878686	-1477218985	-353584290

Interval 1711
34	2237509831	1574475845	982254133
63	2238322263	1575374550	983096378

Interval 1712
44	2238327692	1575379529	-983098246
27	2238327893	1575379724	-983098070

Interval 1713
55	2238348854	1575399526	983128312
27	2241607849	1578696542	986587561

Interval 1714
32	2241619947	-1578787917	986594827
130	2241691995	-1578698740	986666820

Interval 1715
37	2241702910	1578822932	986681976
42	2243456581	1580652424	988746354

Interval 1716
56	2243466408	1581195954	988751703
36	2243514481	1581233713	988809120

Interval 1717
31	2243525034	1580715311	988818358
47	2244056687	1581190332	989390190

Interval 1718
30	2244238855	1581424205	-2575336941
42	2245116763	1582659107	-2574087900

Interval 1719
50	2245211388	-79371184	-2574021461
27	2245214290	-79369824	-2574018387

Interval 1720
63	2245217252	1582710709	-2574015325
32	2250255607	1587817504	-2567955143

Interval 1721
67	2250286071	-1081460903	274473389
154	2252962040	-1078601183	277527357

Interval 1722
47	2252973645	2082636630	2245969896
72	2252974912	2082637827	2245971147

Interval 1723
176	2252978313	-1078589972	277542923
27	2253780272	-1077747807	278618685

Interval 1724
46	2253818695	1077683395	278674104
27	2253844560	1077712947	278689768

Interval 1725
27	2253864151	-1077639761	278711401
27	2255719073	-1075714764	280751836

Interval 1726
27	2255725722	1075662111	280756442
33	2255731955	1075668992	280764053

Interval 1727
29	2255757198	-1075645946	280824173
33	2255975642	-1075331910	281076731

Interval 1728
27	2256305459	1057519424	281320242
32	2256845222	1058146518	281847543

Interval 1729
45	2256874731	1058183113	-281868914
60	2256874889	1058183271	-281868735

Interval 1730
29	2256972604	1058288228	281938684
27	2261159564	1062843380	286804637

Interval 1731
27	2261224799	41909630	1220457105
132	2261225587	41916419	1220462759

Interval 1732
27	2261235891	1062948359	286904483
46	2262068599	1063944870	287691996

Interval 1733
31	2262075951	1063949673	287697974
57	2266029023	1067982895	292420165

Interval 1734
141	2266029593	1067983465	-533267751
141	2266029593	1067983465	-533267751

Interval 1735
27	2266030013	1067983885	292421155
30	2267441557	1069735486	294102784

Interval 1736
29	2267454085	-1069849144	294112636
95	2267461916	-1069840916	294122780

Interval 1737
35	2267466915	1069766352	294127148
77	2267499398	1069809353	294176687

Interval 1738
29	2267546859	1069887215	294242508
32	2270534901	1073593178	297041758

Interval 1739
27	2270712453	1073883291	-297370167
30	2270836792	1074129849	-297235937

Interval 1740
29	2272267088	-1589580374	2566317004
46	2272430942	-1589349280	2566485877

Interval 1741
27	2272504399	-1589243665	-2566649989
27	2272552654	-1589203107	-2566606779

Interval 1742
71	2272634571	-1589094508	2566758333
39	2273205579	-1588447976	2567408276

Interval 1743
183	2273223618	-1588437214	-2567418286
183	2273223618	-1588437214	-2567418286

Interval 1744
54	2273249466	-1588423062	2567432863
27	2273597262	-1588088811	2567722910

Interval 1745
31	2277295189	-2321970028	-1710164742
70	2277462989	-2321835715	-1709962663

Interval 1746
64	2277534670	-2321793232	1703629546
27	2278260736	-2321147128	1704333502

Interval 1747
27	2278359064	-2321063801	-1705414502
31	2279146301	-2320031593	-1704410651

Interval 1748
27	2279187678	-2319983624	1705734437
27	2279386607	-2319746985	1706015800

Interval 1749
32	2279391469	2319737953	-1706026115
50	2279395410	2319741839	-1706022325

Interval 1750
36	2279401847	-2319729777	1706034223
27	2280311525	-2318826141	1707013330

Interval 1751
98	2280502725	2322173582	1707220507
27	2280596815	2322298903	1707341212

Interval 1752
51	2280774244	2322580588	1702335189
27	2281250262	2323003924	1702862145

Interval 1753
42	2281278227	-2323232406	1702887822
69	2281284534	-2323226471	1702893333

Interval 1754
64	2281289421	2323038059	1702897081
32	2281527988	2323213885	1703102396

Interval 1755
28	2281571764	2323273034	1703140243
27	2281998078	2323726703	1703575773

Interval 1756
113	2282113365	2323847504	-1711719959
51	2283522505	2325301431	-1710289822

Interval 1757
38	2283697360	2357344134	-2565962720
33	2284109220	2357760289	-2565540662

Interval 1758
110	2284143722	2357820404	2582175989
27	2285695659	2359458487	2583939382

Interval 1759
27	2285701372	2359462429	-2583950129
115	2285701832	2359462895	-2583949587

Interval 1760
35	2285708488	2359470196	2583957712
81	2288953315	2362426729	2587384227

Interval 1761
50	2288979606	-2362476765	2587404923
27	2289019355	-2362435108	2587491381

Interval 1762
50	2289027083	2362504612	2587501066
62	2294145224	2368177835	2592171190

Interval 1763
28	2294174065	-2368212513	-2592185107
35	2294174591	-2368211976	-2592184576

Interval 1764
27	2294185390	2368226191	2592193192
71	2298028469	2372094781	2596203112

Interval 1765
40	2298169667	-110069432	2596369261
27	2298169896	-110069216	2596369490

Interval 1766
33	2298285835	2372207560	2596558329
39	2299433322	2373429640	2598045029

Interval 1767
27	2299444060	-2373560178	2598055224
39	2299516595	-2373512505	2598127170

Interval 1768
202	2299604009	2373627725	2598281252
27	2305874417	2380388415	2604703664

Interval 1769
51	2305897060	2380420987	-989583370
27	2305923515	2380447470	-989560898

Interval 1770
27	2305948621	2380483648	-374024703
34	2306960842	2381533587	-372456091

Interval 1771
27	2307129563	2381700113	989893164
27	2308416175	2383021721	991420378

Interval 1772
54	2308429267	2383031225	-991450216
37	2308434465	2383038114	-991446919

Interval 1773
37	2308489504	2383098652	991491223
53	2308669795	2383274826	991743759

Interval 1774
27	2308724002	2383326598	1016729514
45	2311231603	2386092354	1019605081

Interval 1775
190	2311239849	2386139967	1019625194
190	2311239849	2386139967	1019625194

Interval 1776
61	2311240119	2386100815	1019613241
27	2311247525	2386107709	1019620000

Interval 1777
27	2311253600	2386113788	1019625497
37	2311268507	2386128154	1019646318

Interval 1778
55	2311298735	2386151934	1019674286
27	2313783860	2388885691	1022215152

Interval 1779
173	2313786197	2388887774	-2483848669
173	2313786197	2388887774	-2483848669

Interval 1780
7	2313786370	2388887947	1022217699
27	2315520671	2390706792	1023939431

Interval 1781
27	2315547544	2390737511	-1023982724
27	2315552953	2390743009	-1023976107

Interval 1782
30	2315569740	2390763661	1023996422
27	2317986216	2393431955	1026600514

Interval 1783
27	2318280518	2394012152	1026907382
51	2318380536	2394137093	1027031753

Interval 1784
27	2318617487	2394404477	1016659194
36	2318657416	2394453262	1016709392

Interval 1785
55	2318698008	2394487775	991807452
47	2319087399	2394966423	992249406

Interval 1786
28	2319094543	2394979452	992269993
102	2322070341	2398532085	995787495

Interval 1787
37	2322105736	2398652724	995811771
27	2322264036	2398841094	995982948

Interval 1788
196	2322305986	-2399081638	996017420
27	2322439205	-2398938750	996139122

Interval 1789
38	2322519005	2399329767	996202100
38	2322875879	2399765449	996515438

Interval 1790
59	2322927464	2399832980	-996769093
46	2323106738	2400064136	-996553142

Interval 1791
27	2323131021	2400079270	996788282
47	2323700786	2400746055	997355623

Interval 1792
112	2323714401	2400754288	997371194
48	2323714603	2400754490	997371395

Interval 1793
106	2323715881	-2400754143	-997371049
50	2323715989	-2400754091	-997370997

Interval 1794
44	2323722052	2400768257	997374693
36	2323800745	2400838846	997442384

Interval 1795
27	2323820014	2400857502	-997473329
27	2323821764	2400859306	-997471965

Interval 1796
27	2323849374	2400890312	997514680
43	2324585905	2401792960	998456315

Interval 1797
40	2324637897	-2401928236	-998640878
49	2324698474	-2401861484	-998584482

Interval 1798
27	2324709536	2401958756	-998566236
52	2324774832	2402050945	-998480099

Interval 1799
30	2324823023	2402139546	-999152508
27	2325348682	2402644408	-998696973

Interval 1800
31	2325454853	2402752006	999285925
39	2326867324	2404336548	1000899973

Interval 1801
63	2326869083	-2404337017	-1000900432
63	2326869457	-2404336643	-1000900067

Interval 1802
47	2326872483	2404341536	1000904284
29	2327470341	2404885116	1001522616

Interval 1803
29	2327522948	2405072686	1001596674
50	2328655654	2406216705	1002831600

Interval 1804
56	2328697295	2404934223	1002851790
162	2328765227	2405009192	1002910692

Interval 1805
34	2328790688	2406254676	1002929127
45	2331352064	2409189805	1005918954

Interval 1806
35	2331369296	2409200671	-1005948194
30	2331371320	2409201870	-1005947458

Interval 1807
27	2331399064	2409236003	1006009596
27	2334497662	2412450463	1009798324

Interval 1808
43	2334899086	2412907984	-1029576745
34	2336487784	2414534092	-1027728598

Interval 1809
36	2336493183	2414540983	-1027723155
27	2336698934	2414729853	-1027472663

Interval 1810
27	2336712980	2415114013	-1027459948
43	2336727550	2415128509	-1027443165

Interval 1811
67	2336787702	2414847031	-1027367922
89	2336909046	2414978839	-1027220144

Interval 1812
31	2337079645	2415247210	2575585270
45	2338003379	2416220425	2576888179

Interval 1813
27	2338042939	2416252957	2617813208
29	2338982684	2417259451	2618942165

Interval 1814
27	2339155285	2417444415	2619130605
27	2340273332	2418605980	2620440963

Interval 1815
27	2340321078	-2419000897	2620479419
52	2340646790	-2418666338	2620871448

Interval 1816
44	2340677174	2419161251	2620906981
27	2341280933	2419847384	2621612191

Interval 1817
74	2341471204	2420025853	2577071991
49	2342280219	2420895254	2578518612

Interval 1818
31	2342390430	-2421443029	2578661999
27	2342790855	-2421030984	2579267397

Interval 1819
19	2342948221	2421508558	-2617699352
37	2346607303	2425441057	-2613647895

Interval 1820
27	2346622799	2425459998	2613625756
27	2346624115	2425461301	2613627057

Interval 1821
30	2346627077	2425464209	-2613623835
27	2354124418	2433176278	-2605119311

Interval 1822
27	2354327125	2433372092	-2641498324
30	2355276175	2434305117	-2640227991

Interval 1823
58	2355656808	-2434688631	-2639686410
116	2355893928	-2434435143	-2639379915

Interval 1824
34	2356095092	2434746704	-2639127522
38	2357338450	2435919909	-2637591268

Interval 1825
129	2357421442	2435970849	-2637511019
27	2360334492	2438982818	-2634481251

Interval 1826
29	2360491645	-2439175201	-2634348181
27	2360647355	-2439060765	-2634206325

Interval 1827
32	2360767615	2439319079	-2634077632
42	2364371885	2443325932	-2630428386

Interval 1828
31	2367991083	205793169	-1878501133
27	2376311851	214976385	-1869004717

Interval 1829
32	2376400102	215129202	1868926121
39	2376523975	215238972	1868984100

Interval 1830
32	2376619444	215388621	-1868850392
28	2378133562	217060862	-1867684093

Interval 1831
27	2378253370	217154266	-1616197835
27	2389027272	228245083	-1604437013

Interval 1832
207	2389115999	228348981	-359496238
207	2389115999	228348981	-359496238

Interval 1833
80	2389164877	228389213	1536348531
33	2394417282	233925751	1542830272

Interval 1834
41	2394498383	234001470	-1728760424
30	2395410735	235131949	-1727689213

Interval 1835
65	2395432406	237155244	-1727653348
39	2395452391	237174043	-1727626935

Interval 1836
36	2395461815	235190738	-1727613010
54	2396197940	235957976	-1726860363

Interval 1837
29	2396307837	236068336	1726302081
31	2396638335	236394664	1726676955

Interval 1838
34	2396736905	236492128	1763879009
101	2397066626	236832348	1764331487

Interval 1839
145	2397068978	236834881	-1569860270
64	2397072093	236838163	-1569859031

Interval 1840
46	2397072370	236838433	1764340224
36	2397264768	237043816	1764539798

Interval 1841
29	2397332524	237306163	1764600014
27	2401613747	241761251	1769076614

Interval 1842
43	2401622913	241769239	-1769093998
30	2401623102	241769428	-1769093828

Interval 1843
34	2401653810	241797204	1769124417
27	2401715912	241890381	1769222688

Interval 1844
170	2401801341	-242011445	1769367539
40	2401896129	-241913987	1769491757

Interval 1845
31	2401904943	242035881	1769505554
42	2405998051	246964333	1773531393

Interval 1846
27	2406151332	-2705452766	1773744115
27	2406173012	-2705449828	1773774730

Interval 1847
43	2406295046	-248833292	1773916891
48	2408045750	-247062676	1776129243

Interval 1848
27	2408247613	-249257608	1776438842
27	2408461952	-249054689	1776693414

Interval 1849
40	2408571455	249357974	1776720549
27	2409681864	250562835	1777773733

Interval 1850
49	2409684111	250565323	-1777775929
33	2409684408	250565620	-1777775646

Interval 1851
27	2409697214	250579302	1777798020
68	2410504844	251440615	1778697871

Interval 1852
29	2410518328	251452616	-1778707894
38	2410518493	251452780	-1778707720

Interval 1853
49	2410527557	251461243	1778717628
34	2417387763	259192515	1786341054

Interval 1854
27	2417402150	-259491282	1786348516
15	2417618510	-259271215	1786588392

Interval 1855
32	2417681772	259598367	1786668932
52	2418760691	260673012	1787883187

Interval 1856
34	2418798293	-260765631	1787919284
41	2418867931	-260696816	1787991278

Interval 1857
29	2418882767	260821836	1788005167
30	2421272927	263249411	1790705580

Interval 1858
72	2421366484	263380834	1790809839
27	2421562221	263600854	1791051677

Interval 1859
27	2421597652	263318103	1791088935
32	2421645517	263365610	1791141524

Interval 1860
123	2421692208	263668009	1791195584
27	2421742486	263715036	1791255227

Interval 1861
39	2421755426	263728043	1791279530
45	2422643124	264698221	1792508663

Interval 1862
27	2422665313	264751119	1792529921
148	2425424425	267693095	1795828696

Interval 1863
27	2430087945	2587022082	-2915168434
27	2430554120	2587517817	-2914426974

Interval 1864
27	2430760989	-2585960865	-2914289610
18	2431292832	-2585380822	-2913604610

Interval 1865
168	2431292850	2596794018	-2913604442
5	2431293123	2596794291	-2913604332

Interval 1866
54	2431293128	-2585380490	-2913604278
27	2432198480	-2584426458	-2912329571

Interval 1867
117	2433162746	-2583944633	2901443237
38	2433271710	-2583774268	2901599299

Interval 1868
27	2433400744	2583696217	-2901682293
27	2433431737	2583728786	-2901651494

Interval 1869
34	2433618905	-2583669996	2901712428
27	2433875454	-2583196859	2901943539

Interval 1870
27	2433889252	2583158838	-2901981864
27	2433922343	2583190513	-2901947143

Interval 1871
30	2434000255	-2583085741	2902020989
93	2435855066	-2581179163	2903776758

Interval 1872
64	2435855612	-2581153293	2903777272
28	2435856826	-2581152154	2903778388

Interval 1873
50	2435875110	-2581161511	2903796625
51	2435881563	-2581154057	2903802263

Interval 1874
45	2435882207	-2581128110	2903803027
46	2437082927	-2579839376	2905034262

Interval 1875
53	2437084654	-2579837893	3032403869
93	2437084867	-2579837640	3032404082

Interval 1876
50	2437086849	-2579835702	2905039438
183	2437255316	-2579676730	2905221515

Interval 1877
56	2437339718	-2113300212	2124495162
45	2437339969	-2113295350	2124502165

Interval 1878
27	2437430854	-2579493321	2905320964
50	2438427638	-2578455968	2906232194

Interval 1879
30	2438466852	2578319079	2906256706
39	2438469551	2578320982	2906258635

Interval 1880
36	2438498391	-2578408392	2906266801
31	2438558298	-2578368739	2906331173

Interval 1881
32	2438585523	2577889060	2906355002
27	2438589660	2577893235	2906358635

Interval 1882
27	2438709036	-2578150485	2906459213
44	2438938549	-2577929177	2906576119

Interval 1883
27	2438998842	-2577833547	2906607647
54	2439106758	-2577719434	2906669283

Interval 1884
46	2439179501	-2577629991	-2906733746
41	2439216831	-2577581886	-2906704608

Interval 1885
27	2439749723	-2576815513	2907039944
35	2441552566	-2574841192	2908439883

Interval 1886
32	2441655186	-2574722624	2908509319
34	2443923999	-2572149199	2910277239

Interval 1887
53	2444021315	-2572035035	2910445694
29	2444743208	-2570967861	2911281939

Interval 1888
31	2444809890	-2570750339	2911432644
27	2444877838	-2570686901	2911486642

Interval 1889
43	2444881867	2570761241	2911490930
33	2444921441	2570808339	2911529409

Interval 1890
55	2445354234	-2587735509	2979193505
27	2445377401	-2587727911	2979207916

Interval 1891
41	2445522226	2570076539	2979475411
49	2445702417	2570253847	2979657801

Interval 1892
38	2446058329	-2570505228	2979982595
27	2446098786	-2570455054	2979998965

Interval 1893
89	2446168251	-2569836221	2980040892
45	2455284283	-2565983110	2983024945

Interval 1894
51	2455301128	-2565963025	-2983114991
119	2455365999	-2565906963	-2983042456

Interval 1895
48	2456170238	-2565350055	2983425081
43	2457760569	-2563754930	2984636133

Interval 1896
27	2457899194	-2563331923	2984693683
34	2457941539	-2563273044	2984728044

Interval 1897
71	2458149540	-2563463536	2984906816
67	2458149854	-2563463226	2984907134

Interval 1898
34	2458232022	-2563188465	2984990215
34	2458371104	-2563056359	2985183496

Interval 1899
46	2458481954	2562846780	2985330758
102	2458545814	2562914659	2985387586

Interval 1900
58	2458662082	-2562709132	2985560088
53	2459195145	-2562111391	2986111701

Interval 1901
27	2459216956	2562043535	-2986191616
31	2459266864	2562078037	-2986151678

Interval 1902
34	2459291994	-2562040994	2986193877
29	2462363988	-2558761749	2989296339

Interval 1903
133	2462452024	-2558665818	-2989401209
49	2462452515	-2558665411	-2989400794

Interval 1904
86	2462560801	-2558545906	2989481202
39	2462956627	-2558189189	2989857169

Interval 1905
27	2463201399	2689287163	2990073374
36	2463486832	2689746614	2990364061

Interval 1906
27	2463660500	2689964058	-2990581862
45	2463727330	2690079512	-2990521471

Interval 1907
36	2463761575	2690148581	2990651578
32	2464709269	2691231679	2991674414

Interval 1908
115	2464724769	-2691499117	2991689323
27	2464878981	-2691287885	2991815546

Interval 1909
33	2464932716	2691554657	2991855243
37	2467996902	2694703742	2994521502

Interval 1910
52	2468057552	2694795361	-2994704660
27	2468407025	2695179556	-2994533219

Interval 1911
27	2468464377	2695329972	2994731187
29	2469380179	2696465864	2995761043

Interval 1912
34	2469382806	2696468522	-2995764771
34	2469383154	2696468870	-2995764423

Interval 1913
27	2469385544	2696470458	2995766963
27	2470613942	2697767090	2997126312

Interval 1914
71	2470613996	2697767144	-1295641658
101	2470617126	2697770275	-1295638834

Interval 1915
63	2470621195	2697774318	2997135164
89	2474242294	2699779036	2999463625

Interval 1916
27	2474245198	-2699995197	2999466311
35	2474270727	-2699974885	2999486552

Interval 1917
27	2474274761	2699819234	2999490660
27	2474396794	2699952964	2999636013

Interval 1918
68	2474420088	2700022334	2999649088
37	2475549256	2701594080	3000917306

Interval 1919
27	2475553111	2701598768	-3000928070
27	2475562069	2701608727	-3000920467

Interval 1920
57	2475563541	2701610163	3000928701
45	2476178745	2702252293	3001487758

Interval 1921
57	2476250288	2702446494	3001582999
60	2476290666	2702505294	3001619774

Interval 1922
66	2476344355	2702381178	3001695188
27	2476379914	2702425526	3001731376

Interval 1923
111	2476408100	2702673508	3001766598
46	2478653310	2705228231	3004051548

Interval 1924
27	2478678238	2705250840	-3004538673
71	2478868519	2705430374	-3004335480

Interval 1925
27	2479146398	2705655791	3004678063
3	2479256978	2705786657	3004737924

Interval 1926
27	2479576306	2706192092	-3005157622
27	2479675184	2706306144	-3005025527

Interval 1927
47	2479811144	2706446352	3005352533
30	2484787302	2711700407	3009802366

Interval 1928
27	2484852529	2711821350	-3009928258
27	2484927354	2711931060	-3009889969

Interval 1929
27	2485320843	2712470474	3010464087
34	2485968097	2713023186	3011051581

Interval 1930
36	2486061041	-2713316165	3011114202
55	2486080179	-2713296976	3011128681

Interval 1931
105	2486147710	-2713518972	3011176971
27	2486284640	-2713384040	3011264673

Interval 1932
27	2486297621	2713085816	3011279786
45	2486465470	2713254030	3011459971

Interval 1933
46	2486500910	2713585020	3011486820
27	2486504586	2713588359	3011490857

Interval 1934
108	2486521872	-2713609595	3011509692
60	2486521991	-2713609524	3011509811

Interval 1935
27	2486553164	2713640775	3011540042
27	2486696079	2713790133	3011675353

Interval 1936
45	2486698291	-2718752565	3011676578
91	2486706920	-2718739015	3011685342

Interval 1937
184	2486714139	2713808920	3011692189
271	2487381450	2714584214	3012356784

Interval 1938
30	2487412117	2714940403	3012389338
27	2487412465	2714940757	3012389714

Interval 1939
27	2487490560	-2714914247	3012476793
27	2487559979	-2714823825	3012547467

Interval 1940
27	2487657456	2715106916	-3012676244
79	2487670885	2715124828	-3012647231

Interval 1941
27	2488560713	2356635306	3013788340
43	2488597854	2356659939	3013832380

Interval 1942
27	2488751807	2715209410	3014078188
27	2489113028	2715553719	3014706456

Interval 1943
51	2489133036	-2715804311	3014774370
32	2489348918	-2715624138	3014925949

Interval 1944
29	2489446672	-2716534144	3015050814
34	2489507496	-2716483517	3015111123

Interval 1945
32	2489633156	2716587011	3015284560
31	2491381731	2718334257	3017316054

Interval 1946
27	2491412062	-2718566774	3017354144
28	2491603117	-2718368240	3017583873

Interval 1947
55	2492286895	-982815887	3017814135
43	2492294403	-982815018	3017822514

Interval 1948
36	2492794174	1806374368	-3018797037
117	2492795861	1806376284	-3018795254

Interval 1949
27	2492972864	2588051020	-2978963444
27	2493368447	2588384636	-2978651451

Interval 1950
27	2494269699	2620953929	2873115068
95	2494849633	2621574083	2873753358

Interval 1951
54	2495636351	2622382042	-2901328617
134	2502523050	2630084844	-2895055288

Interval 1952
115	2502554724	-2630110368	-2895041152
43	2502555012	-2630110152	-2895040935

Interval 1953
27	2502565266	2630124766	-2895035799
65	2502566550	2630126023	-2895034474

Interval 1954
27	2502595619	-2630194165	-2895018831
27	2502596859	-2630192891	-2895017546

Interval 1955
46	2502656160	2630293398	-2894982239
46	2502810803	2630474036	-2894864086

Interval 1956
27	2502812824	2398651615	-2894862087
46	2502813543	2398652337	-2894861334

Interval 1957
170	2502885522	2630602766	-2894761107
31	2503639439	2631454769	-2894208890

Interval 1958
27	2503663818	2631479296	2894188385
65	2503664375	2631479840	2894188927

Interval 1959
57	2503682656	2631493434	-2894180864
50	2503942642	2631894935	-2893975437

Interval 1960
35	2503948629	-2631901009	2893969877
96	2503949361	-2631900226	2893970645

Interval 1961
34	2503951128	2631920290	-2893965674
27	2504394940	2632439645	-2893509084

Interval 1962
30	2504405865	-2632457569	2893496078
57	2504406294	-2632457117	2893496505

Interval 1963
53	2504444981	2632493121	-2893474298
32	2504883858	2632985948	-2893032062

Interval 1964
27	2504890760	-2632994970	2893021502
36	2504891439	-2632994275	2893022210

Interval 1965
27	2504905206	2633010428	-2893005345
41	2509554893	2637904675	-2889858869

Interval 1966
32	2509562843	2637911258	-2889853974
9	2511260371	2639615727	-2888244767

Interval 1967
146	2511260380	2639615736	-3021971130
146	2511260380	2639615736	-3021971130

Interval 1968
101	2511260917	2639616273	-2888244129
36	2511598096	2640070934	-2887867297

Interval 1969
31	2511716767	2640235712	-2915734363
27	2511723381	2640242328	-2915725574

Interval 1970
59	2511817258	2640451412	2915575419
27	2511819634	2640453794	2915577808

Interval 1971
99	2511906948	-2640368655	2921758239
180	2511907170	-2640368352	2921758461

Interval 1972
27	2511910865	2640541074	2921762273
38	2515443431	2644417647	2931062398

Interval 1973
30	2515591051	2644701732	2931305259
27	2515908433	2645071408	2931680490

Interval 1974
27	2515914943	2644528923	2931683309
92	2515924280	2644539118	2931692612

Interval 1975
27	2515971547	2645123464	2931757858
70	2517713134	2646858960	2933602475

Interval 1976
59	2517730753	2646869698	1033833573
27	2517751952	2646893752	1033834870

Interval 1977
44	2517759916	2646923110	2933679006
51	2518486594	2647706739	2934563911

Interval 1978
48	2518553369	-1395137354	1928749610
49	2518553533	-1395137190	1928749773

Interval 1979
32	2518566862	2647773030	2934626350
27	2520656197	2649789056	2937551585

Interval 1980
15	2520729757	2649878777	-2937793796
36	2520859847	2650011609	-2937673826

Interval 1981
62	2520990473	2650145974	2937844269
27	2521705646	2650883275	2938783216

Interval 1982
35	2521888837	-2651127874	2939042314
36	2521890342	-2651126368	2939043819

Interval 1983
27	2522113321	2651334395	2939432098
31	2522486246	2651748065	2940376537

Interval 1984
87	2522516295	2606867466	2877742556
61	2522516396	2606867567	2877742657

Interval 1985
36	2522580376	2651841732	2940434103
30	2522582528	2651843904	2940436310

Interval 1986
70	2522600481	-2651860707	-2940476631
30	2522600909	-2651860321	-2940476259

Interval 1987
27	2522698879	2651966925	2940605244
27	2524562532	2653955476	2942896308

Interval 1988
27	2524591130	2654890214	2943004964
30	2524603707	2654903821	2943033099

Interval 1989
27	2524700458	2654083361	2943330626
31	2524905291	2654301067	2943760997

Interval 1990
86	2525772152	2655186420	2943989094
30	2532428140	2662421264	2951478123

Interval 1991
34	2533123763	2663201711	-2951966851
24	2533124019	2663201976	-2951966604

Interval 1992
27	2535552871	2666088763	2953380933
86	2537325807	2668077995	2955152791

Interval 1993
100	2537360256	2668109529	3024089900
46	2537360805	2668110078	3024090449

Interval 1994
43	2537369182	2668118449	2955200011
29	2543717261	2672729420	2958701222

Interval 1995
31	2543843154	2672866634	-2958834329
27	2543848801	2672872305	-2958828693

Interval 1996
33	2543989221	2673059279	2958940890
27	2545333810	2674564791	2959953571

Interval 1997
46	2545453273	2674820393	2960069192
93	2545863541	2675320335	2960621761

Interval 1998
27	2545871792	-2675326037	2960633991
45	2545872612	-2675325174	2960634854

Interval 1999
97	2545876499	2675338995	2960639522
31	2546162164	2675648481	2960972812

Interval 2000
27	2546167487	-2674797682	2960978294
43	2546176950	-2674790160	2960984199

Interval 2001
31	2546178015	-2674789116	-2960985449
58	2546178351	-2674788752	-2960985092

Interval 2002
64	2546180075	-2674787027	2960987170
53	2546205527	-2674762098	2960998995

Interval 2003
52	2546233103	2675692854	2961012404
59	2546598147	2676140506	2961256076

Interval 2004
34	2546607207	-2676197693	-2961287767
35	2546624914	-2676178699	-2961275127

Interval 2005
32	2546649455	2676207730	2961291299
27	2551481169	2681302545	2966034278

Interval 2006
59	2551526567	2681331436	2271601351
119	2551527389	2681332319	2271602198

Interval 2007
108	2551807571	2681663888	2966570631
30	2553207683	2683194826	2967872955

Interval 2008
27	2553219882	2683206327	-2967891272
83	2553225582	2683212054	-2967887217

Interval 2009
63	2553239301	2683234579	2967898510
34	2556572607	2686961243	2971380846

Interval 2010
29	2556689537	-2595667051	2971464845
48	2556891370	-2595430824	2971647562

Interval 2011
52	2556901033	-2595416610	-2971650783
30	2556902760	-2595414980	-2971649607

Interval 2012
31	2556905573	-2595412162	2971653099
31	2557443062	-2594887488	2972437584

Interval 2013
39	2557450301	-2594880035	-2972505406
43	2557454967	-2594874970	-2972493236

Interval 2014
31	2557525998	-2594774522	2972587041
30	2558718878	-2593519645	2973841683

Interval 2015
36	2558723792	-2593512479	-2973940426
27	2558737035	-2593502502	-2973893682

Interval 2016
27	2558795621	-2593439948	2973970487
27	2563086495	-2588544963	2978572781

Interval 2017
27	2566082428	2597986731	-2919180145
35	2567770933	2599942859	-2917378634

Interval 2018
35	2567770969	2599942895	-3039351128
36	2567783888	2599954296	-3039346036

Interval 2019
36	2567784102	2599954510	-2917366894
27	2567886190	2600050851	-2917216637

Interval 2020
102	2568129763	2600474908	-2873980501
31	2568315608	2600679861	-2873773359

Interval 2021
55	2568523605	2596723396	-2919655237
27	2568554765	2596766770	-2919617489

Interval 2022
39	2568657534	-2596565880	2919883539
36	2569241069	-2595908878	2920894917

Interval 2023
27	2570748374	-2619835822	-2887830296
53	2578804903	-2610338042	-2880459478

Interval 2024
45	2578921334	-2610185940	2880318697
30	2578953523	-2610138256	2880337527

Interval 2025
27	2579043583	-2610053528	-2880228357
60	2581547140	-2607511677	-2878289988

Interval 2026
27	2581603180	-2607486887	-2878276933
78	2582200252	-2606867754	-2877742844

Interval 2027
27	2582244747	-2606825085	-2877697222
41	2582846161	-2606114615	-2877124941

Interval 2028
27	2583047928	-2605538114	-2876922153
37	2583139522	-2605441611	-2876809718

Interval 2029
49	2583205080	-2606005998	-2876763736
32	2583631105	-2605600714	-2876384201

Interval 2030
48	2583647398	-2605273208	-2876366946
27	2585099739	-2603749196	-2875114573

Interval 2031
58	2585129072	2603687458	-2875098984
27	2585129533	2603687916	-2875098553

Interval 2032
27	2585144918	-2603676911	-2875089209
29	2585236015	-2603543774	-2875008968

Interval 2033
75	2585251876	2603540274	2875005119
27	2585252067	2603540465	2875005310

Interval 2034
27	2585277712	-2603530180	-2874985347
27	2585731425	-2602933685	-2874483140
